# Supplementary material for: ImmunoGlobe: enabling systems immunology with a manually curated intercellular immune interaction network
Source: BMC Bioinformatics. 2020 Aug 10;21:346. doi: 10.1186/s12859-020-03702-3 (PMC7430879; doi:10.1186/s12859-020-03702-3)
Supplement: Supplementary file 2 — Additional file 2: Table S1. Complete immune interaction table. [file 12859_2020_3702_MOESM2_ESM.xlsx]

## Sheet: Edgelist
Timestamp	Manual_Change	Ref_Page	Ref_Sentence	Source_Name	Source_Receptor	Source_State	Target_Name	Target_Receptor	Target_State	Product_Name	Edge_Effect	Edge_TargetProliferation	Edge_ImmuneProcess	Notes	Insufficient_Detail	Location	Species	Disease
2018-10-09 10:10:17		813	Table Appendix III	41BBL			T	41BB			Activate				Target_Name
2018-10-09 10:10:26		813	Table Appendix III	41BBL			B	41BB			Activate
2018-10-05 11:30:11		100	For inflammasome activation to produce inflammatory cytokines, a priming step must irst occur in which cells induce and translate the mRNAs that encode the pro-forms of IL-1β, IL-18, or other cytokines. This priming step can result from TLR signaling, which may help ensure that inflammasome activation proceeds primarily during infections... Several other NLR family members form inflammasomes with…	Anthrax lethal factor			Macrophage	NLRP1			Kill		Antibacterial
2018-11-20 11:09:08		504	Lamina propria dendritic cells express FcRn and other Fc receptors and capture and internalize the complexes.	Antibody		Antigen-bound	DC	FcRn			Activate				Source_Name	Lamina propria
2018-12-07 22:24:33		664	In SLE, it is believed that antibody:nucleic acid immune complexes containing, for example, ssRNA or dsDNA from dead cells, are bound by FcγRIIa (green rods) on plasmacytoid dendritic cells. The Fc receptor-bound ssRNA and dsRNA are delivered to endosomes, where they activate TLR-7 and TLR-9, respectively, to induce IFN-α production (upper panel).	Antibody		Antigen-bound	pDC	TLR		IFNa	Activate			Target_Receptor = TLR7, TLR9	Source_Name			SLE
2018-10-20 15:29:18		438-439	NK cells, tissue mast cells, and blood basophils also release their granule contents when their Fc receptors are engaged.	Antibody			Basophil				Activate		Inflammation		Source_Name	Blood
2018-10-20 15:28:52		438-439	NK cells, tissue mast cells, and blood basophils also release their granule contents when their Fc receptors are engaged.	Antibody			NK				Activate		Inflammation		Source_Name
2018-10-20 15:29:06		438-439	NK cells, tissue mast cells, and blood basophils also release their granule contents when their Fc receptors are engaged.	Antibody			Mast				Activate		Inflammation		Source_Name	Tissues
2018-10-18 15:01:58		372	Figure 9.29	APC	B7		T_CD4 (effector)	CD28		CD40L surface expression, IL2 production	Activate		CD4:CD8 Crosstalk		Source_Name, Target_Name
2018-10-16 15:51:51		288	One ITIM-containing receptor is PD-1 (see Fig. 7.33), which is induced transiently on activated T cells, B cells, and myeloid cells. It can bind to the B7-family ligands PD-L1 (programmed death ligand-1, B7-H1) and PD-L2 (programmed death ligand-2, B7-DC). Despite their names, we now understand that these proteins function as ligands for the inhibitory receptor PD-1, rather than acting directly i…	APC	PDL2		T	PD1	Activated		Inhibit		Inflammation		Source_Name, Target_Name
2018-10-16 15:52:15		288	One ITIM-containing receptor is PD-1 (see Fig. 7.33), which is induced transiently on activated T cells, B cells, and myeloid cells. It can bind to the B7-family ligands PD-L1 (programmed death ligand-1, B7-H1) and PD-L2 (programmed death ligand-2, B7-DC). Despite their names, we now understand that these proteins function as ligands for the inhibitory receptor PD-1, rather than acting directly i…	APC	PDL2		B	PD1	Activated		Inhibit		Inflammation		Source_Name
2018-10-16 15:52:27		288	One ITIM-containing receptor is PD-1 (see Fig. 7.33), which is induced transiently on activated T cells, B cells, and myeloid cells. It can bind to the B7-family ligands PD-L1 (programmed death ligand-1, B7-H1) and PD-L2 (programmed death ligand-2, B7-DC). Despite their names, we now understand that these proteins function as ligands for the inhibitory receptor PD-1, rather than acting directly i…	APC	PDL2		Myeloid	PD1	Activated		Inhibit		Inflammation		Source_Name, Target_Name
2018-10-18 15:01:58		372	Figure 9.29	APC	MHCII		T_CD4 (effector)	TCR		CD40L surface expression, IL2 production	Activate		CD4:CD8 Crosstalk		Source_Name, Target_Name
2018-12-06 15:35:43	Target_Name	635	Figure 14.25	APC			Th1				Activate				Source_Name	Gut		celiac
2018-12-01 13:42:35		509	Once in the mucosa, TGF-β-dependent class switching to IgA occurs under the influence of local factors, including IL-6, retinoic acid, and BAFF and APRIL (see Fig. 10.6), which bind to TACI on B cells substituting for signals otherwise supplied by CD4 helper T cells (see Section 10-1). Intestinal epithelial cells can produce BAFF and APRIL, while local eosinophils may contribute by producing APRI…	APRIL			B	TACI		IgA	Activate		T independent B activation/IgA production; Class switching			Gut	Mouse
2018-10-21 20:34:21		545	TACI is the receptor for the cytokines BAFF and APRIL, which are produced by T cells, dendritic cells, and macrophages, and which can provide co-stimulatory and survival signals for B-cell activation and class switching (see Section 10-3).	APRIL			B	TACI			Activate		Class switching
2018-10-21 20:34:32		545	TACI is the receptor for the cytokines BAFF and APRIL, which are produced by T cells, dendritic cells, and macrophages, and which can provide co-stimulatory and survival signals for B-cell activation and class switching (see Section 10-3).	APRIL			B	TACI			Survive		Class switching
2018-10-09 10:12:57		813	Table Appendix III	APRIL			B	TACI			Activate	Yes		Target_Receptor = TACI, BCMA
2018-10-19 21:27:52	Target_Name, Target_Receptor	404	TACI and BCMA also bind the related cytokine APRIL, and they signal through TRAF2, 5, and 6 to induce signaling pathways involved in B-cell activation.	APRIL			B	TACI			Activate			Target_Receptor = TACI, BCMA
2018-10-19 21:30:56		404	Figure 10.6 BAFF and APRIL promote B-cell survival and regulate differentiation. BAFF and APRIL promote B-cell survival and differentiation BAFF is produced by FDCs and other cells in the B-cell follicle, where it supports B-cell survival. Its main receptor, BAFF-R, signals in a manner similar to CD40 (see Fig. 7.31) through TRAF3 and NIK to activate both the non-canonical NFκB pathway, leading t…	APRIL			B				Survive					LN
2018-10-19 21:31:10		404	Figure 10.6 BAFF and APRIL promote B-cell survival and regulate differentiation. BAFF and APRIL promote B-cell survival and differentiation BAFF is produced by FDCs and other cells in the B-cell follicle, where it supports B-cell survival. Its main receptor, BAFF-R, signals in a manner similar to CD40 (see Fig. 7.31) through TRAF3 and NIK to activate both the non-canonical NFκB pathway, leading t…	APRIL			B				Polarize					LN
2018-10-18 14:43:57		370	The T-cell molecule 4-1BB (CD137) and its ligand 4-1BBL, which is expressed on activated dendritic cells, macrophages, and B cells, make up another pair of TNF-family co-stimulators. The effects of this interaction are also bidirectional, with both the T cell and the antigen-presenting cell receiving activating signals; this type of interaction is sometimes referred to as the T-cell:antigen-prese…	B	41BBL		T_CD4	41BB			Activate				Target_Name
12/21/2018 Manual		288	BTLA contains an ITIM and an ITSM and is expressed on activated T cells and B cells, as well as on some cells of the innate immune system. Unlike other CD28-family members, however, BTLA does not interact with B7 ligands but binds a member of the TNF receptor family; called the herpesvirus entry molecule (HVEM), this receptor is highly expressed on resting T cells and immature dendritic cells. Wh…	B	BTLA	Activated	T	HVEM	Unactivated		Survive				Target_Name
12/21/2018 Manual		288	BTLA contains an ITIM and an ITSM and is expressed on activated T cells and B cells, as well as on some cells of the innate immune system. Unlike other CD28-family members, however, BTLA does not interact with B7 ligands but binds a member of the TNF receptor family; called the herpesvirus entry molecule (HVEM), this receptor is highly expressed on resting T cells and immature dendritic cells. Wh…	B	BTLA	Activated	DC	HVEM	Immature		Survive
2018-10-19 22:42:08		406	Activated B cells express ICOSL, a member of the B7 family of co-stimulatory molecules and a ligand for ICOS (inducible co-stimulatory protein), which is expressed by T cells. This T- and B-cell interaction, provided by linked recognition, activates ICOS signaling in T cells and is important for the completion of TFH differentiation (see Section 7-21), leading to induction of the transcription fa…	B	ICOSL	Activated	Tfh	ICOS			Activate		Antibody production
2018-09-26 13:43:56	Target_Name	30	CD4 T cells recognize antigen presented by MHC class II proteins, which are expressed by the predominant antigen-presenting cells of the immune system: dendritic cells, macrophages, and B cells	B	MHCII	Activated	Tfh	TCR			Activate	Yes
2018-10-10 21:56:53	Target_Name	166	When previously activated CD4 T cells recognize peptides bound to MHC class II molecules on B cells, the T cells secrete cytokines that can influence the isotype of antibody that those B cells will choose to produce.	B	MHCII		Tfh	TCR	Activated	T cell cytokines	Activate			Effector T activation
2018-10-11 15:13:27	Target_Name	216	In B cells, antigen presentation may serve to recruit help from CD4 T cells that recognize the same protein antigen as the B cell. By efficiently endocytosing a specific antigen via their surface immunoglobulin and presenting the antigen-derived peptides on MHC class II molecules, B cells can activate CD4 T cells that will in turn serve as helper T cells for the production of antibodies against t…	B	MHCII		Tfh	TCR	Activated		Activate			Effector T activation
2018-10-11 15:19:04	Target_Name	223	The immunological function of MHC class II molecules is to bind peptides generated in the intracellular vesicles of dendritic cells, macrophages, and B cells, and to present these peptides to CD4 T cells. The purpose for this pathway is different for each cell type. Dendritic cells primarily are concerned with activating CD4 T cells, while macrophages and B cells are concerned with receiving vari…	B	MHCII		Tfh	TCR	Activated	Cytokines	Activate
2018-10-19 21:03:38		401	This occurs when antigen bound by surface immunoglobulin on the B cell is internalized and degraded within the B cell and peptides derived from it are returned to the cell surface in a complex with MHC class II molecules (see Fig. 10.2, first panel). When the TFH cell recognizes these peptide:MHC complexes, it provides the B cell with signals that favor survival and induce proliferation. These si…	B	MHCII		Tfh	TCR			Activate		Antibody production
2018-10-19 23:23:56		421	Helper T cells recognize peptide fragments derived from the antigen internalized by the B cells and displayed by the B cells as peptide:MHC class II complexes.	B	MHCII		Tfh	TCR			Activate		Antibody production
2018-10-18 14:35:45	Target_Name	369	CD28-related proteins are expressed on activated T cells and modify the co-stimulatory signal as the T-cell response develops. One such protein is the inducible co-stimulator (ICOS), which binds a ligand known as ICOSL (ICOS ligand, or B7-H2), a structural relative of B7.1 and B7.2. ICOSL is produced on activated dendritic cells, monocytes, and B cells. Although ICOS resembles CD28 in driving T-c…	B	ICOSL		T_CD4 (effector)				Activate	Yes	Class switching		Target_Name
2018-10-19 23:25:40	Target_Name	421	Activated B cells also express molecules, such as ICOSL, that can stimulate T cells	B	ICOSL	Activated	Tfh				Activate		Antibody production
2018-10-16 10:52:13	Target_Name	282	One key function of the immune synapse in B cells is to promote antigen uptake by the B cell, a prerequisite to presenting that antigen in the form of peptide:MHC complexes to CD4 T cells.	B	MHCII		Tfh				Activate
2018-09-26 13:38:12		4	Figure 1.3	B		Activated	B_Plasma				Differentiate
2018-10-19 22:53:02		408	Within the germinal center, B cells begin their differentiation into either antibody-secreting plasma cells or memory B cells.	B			B_memory			Antibodies	Differentiate		Antibody production
2018-10-19 22:52:48		408	Within the germinal center, B cells begin their differentiation into either antibody-secreting plasma cells or memory B cells.	B			B_Plasma			Antibodies	Differentiate		Antibody production
2018-10-19 22:52:17		408	Some B cells activated at the T-cell–B-cell border migrate to form a primary focus of antibody-secreting plasmablasts in the interfollicular regions (spleen) or medullary cords (lymph nodes), whereas others move back into the follicle, where they continue to proliferate and form a germinal center.	B		Activated	B_Plasmablast			Antibodies	Differentiate		Antibody production
2018-10-10 22:27:38		197	In activated B cells that differentiate to become antibody-secreting plasma cells, most of the transcripts are spliced to yield the secreted rather than the transmembrane form of whichever heavy-chain isotype the B cell is expressing.	B			B_Plasma				Differentiate
2018-10-16 15:45:09		286	Additional TNF receptor superfamily members are also expressed on B cells, and each of them is important in B-cell survival at a particular stage of B-cell maturation, including B cells that have differentiated into antibody-secreting cells or memory cells.	B			B_memory				Differentiate
2018-10-16 16:12:03		296	Activated B cells give rise to plasma cells and memory cells	B		Activated	B_Plasma				Differentiate
2018-10-16 16:12:19		296	Activated B cells give rise to plasma cells and memory cells	B		Activated	B_memory				Differentiate
2018-10-17 12:39:00		311	Peripheral B cells also include memory B cells, which are generated in addition to antibody-producing plasma cells from mature B cells after their first encounter with antigen; we will return to B-cell memory in Chapter 11.	B			B_Plasma				Differentiate
2018-10-17 12:39:11		311	Peripheral B cells also include memory B cells, which are generated in addition to antibody-producing plasma cells from mature B cells after their first encounter with antigen; we will return to B-cell memory in Chapter 11.	B			B_memory				Differentiate
2018-12-07 22:39:04		666	Inflammation causes increased vascular permeability, and the site becomes heavily infiltrated by TH17 and TH1 effector CD4 T cells, which produce IL-17, IFN-γ, and GM-CSF. Cytokines and chemokines produced by these effector T cells in turn recruit and activate myeloid cells that exacerbate inflammation, resulting in further recruitment of T cells, B cells, and innate immune cells to the lesion. A…	B		Activated	Antibody				Secrete			autoantibodies against myelin	Target_Name	Brain		Multiple Sclerosis
2018-10-19 10:02:43		373	TFH cells producing IFn-γ activate B cells to produce strongly opsonizing antibodies belonging to certain IgG subclasses (IgG1 and IgG3 in humans, and their homologs, IgG2a and IgG2b, in the mouse) in type 1 responses.	B			IgG1				Secrete		Antibody production; Type 1
12/23/2018 Manual split		373	TFH cells producing IFn-γ activate B cells to produce strongly opsonizing antibodies belonging to certain IgG subclasses (IgG1 and IgG3 in humans, and their homologs, IgG2a and IgG2b, in the mouse) in type 1 responses.	B			IgG3				Secrete		Antibody production; Type 1
2018-10-19 20:57:11		399	Activated B cells then differentiate into antibody-secreting plasma cells and memory B cells.	B		Activated	B_memory				Differentiate
2018-10-19 20:57:22		399	Activated B cells then differentiate into antibody-secreting plasma cells and memory B cells.	B		Activated	B_Plasma				Differentiate
2018-10-19 21:14:26		401	After receiving these signals, activated B cells begin to proliferate (second panel), enter the germinal center, and eventually become plasma cells or memory B cells (third panel).	B		Activated	B_Plasma				Differentiate		Antibody production
2018-10-19 21:14:45		401	After receiving these signals, activated B cells begin to proliferate (second panel), enter the germinal center, and eventually become plasma cells or memory B cells (third panel).	B		Activated	B_memory				Differentiate		Antibody production
2018-10-19 21:19:46		402	When these TFH cells are activated by B cells presenting their peptide, they are stimulated to provide specific signals that help B cells to generate antibodies against the viral coat protein (Fig. 10.4).	B			Tfh				Activate		Antibody production
2018-10-19 22:44:00		406	Some of these proliferating B cells differentiate into antibody-synthesizing plasmablasts in the primary focus.	B			B_Plasmablast				Differentiate		Antibody production
2018-10-19 23:30:56		424	Some IgM is produced by conventional B cells that have not undergone class switching, but most is produced by B-1 cells residing in the peritoneal cavity and pleural spaces and by marginal zone B cells of the spleen.	B			IgM				Secrete		Antibody production
2018-10-20 15:31:40		439	IgM antibodies are produced early in an infection by conventional B cells and are also made in the absence of infection by subsets of nonconventional B cells in particular locations (as natural antibodies).	B			IgM				Secrete
2018-10-24 12:16:52	Source_Name	464	The response to helminths generates high levels of IgE antibody, induced by IL-4-producing TFH cells that develop in concert with TH2 cells (see Section 9-20).	B			IgE				Secrete		Antiparasitic; Antibody production
2018-12-04 15:19:03	Edge_ImmuneProcess	518	Similarly, IgA-producing B lymphocytes are generated in Peyer’s patches and mesenteric lymph nodes, generating plasma cells that accumulate in the lamina propria.	B			IgA				Secrete		T independent B activation/IgA production			Intestine
2018-11-08 10:07:12		475	Memory B cells can arise from the germinal center reaction during a primary response, and may have undergone isotype switching and somatic mutations there.	B			B_memory				Differentiate
2018-11-08 10:14:06	Edge_ImmuneProcess	475	Affinity maturation is seen largely in IgG antibody (as well as in IgA and IgE, which are not shown) coming from mature B cells that have undergone isotype switching and somatic hypermutation to yield higher-affinity antibodies. The	B		Mature	IgG				Secrete		Type 1
2018-11-08 10:14:31		475	Affinity maturation is seen largely in IgG antibody (as well as in IgA and IgE, which are not shown) coming from mature B cells that have undergone isotype switching and somatic hypermutation to yield higher-affinity antibodies. The	B		Mature	IgA				Secrete
2018-11-08 10:14:50	Edge_ImmuneProcess	475	Affinity maturation is seen largely in IgG antibody (as well as in IgA and IgE, which are not shown) coming from mature B cells that have undergone isotype switching and somatic hypermutation to yield higher-affinity antibodies. The	B		Mature	IgE				Secrete		Inflammation
2018-11-08 10:15:52	Source_Name	476	A primary antibody response is characterized by the initial rapid production of IgM and a slightly delayed IgG response due to time required for class switching (Fig. 11.25).	B			IgM				Secrete		Antibody production	Primary antibody response
2018-11-08 10:17:16	Source_Name	476	A primary antibody response is characterized by the initial rapid production of IgM and a slightly delayed IgG response due to time required for class switching (Fig. 11.25).	B			IgG				Secrete		Antibody production	Primary antibody response
2018-11-08 10:18:35		476	The secondary antibody response is characterized in its first few days by the production of relatively small amounts of IgM antibody and much larger amounts of IgG antibody, with some IgA and IgE. At the beginning of the secondary response, antibodies are made by memory B cells that were generated in the primary response and have already switched from IgM to another isotype, and that express IgG,…	B			IgM				Secrete		Antibody production	Secondary antibody response
2018-12-04 15:19:30	Edge_ImmuneProcess	518	Similarly, IgA-producing B lymphocytes are generated in Peyer’s patches and mesenteric lymph nodes, generating plasma cells that accumulate in the lamina propria.	B			B_Plasma			IgA	Differentiate		Class switching			Lamina propria
2018-12-04 16:12:14		522	Presentation of these antigens generates IgA-switched B cells that localize in the lamina propria as IgA-producing plasma cells (right panel). IgA then binds commensal bacteria, altering their gene expression, limiting their access to the epithelium, and blocking their binding to the surface. And Figure 12.21	B			B_Plasma				Differentiate		Tolerance; Barrier integrity	Microbiome tolerance		Lamina propria
2018-10-17 15:25:34		351	B cells are, in turn, the source of the LT that is required for the development of FDCs, which is reminiscent of LTi cells expressing the LT required to activate stromal cells.	B			Lymphotoxin				Secrete				Target_Name	LN
2018-12-04 22:07:57		603	Figure 14.2	B			B_Plasma				Differentiate		Allergic Inflammation			LN		Allergy
2018-10-19 22:56:11		408	In contrast, B cells in the germinal center reaction undergo several processes that produce antibodies that are more effective in eliminating infections.	B			Antibody				Secrete		Antibody production		Target_Name	Germinal center
2018-10-19 10:00:59		373	Those TFH cells producing IL-4 drive B cells to differentiate and produce immunoglobulin IgE, which arms mast cells and basophils for granule release in type 2 responses.	B			IgE				Secrete		Antibody production; Type 2			LO
2018-11-20 10:46:03		502	Antigen-specific naive B cells in the follicular areas of Peyer’s patches undergo isotype switching from IgM to IgA production there, but they only differentiate fully into IgA-producing plasma cells once they have returned to the lamina propria.	B			B_Plasma			IgA	Differentiate					Lamina propria
2018-12-05 16:28:47		612	Allergen-specific TH2 cells producing IL-4 and IL-13 drive allergen-specific B cells to produce IgE.	B			IgE				Secrete		Type 2; Allergic Inflammation; Antibody production					Allergy
2018-12-07 22:42:03		667	In RA, as in MS, most data from humans and mouse models indicate that, at least early in disease development, autoreactive TH17 cells become activated. Autoreactive T cells provide help to B cells to produce arthritogenic antibodies. The activated TH17 cells also produce cytokines that recruit neutrophils and monocytes/macrophages, which, along with endothelial cells and synovial fibroblasts, are…	B			Antibody				Secrete			"arthitogenic antibodies"	Target_Name			Rheumatoid Arthritis
2018-12-07 22:57:45		668	Antibodies against several joint proteins are also produced (not shown), but their role in pathogenesis is uncertain.	B			Antibody				Secrete				Target_Name			Rheumatoid Arthritis
2018-10-07 13:15:16		811	Table Appendix III	B			IL6				Secrete		Acute phase response; Fever
2018-10-07 13:25:47		811	Table Appendix III	B			IL10				Secrete		Immunosuppression
2018-10-07 16:27:28		812	Table Appendix III	B			IL35				Secrete		Immunosuppression
2018-10-08 11:55:50		813	Table Appendix III	B			BAFF				Secrete		Antibody production
2018-10-08 11:35:29		813	Table Appendix III	B			LTa				Secrete		Cytotoxicity; LN development
2018-10-08 11:35:52		813	Table Appendix III	B			LTb				Secrete		LN development
2018-10-10 22:25:51		196-197	B cells initially express the transmembrane form of IgM; after stimulation by antigen, some of their progeny differentiate into plasma cells producing IgM antibodies, whereas others undergo class switching to express transmembrane immunoglobulins of a different class, followed by the production of secreted antibody of the new class.	B			IgM				Secrete
2018-10-24 12:20:22	Source_Name	464-465	Type 2 adaptive responses also promote production of IgG1, which is recognized by macrophages and engages them in the type 2 response.	B			IgG1				Secrete		Type 2; Antibody production
2018-11-20 11:37:39		507-508	After activation and differentiation, the resulting IgA-expressing B lymphoblasts express the mucosal homing integrin α4:β7, as well as the chemokine receptors CCR9 and CCR10, and localize to mucosal tissues by the mechanisms discussed above. Once in the lamina propria, the B cells undergo final differentiation into plasma cells, which synthesize IgA dimers and secrete them into the subepithelial…	B_lymphoblast			B_Plasma	CCR			Differentiate			Target_Receptor = CCR10		Lamina propria
2018-11-20 10:53:50		502	However, the colon, lactating mammary gland, and salivary glands express CCL28 (MEC, mucosal epithelial chemokine), which is a ligand for the receptor CCR10 on gut-primed lymphocytes and attracts IgA-producing B lymphoblasts to these tissues.	B_lymphoblast			IgA				Secrete			mucosa (colon, mammary, salivary glands)		Mucosa
12/22/2018 Manual		424	Some IgM is produced by conventional B cells that have not undergone class switching, but most is produced by B-1 cells residing in the peritoneal cavity and pleural spaces and by marginal zone B cells of the spleen.	B_marginalzone			IgM				Secrete		Antibody production
2018-11-08 10:21:55		476	Memory B cells express somewhat higher levels of MHC class II molecules and the co-stimulatory ligand B7.1 than do naive B cells. This helps memory B cells acquire and present antigen more efficiently to TFH cells compared with naive B cells, and to TFH cells through the B7.1 receptor CD28, so that they can in turn help in antibody production so it begins earlier after antigen exposure compared w…	B_memory	B7		Tfh	CD28			Activate		Antibody production	Secondary antibody response. Source_Receptor = B7.1
2018-11-08 10:21:24		476	Memory B cells express somewhat higher levels of MHC class II molecules and the co-stimulatory ligand B7.1 than do naive B cells. This helps memory B cells acquire and present antigen more efficiently to TFH cells compared with naive B cells, and to TFH cells through the B7.1 receptor CD28, so that they can in turn help in antibody production so it begins earlier after antigen exposure compared w…	B_memory	MHCII		Tfh	TCR			Activate		Antibody production	Secondary antibody response
2018-11-08 10:25:52	Target_Name	476	As in primary responses, secondary B-cell responses begin at the interface between the T-cell and B-cell zones, where memory B cells that have acquired antigen can present peptide:MHC class II complexes to helper T cells. This interaction initiates proliferation of both the B cells and T cells.	B_memory	MHCII		Tfh				Activate	Yes	Antibody production	Secondary antibody response
2018-11-08 10:10:09		475	Figure 11.24	B_memory			IgG				Secrete
2018-11-08 10:10:26		475	Figure 11.24	B_memory			IgA				Secrete
2018-11-08 10:18:55		476	The secondary antibody response is characterized in its first few days by the production of relatively small amounts of IgM antibody and much larger amounts of IgG antibody, with some IgA and IgE. At the beginning of the secondary response, antibodies are made by memory B cells that were generated in the primary response and have already switched from IgM to another isotype, and that express IgG,…	B_memory			IgG				Secrete		Antibody production	Secondary antibody response
2018-11-08 10:19:05		476	The secondary antibody response is characterized in its first few days by the production of relatively small amounts of IgM antibody and much larger amounts of IgG antibody, with some IgA and IgE. At the beginning of the secondary response, antibodies are made by memory B cells that were generated in the primary response and have already switched from IgM to another isotype, and that express IgG,…	B_memory			IgA				Secrete		Antibody production	Secondary antibody response
2018-11-08 10:19:17		476	The secondary antibody response is characterized in its first few days by the production of relatively small amounts of IgM antibody and much larger amounts of IgG antibody, with some IgA and IgE. At the beginning of the secondary response, antibodies are made by memory B cells that were generated in the primary response and have already switched from IgM to another isotype, and that express IgG,…	B_memory			IgE				Secrete		Antibody production	Secondary antibody response
2018-11-08 10:27:18		477	Reactivated memory B cells that have not yet undergone differentiation into plasma cells migrate into the follicle and become germinal center B cells, undergoing additional rounds of proliferation and somatic hypermutation before differentiating into antibody-secreting plasma cells.	B_memory		Activated	B_Plasma				Differentiate		Antibody production	Secondary antibody response
2018-10-19 22:54:13		408	Recent evidence indicates that even the low level of MHC class II molecules expressed on plasma cells functions to present cognate antigen to TFH cells, and acts to suppress IL-21 production and Bcl-6 expression, thus acting as a feedback pathway to regulate ongoing B-cell responses.	B_Plasma	MHCII		Tfh				Inhibit		Antibody production
2018-10-24 12:51:37		466	TFH cells that develop coordinately with TH17 cells promote the production of high-affinity IgG and IgA antibodies by plasma cells that can express CCR6 and thereby localize to sites of type 3 responses in barrier tissues, where they can arm neutrophils and macrophages ‘on-site.’	B_Plasma			IgG				Secrete		Anti-EC bacteria; Antifungal; Antibody production			Barrier tissues
2018-10-24 12:52:05		466	TFH cells that develop coordinately with TH17 cells promote the production of high-affinity IgG and IgA antibodies by plasma cells that can express CCR6 and thereby localize to sites of type 3 responses in barrier tissues, where they can arm neutrophils and macrophages ‘on-site.’	B_Plasma			IgA				Secrete		Anti-EC bacteria; Antifungal; Antibody production			Barrier tissues
2018-11-20 11:26:06		506	IgA in the blood is mainly in the form of a monomer (mIgA) that is produced in the bone marrow by plasma cells derived from B cells activated in lymph nodes.	B_Plasma			IgA				Secrete					Blood; BM
2018-11-20 11:32:10		506	In humans, monomeric and dimeric IgA are both found as two isotypes, IgA1 and IgA2. The ratio of IgA1 to IgA2 varies markedly depending on the tissue, being about 10:1 in the blood and upper respiratory tract, about 3:2 in the small intestine, and 2:3 in the colon... In mice, only one IgA isotype is found, and it is most closely similar to IgA2 in humans.	B_Plasma			IgA1				Secrete					Blood; Upper respiratory tract
2018-11-20 11:34:33		506	In humans, monomeric and dimeric IgA are both found as two isotypes, IgA1 and IgA2. The ratio of IgA1 to IgA2 varies markedly depending on the tissue, being about 10:1 in the blood and upper respiratory tract, about 3:2 in the small intestine, and 2:3 in the colon... In mice, only one IgA isotype is found, and it is most closely similar to IgA2 in humans.	B_Plasma			IgA2				Secrete					Colon
2018-11-20 11:34:43		506	In humans, monomeric and dimeric IgA are both found as two isotypes, IgA1 and IgA2. The ratio of IgA1 to IgA2 varies markedly depending on the tissue, being about 10:1 in the blood and upper respiratory tract, about 3:2 in the small intestine, and 2:3 in the colon... In mice, only one IgA isotype is found, and it is most closely similar to IgA2 in humans.	B_Plasma			IgA1				Secrete					Colon	Human
2018-10-19 23:32:46		424	Monomeric IgA can be produced by plasma cells that differentiate from class-switched B cells in lymph nodes and spleen, and it acts as a neutralizing antibody in extracellular spaces and in the blood.	B_Plasma			IgA				Secrete		Antibody production			EC fluid; Blood
2018-12-04 16:46:30		524	Figure 12.23	B_Plasma		Activated	IgA				Secrete		Microbiome tuning of immune response; Antibody production			Gut
2018-10-19 22:49:48		407	Plasma cells are terminally differentiated cells that secrete antibodies. Plasma cells have very low levels of surface immunoglobulin but can express MHC class II molecules and may suppress TFH activity in a negative feedback pathway while differentiating. Early in the immune response they differentiate from unswitched activated B cells and secrete IgM; later in the response they derive from acti…	B_Plasma			IgM				Secrete		Antibody production
2018-11-08 10:07:44		475	But memory B cells can also arise independently of the germinal center reaction from short-lived plasma cells produced in the primary response.	B_Plasma			B_memory				Differentiate
2018-11-08 10:09:31		475	Figure 11.24	B_Plasma			IgM				Secrete
2018-11-08 10:11:02		475	Figure 11.24	B_Plasma			IgG				Secrete
2018-11-08 10:23:51		476	The secondary response is characterized by a more vigorous and earlier generation of plasma cells than in the primary response, thus accounting for the almost immediate abundant production of IgG (see Fig. 11.25).	B_Plasma			IgG				Secrete		Antibody production	Secondary antibody response
2018-11-20 10:14:24		500	The lamina propria contains many types of immune cells, including IgA-producing plasma cells, conventional CD4 and CD8 T cells with effector and memory phenotypes, innate lymphoid cells, dendritic cells, macrophages, and mast cells.	B_Plasma			IgA				Secrete					Lamina propria
2018-12-04 16:12:29		522	Presentation of these antigens generates IgA-switched B cells that localize in the lamina propria as IgA-producing plasma cells (right panel). IgA then binds commensal bacteria, altering their gene expression, limiting their access to the epithelium, and blocking their binding to the surface. And Figure 12.21	B_Plasma			IgA				Secrete		Tolerance; Barrier integrity; Antibody production	Microbiome tolerance		Lamina propria
2018-11-20 11:38:08		507-508	After activation and differentiation, the resulting IgA-expressing B lymphoblasts express the mucosal homing integrin α4:β7, as well as the chemokine receptors CCR9 and CCR10, and localize to mucosal tissues by the mechanisms discussed above. Once in the lamina propria, the B cells undergo final differentiation into plasma cells, which synthesize IgA dimers and secrete them into the subepithelial…	B_Plasma			IgA				Secrete					Lamina propria
2018-10-19 23:40:50		431	IgA antibodies are synthesized as monomers, which enter blood and extracellular fluids, or they are secreted as dimeric molecules by plasma cells in the lamina propria of various mucosal tissues.	B_Plasma			IgA				Secrete		Antibody production			Mucosa
2018-12-04 22:26:40		605	Figure 14.3	B_Plasma			IgE				Secrete		Allergic Inflammation; Inflammation; Antibody production			Mucosa		Allergy
2018-11-20 10:46:30		502	Antigen-specific naive B cells in the follicular areas of Peyer’s patches undergo isotype switching from IgM to IgA production there, but they only differentiate fully into IgA-producing plasma cells once they have returned to the lamina propria.	B_Plasma			IgA				Secrete					Lamina propria
2018-10-21 20:25:00		544	Figure 13.5	B_Plasma			IgG				Secrete
2018-10-21 20:25:10		544	Figure 13.5	B_Plasma			IgE				Secrete
2018-10-21 20:25:20		544	Figure 13.5	B_Plasma			IgA				Secrete
2018-10-19 23:34:23		425	In the mucosal immune system, IgA-secreting plasma cells are found predominantly in the lamina propria, which lies immediately below the basement membrane of many surface epithelia.	B_Plasma			IgA				Secrete					Lamina propria
2018-11-20 11:25:39		506	The dominant class of antibody in the mucosal immune system is IgA, which is produced locally by plasma cells in the mucosal wall.	B_Plasma			IgA				Secrete					Mucosal epithelium
2018-12-04 22:08:48		603	Figure 14.2	B_Plasma			IgE				Secrete		Allergic Inflammation; Antibody production			Respiratory tract		Allergy
2018-11-20 11:34:09		506	In humans, monomeric and dimeric IgA are both found as two isotypes, IgA1 and IgA2. The ratio of IgA1 to IgA2 varies markedly depending on the tissue, being about 10:1 in the blood and upper respiratory tract, about 3:2 in the small intestine, and 2:3 in the colon... In mice, only one IgA isotype is found, and it is most closely similar to IgA2 in humans.	B_Plasma			IgA1				Secrete					Small intestine	Human
2018-11-20 11:34:22		506	In humans, monomeric and dimeric IgA are both found as two isotypes, IgA1 and IgA2. The ratio of IgA1 to IgA2 varies markedly depending on the tissue, being about 10:1 in the blood and upper respiratory tract, about 3:2 in the small intestine, and 2:3 in the colon... In mice, only one IgA isotype is found, and it is most closely similar to IgA2 in humans.	B_Plasma			IgA2				Secrete					Small intestine
2018-10-19 22:49:14		407	Plasmablasts early in the immune response and those activated by T-independent antigens have usually not undergone somatic hypermutation and class switching, and therefore secrete IgM.	B_Plasmablast			IgM				Secrete		Antibody production
2018-10-19 22:55:31		408	Plasmablasts in primary foci primarily secrete antibodies of the IgM isotype that offer some immediate protection.	B_Plasmablast			IgM				Secrete		Antibody production
2018-12-01 13:34:26		509	In mice, unlike humans, a significant proportion of intestinal IgA is derived from T-cell-independent B-cell activation and class switching. This depends on activation of the innate immune system by the products of commensal microbes and may result from the direct interaction of B cells with conventional dendritic cells and follicular dendritic cells in solitary lymphoid follicles. This antibody …	B1			IgA				Secrete		T independent B activation/IgA production; Antibody production	note: The IgA antibodies produced in these T-cell-independent responses are of limited diversity and of generally low ainity, with little evidence of somatic hypermutation. They are nevertheless an important source of ‘natural’ antibodies directed at commensal bacteria. As yet, there is little evidence for this source of IgA in humans, in whom all secretory IgA responses involve somatic hypermuta…		Gut	Mouse
12/22/2018 Manual		424	Some IgM is produced by conventional B cells that have not undergone class switching, but most is produced by B-1 cells residing in the peritoneal cavity and pleural spaces and by marginal zone B cells of the spleen.	B1			IgM				Secrete		Antibody production
2018-12-04 16:42:25		524	Figure 12.23	Bacteria			Epithelial_intestine			Serum Amyloid A	Activate		Microbiome tuning of immune response			Gut
2018-12-04 16:50:56		524	Figure 12.23	Bacteria			Epithelial_intestine			TGFb	Activate		Microbiome tuning of immune response; Tolerance	Bacteria is a commensal (Clostridia)		Gut
2018-11-07 23:35:56		470	Some infectious agents, such as the intracellular Gram-positive bacterium Listeria monocytogenes and the Gram-negative bacterium Burkholderia pseudomallei, appear to be able to directly license dendritic cells to induce primary CD8 T-cell responses without requirement for CD4 T-cell help (Fig. 11.21).	Bacteria			DC				Activate		Licensing
2018-10-11 16:07:16		248	Analysis of MR1 proteins that were refolded in the presence of supernatants from cultures of Salmonella typhimurium eventually led to the identification of several riboflavin metabolites that are formed by biosynthetic pathways in most bacteria and yeast. These metabolites not only bind to MR1, but also activate MAIT cells.	Bacterial metabolites			T_MAIT	MR1			Activate		Antimicrobial			Mucosa
2018-10-05 11:28:07		100	For inflammasome activation to produce inflammatory cytokines, a priming step must irst occur in which cells induce and translate the mRNAs that encode the pro-forms of IL-1β, IL-18, or other cytokines. This priming step can result from TLR signaling, which may help ensure that inflammasome activation proceeds primarily during infections... Several other NLR family members form inflammasomes with…	Bacterial Peptidoglycans			DC	NLRP1		pro-inflammatory cytokines	Activate		Antibacterial
2018-10-05 11:27:54		100	For inflammasome activation to produce inflammatory cytokines, a priming step must irst occur in which cells induce and translate the mRNAs that encode the pro-forms of IL-1β, IL-18, or other cytokines. This priming step can result from TLR signaling, which may help ensure that inflammasome activation proceeds primarily during infections... Several other NLR family members form inflammasomes with…	Bacterial Peptidoglycans			Monocyte	NLRP1		pro-inflammatory cytokines	Activate		Antibacterial
2018-10-05 11:01:55		98	NOD1 may also function as a systemic activator of innate immunity. It seems that peptidoglycans from intestinal microbiota are transported via blood in amounts sufficient to increase basal activation of neutrophils. A reduction in neutrophils activated in this way may explain why mice lacking NOD1 show increased susceptibility even to pathogens that lack NOD ligands, such as the parasite Trypanos…	Bacterial Peptidoglycans			Neutrophil	NOD			Activate		Antibacterial	Target_Receptor = NOD1
2018-10-05 10:58:03		96-97	NOD proteins recognize fragments of bacterial cell-wall peptidoglycans, although it is not known whether this occurs through direct binding or via accessory proteins... When NOD1 or NOD2 recognizes its ligand, it recruits the CARD-containing serine–threonine kinase RIP2 (also known as RICK and RIPK2) (see Fig. 3.17). RIP2 associates with the E3 ligases cIAP1, cIAP2, and XIAP, whose activity gener…	Bacterial Peptidoglycans			Epithelial_barrier	NOD		inflammatory cytokines; NO	Activate		Antibacterial	Target_Receptor = NOD1
2018-10-05 10:58:42		96-97	NOD proteins recognize fragments of bacterial cell-wall peptidoglycans, although it is not known whether this occurs through direct binding or via accessory proteins... When NOD1 or NOD2 recognizes its ligand, it recruits the CARD-containing serine–threonine kinase RIP2 (also known as RICK and RIPK2) (see Fig. 3.17). RIP2 associates with the E3 ligases cIAP1, cIAP2, and XIAP, whose activity gener…	Bacterial Peptidoglycans			DC	NOD		inflammatory cytokines; NO	Activate		Antibacterial	Target_Receptor = NOD1, NOD2
2018-10-05 10:59:44		96-97	NOD proteins recognize fragments of bacterial cell-wall peptidoglycans, although it is not known whether this occurs through direct binding or via accessory proteins... When NOD1 or NOD2 recognizes its ligand, it recruits the CARD-containing serine–threonine kinase RIP2 (also known as RICK and RIPK2) (see Fig. 3.17). RIP2 associates with the E3 ligases cIAP1, cIAP2, and XIAP, whose activity gener…	Bacterial Peptidoglycans			Macrophage	NOD		inflammatory cytokines; NO	Activate		Antibacterial	Target_Receptor = NOD1, NOD2
2018-12-04 14:49:25		516	Epithelial cells also have intracellular sensors, described in Chapter 3, and can react when microorganisms or their products enter the cytoplasm. These sensors include the nucleotide-binding oligomerization domain (NOD) proteins NOD1 and NOD2 (see Section 3-8 and Fig. 3.17). NOD1 recognizes a diaminopimelic acid-containing peptide that is found only in the cell walls of Gram-negative bacteria. N…	Bacterial Peptidoglycans			Epithelial_intestine	NOD			Activate		Antibacterial	Target_Receptor = NOD2		Intestinal epithelium
2018-10-05 11:03:23		98	NOD2 seems to have a more specialized role, being strongly expressed in the Paneth cells of the gut, where it regulates the expression of potent antimicrobial peptides such as the α- and β-defensins	Bacterial Peptidoglycans			Paneth	NOD		a-defensin, b-defensin	Activate		Antibacterial	Target_Receptor = NOD2
2018-12-04 16:49:34		524	Figure 12.23	Bacterial polysaccharide			T_CD4	TLR		Treg	Polarize		Microbiome tuning of immune response; Tolerance	Target_Receptor = TLR2		Gut
2018-12-04 16:40:00	Target_Name	522	Polysaccharide A (PSA) from Bacteroides fragilis drives the differentiation of Treg cells in a TLR-2-dependent manner.	Bacterial polysaccharide			T_CD4	TLR		T_reg	Polarize			Target_Receptor = TLR2		Intestine
2018-12-04 14:48:59	Source_Name	516	Epithelial cells also have intracellular sensors, described in Chapter 3, and can react when microorganisms or their products enter the cytoplasm. These sensors include the nucleotide-binding oligomerization domain (NOD) proteins NOD1 and NOD2 (see Section 3-8 and Fig. 3.17). NOD1 recognizes a diaminopimelic acid-containing peptide that is found only in the cell walls of Gram-negative bacteria. N…	Bacterial proteins			Epithelial_intestine	NOD			Activate		Antibacterial	Target_Receptor = NOD1		Intestinal epithelium		Gram- bacterial infection
2018-12-04 14:33:43	Source_Name	515	Epithelial cells have a crucial role in innate defense against pathogens. TLRs are present in intracellular vesicles or on the basolateral or apical surfaces of epithelial cells, where they recognize different components of invading bacteria. Cytoplasmic NOD1 and NOD2 detect cell-wall peptides from bacteria. TLRs and NODs activate NFκB (see Fig. 3.15), inducing epithelial cells to produce CXCL8, …	Bacterial proteins			Epithelial_intestine	NOD			Activate		Antibacterial	Target_Receptor = NOD1, NOD2, TLRs		Intestinal epithelium
2018-11-07 23:06:43		469	To escape destruction by macrophages activated for intracellular killing by these ‘ex-TH17’ TH1 cells, Salmonella simultaneously downregulates the expression of flagellin and begins synthesizing new proteins, such as SseI and SseJ, that allow it to suppress intracellular killing within macrophages. This allows Salmonella to both evade detection by flagellin-speciic T cells and use the host macrop…	Bacterial proteins			DC (CD8a+)			IL12	Activate		Type 1; Antibacterial	bacterial proteins (e.g. SseI, SseJ)		Intestine		Salmonella infection
2018-10-19 21:26:06		403	Once in the follicle, naive B cells encounter the soluble TNF-family cytokine BAFF (see Section 8-8), which is secreted by FDCs, stromal cells, and dendritic cells and which acts as a survival factor for B cells.	BAFF			B	BAFFR			Survive					LN
2018-12-01 13:41:17		509	Once in the mucosa, TGF-β-dependent class switching to IgA occurs under the influence of local factors, including IL-6, retinoic acid, and BAFF and APRIL (see Fig. 10.6), which bind to TACI on B cells substituting for signals otherwise supplied by CD4 helper T cells (see Section 10-1). Intestinal epithelial cells can produce BAFF and APRIL, while local eosinophils may contribute by producing APRI…	BAFF			B	TACI		IgA	Activate		T independent B activation/IgA production; Class switching			Gut	Mouse
2018-10-19 23:22:44		421	Dendritic cells and macrophages can provide co-stimulatory signals for activation of B cells by TI-2 antigens. One of these co-stimulatory signals is BAFF, which can be secreted by dendritic cells and interacts with the receptor TACI on the B cell (see Fig. 10.25, right panels).	BAFF			B_marginalzone	TACI			Activate
2018-10-21 20:33:31		545	TACI is the receptor for the cytokines BAFF and APRIL, which are produced by T cells, dendritic cells, and macrophages, and which can provide co-stimulatory and survival signals for B-cell activation and class switching (see Section 10-3).	BAFF			B	TACI			Activate		Class switching
2018-10-21 20:33:46		545	TACI is the receptor for the cytokines BAFF and APRIL, which are produced by T cells, dendritic cells, and macrophages, and which can provide co-stimulatory and survival signals for B-cell activation and class switching (see Section 10-3).	BAFF			B	TACI			Survive		Class switching
2018-10-09 10:14:33		813	Table Appendix III	BAFF			B	TACI			Activate	Yes		Target_Receptor = TACI, BCMA, BR3
2018-10-19 21:29:53		404	Figure 10.6 BAFF and APRIL promote B-cell survival and regulate differentiation. BAFF and APRIL promote B-cell survival and differentiation BAFF is produced by FDCs and other cells in the B-cell follicle, where it supports B-cell survival. Its main receptor, BAFF-R, signals in a manner similar to CD40 (see Fig. 7.31) through TRAF3 and NIK to activate both the non-canonical NFκB pathway, leading t…	BAFF			B				Survive					LN
2018-10-19 21:30:10		404	Figure 10.6 BAFF and APRIL promote B-cell survival and regulate differentiation. BAFF and APRIL promote B-cell survival and differentiation BAFF is produced by FDCs and other cells in the B-cell follicle, where it supports B-cell survival. Its main receptor, BAFF-R, signals in a manner similar to CD40 (see Fig. 7.31) through TRAF3 and NIK to activate both the non-canonical NFκB pathway, leading t…	BAFF			B				Polarize					LN
2018-12-04 22:30:56		605	Figure 14.3	Basophil	CD40L	Activated	B	CD40	Activated	IgE	Polarize		Allergic Inflammation; Inflammation			Mucosa		Allergy
2018-10-19 10:34:32		376	Eosinophils, basophils, and mast cells are each attractive possibilities because they can produce abundant IL-4 when activated by chitin, a polysaccharide present in helminth parasites, as well as in insects and crustaceans, which induces TH2 responses.	Basophil		Activated	IL4				Secrete		Antiparasitic
2018-10-21 19:57:08		451	However, eosinophils and basophils that are recruited by chemokines produced by ILC2s are activated to produce IL-4 in response to the IL-5 and IL-13 produced by ILC2s, possibly providing an indirect mechanism by which TH2 differentiation is directed by ILC2s.	Basophil			IL4				Secrete		Type 2; Antiparasitic			Mucosa
2018-12-04 22:28:01		605	Figure 14.3	Basophil		Activated	IL4				Secrete		Allergic Inflammation; Inflammation			Mucosa		Allergy
2018-12-04 22:33:35		605	Figure 14.3	Basophil		Activated	IL4				Secrete		Allergic Inflammation; Inflammation			Mucosa		Allergy
2018-12-05 16:30:27		612	The specific IgE produced in response to the allergen binds to the high-affinity receptor for IgE on mast cells and basophils. IgE production can be amplified by these cells because, upon activation, they produce IL-4 and express CD40 ligand.	Basophil		Activated	IL4				Secrete		Type 2; Allergic Inflammation					Allergy
2018-12-06 12:20:22		617	Basophils express high-affinity FcεRI on their cell surfaces and so have IgE bound. On activation by antigen binding to IgE or by cytokines, they release histamine from their granules and also produce IL-4 and IL-13.	Basophil		Activated	Histamine				Secrete		Inflammation
2018-12-06 12:20:34		617	Basophils express high-affinity FcεRI on their cell surfaces and so have IgE bound. On activation by antigen binding to IgE or by cytokines, they release histamine from their granules and also produce IL-4 and IL-13.	Basophil		Activated	IL4				Secrete		Inflammation
2018-12-06 12:20:44		617	Basophils express high-affinity FcεRI on their cell surfaces and so have IgE bound. On activation by antigen binding to IgE or by cytokines, they release histamine from their granules and also produce IL-4 and IL-13.	Basophil		Activated	IL13				Secrete		Inflammation
2018-12-06 12:40:58		620	In anaphylactic shock, a widespread increase in vascular permeability and smooth muscle contraction results from a massive release of histamine and other mast cell- and basophil-derived mediators such as leukotrienes.	Basophil			Leukotrienes				Secrete		Vascular permeability increase
2018-12-06 12:41:09		620	In anaphylactic shock, a widespread increase in vascular permeability and smooth muscle contraction results from a massive release of histamine and other mast cell- and basophil-derived mediators such as leukotrienes.	Basophil			Histamine				Secrete		Vascular permeability increase
2018-10-24 12:38:16		465	As discussed in Chapter 9, the development of TH17 cells is induced by the combined actions of TGF-β and the pro-inflammatory cytokines IL-6, IL-1, and IL-23 (see Fig. 9.31). The latter is preferentially produced by CD103 CD11b conventional dendritic cells that recognize MAMPs produced by extracellular bacteria, such as flagellin, which is recognized by TLR5; or MAMPs produced by fungi, such as β…	b-glucan			DC	Dectin-1		IL23	Activate		Anti-EC bacteria; Antifungal
2018-10-03 16:47:05		89	Table Figure 3.10	b-glucan			Basophil	TLR			Activate		Antibacterial; Antifungal	Target_Receptor = TLR1:TLR2, TLR2:TLR6
2018-10-03 16:45:59		89	Table Figure 3.10	b-glucan			DC	TLR			Activate		Antibacterial; Antifungal	Target_Receptor = TLR1:TLR2, TLR2:TLR6
2018-10-03 16:46:54		89	Table Figure 3.10	b-glucan			Eosinophil	TLR			Activate		Antibacterial; Antifungal	Target_Receptor = TLR1:TLR2, TLR2:TLR6
2018-10-03 16:46:12		89	Table Figure 3.10	b-glucan			Mast	TLR			Activate		Antibacterial; Antifungal	Target_Receptor = TLR1:TLR2, TLR2:TLR6
2018-10-03 16:45:25		89	Table Figure 3.10	b-glucan			Monocyte	TLR			Activate		Antibacterial; Antifungal	Target_Receptor = TLR1:TLR2, TLR2:TLR6
2018-10-17 12:22:05	Target_Name	298	Multipotent progenitor cells express the receptor tyrosine kinase FLT3, which binds to its ligand on stromal cells. Signaling through FLT3 is required for differentiation to the next stage, the common lymphoid progenitor.	BM Stromal	FLT3L		Hematopoietic	FLT3		Common lymphoid progenitor	Polarize		Hematopoiesis
2018-10-17 12:29:40		299	Another essential factor for B-cell development is stem-cell factor (SCF), a membrane-bound cytokine present on bone marrow stromal cells that stimulates the growth of hematopoietic stem cells and the earliest B-lineage progenitors. SCF interacts with the receptor tyrosine kinase Kit on the precursor cells (see Fig. 8.3)	BM Stromal	SCF		Hematopoietic	Kit		B	Polarize	Yes	Hematopoiesis
2018-10-17 12:27:19		298	The production of lymphocyte progenitors from the multipotent progenitor cell is accompanied by expression of the receptor for interleukin-7 (IL-7), which is induced by FLT3 signaling together with the activity of PU.1. The cytokine IL-7, secreted by bone marrow stromal cells, is essential for the growth and survival of developing B cells in mice (but possibly not in humans).	BM Stromal			IL7				Secrete		Hematopoiesis
2018-10-17 12:22:50		298	The receptor for interleukin-7 (IL-7) is present at this stage, and IL-7 produced by stromal cells is required for the development of B-lineage cells.	BM Stromal			IL7				Secrete		Hematopoiesis
2018-10-17 12:30:22		299	The chemokine CXCL12 (stromal cell-derived factor 1, SDF-1) is also essential for the early stages of B-cell development. It is produced constitutively by bone marrow stromal cells, and one of its roles may be to retain developing B-cell precursors in the marrow microenvironment.	BM Stromal			CXCL12				Secrete		Hematopoiesis
2018-10-07 12:54:14		811	Table Appendix III	BM Stromal			MCSF				Secrete		Hematopoiesis
2018-10-07 16:31:35		813	Table Appendix III	BM Stromal			LIF				Secrete			maintains embryonic stem cells; like IL6; IL11; OSM
2018-10-08 11:52:09		813	Table Appendix III	BM Stromal			OPGL				Secrete			OPGL stimulates osteoclasts and bone resporption
2018-10-02 17:49:12		61	Table Figure 2.30	C3a		Activated	Macrophage	C3aR			Activate		Complement
2018-10-02 17:49:40		63	Table Figure 2.30	C3a		Activated	Endothelial	C3aR			Activate		Complement
2018-10-02 17:50:06		63	Table Figure 2.30	C3a		Activated	Mast	C3aR			Activate		Complement
2018-09-30 14:46:06	Target_Name	51	C3a and C5a recruit phagocytic cells to the site of infection and promote inflammation	C3a		Activated	Neutrophil				Recruit		Complement
2018-09-30 14:50:15	Target_Name	51	C3a and C5a recruit phagocytic cells to the site of infection and promote inflammation	C3a		Activated	Macrophage				Recruit
2018-10-03 13:30:06		65	The small complement fragments C3a and C5a act on specific receptors on endothelial cells and mast cells (see Fig. 2.30) to produce local inflammatory responses.	C3a			Endothelial				Activate		Inflammation
2018-10-03 13:30:53		65	The small complement fragments C3a and C5a act on specific receptors on endothelial cells and mast cells (see Fig. 2.30) to produce local inflammatory responses.	C3a		Activated	Mast				Activate		Inflammation
2018-10-09 16:42:27		113	Complement fragments such as C3a and C5a, and fMLF bacterial peptides, also act as chemoattractants for neutrophils.	C3a			Neutrophil				Recruit		Complement; Inflammation
2018-10-20 17:00:11		448	This results in the production of the anaphylatoxins C3a and C5a, which further activate the vascular endothelium; and C3b, which opsonizes microbes for more effective clearance by recruited phagocytes.	C3a			Endothelial_vascular				Activate		Inflammation
2018-10-03 13:32:57		65	In addition, C3a and C5a can activate the mast cells that populate submucosal tissues to release inflammatory molecules such as histamine and the cytokine tumor necrosis factor-α (TNF-α), which cause similar effects.	C3a			Mast			Histamine, TNFa	Activate		Inflammation
2018-10-20 14:57:11		434	Figure 10.39	C3b			Neutrophil	CR1			Activate		Phagocytosis
2018-10-20 14:57:22		434	Figure 10.39	C3b			Macrophage	CR1			Activate		Phagocytosis
2018-10-02 15:50:44		63	Table Figure 2.30 C3b can be bound by the complement receptor CR1 on the surface of phagocytes, but this on its own is insufficient to induce phagocytosis	C3b		Activated	Monocyte	CR1			Activate		Complement
2018-10-02 15:52:32		63	Table Figure 2.30	C3b		Activated	B	CR1			Activate		Complement
2018-10-02 15:53:47		63	Table Figure 2.30	C3b		Activated	FDC	CR1			Activate		Complement
2018-10-02 15:48:19		63	Table Figure 2.30 C3b can be bound by the complement receptor CR1 on the surface of phagocytes, but this on its own is insufficient to induce phagocytosis	C3b		Activated	Erythrocyte	CR1			Activate		Complement
2018-10-02 15:49:18	Target_Name	63	Table Figure 2.30 C3b can be bound by the complement receptor CR1 on the surface of phagocytes, but this on its own is insufficient to induce phagocytosis	C3b		Activated	Macrophage	CR1			Activate		Complement; Phagocytosis	Stimulates phagocytosis (requires C5a)
2018-10-02 15:51:50	Target_Name	63	Table Figure 2.30 C3b can be bound by the complement receptor CR1 on the surface of phagocytes, but this on its own is insufficient to induce phagocytosis	C3b		Activated	Neutrophil	CR1			Activate		Complement; Phagocytosis	Stimulates phagocytosis (requires C5a)
2018-10-02 16:09:06		63	Table Figure 2.30 note: cell type is tissue-resident macrophages, hepatic sinusoid macrophages	C3b		Activated	Macrophage	CRIg			Activate		Complement; Phagocytosis	Stimulates phagocytosis of circulating pathogens
2018-09-30 14:51:44	Target_Name	51	Phagocytes with receptors for C3b engulf and destroy the pathogen	C3b		Activated	Neutrophil				Activate		Complement
2018-09-30 14:52:02	Target_Name	51	Phagocytes with receptors for C3b engulf and destroy the pathogen	C3b		Activated	Macrophage				Activate		Complement
2018-12-05 20:02:06		616	For example, parasites coated with IgG, C3b, or IgA can cause eosinophil degranulation.	C3b		Antigen-bound	Eosinophil				Activate		Antiparasitic; Inflammation			Mucosal connective tissue
2018-10-02 15:57:05		63	Table Figure 2.30 Part of B-cell co-receptor Enhances B-cell response to antigens	C3d		Activated	B	CR2			Activate		Complement
2018-10-02 15:59:43		63	Table Figure 2.30	C3d		Activated	FDC	CR2			Activate		Complement
2018-10-19 21:15:51		402	When CD21, or complement receptor 2 (CR2), binds to the complement fragments C3d and C3dg that are deposited on microbial surfaces (see Section 2-13), it is brought near to the activated B-cell receptor bound to the same surface. CD21 and CD19 are associated with each other, and CD19 becomes phosphorylated by the activated B-cell receptor. This recruits PI 3-kinase, which then stimulates several …	C3d			B	CR2	Activated		Activate	Yes	Antibody production
2018-10-16 10:49:06		280	As with T cells, antigen-dependent signaling from the B-cell receptor is enhanced if the B-cell co-receptor is simultaneously bound by its ligand and clusters with the antigen receptor. CD21 (also known as complement receptor 2, CR2) is a receptor for the C3dg fragment of complement. This means that antigens such as bacterial pathogens on which C3dg is bound (see Fig. 7.27) can cross-link the B-c…	C3dg			B	CR2			Activate		Complement
2018-10-16 10:50:56		281	B-cell receptor (BCR) signaling is greatly enhanced when the antigen is tagged by complement fragments, engaging the B-cell co-receptor together with the B-cell antigen receptor. Cleavage of the antigen-bound complement component C3 to C3dg (see Fig. 2.30) allows the tagged antigen to bind to the cell-surface protein CD21 (complement receptor 2, CR2), a component of the B-cell co-receptor complex…	C3dg			B	CR2			Activate		Complement; Antibody production
2018-10-02 15:58:52		63	Table Figure 2.30	C3dg		Activated	B	CR2			Activate		Complement
2018-10-02 16:01:06		63	Table Figure 2.30	C3dg		Activated	FDC	CR2			Activate		Complement
2018-10-19 21:16:11		402	When CD21, or complement receptor 2 (CR2), binds to the complement fragments C3d and C3dg that are deposited on microbial surfaces (see Section 2-13), it is brought near to the activated B-cell receptor bound to the same surface. CD21 and CD19 are associated with each other, and CD19 becomes phosphorylated by the activated B-cell receptor. This recruits PI 3-kinase, which then stimulates several …	C3dg			B	CR2	Activated		Activate	Yes	Antibody production
2018-10-03 14:54:30		63	Table Figure 2.30	C4bi		Activated	Monocyte	CR1			Activate		Complement
2018-10-03 14:55:32		63	Table Figure 2.30	C4bi		Activated	B	CR1			Activate		Complement
2018-10-03 14:56:02		63	Table Figure 2.30	C4bi		Activated	FDC	CR1			Activate		Complement
2018-10-03 14:53:06		63	Table Figure 2.30	C4bi		Activated	Erythrocyte	CR1			Activate		Complement
2018-10-03 14:53:54		63	Table Figure 2.30	C4bi		Activated	Macrophage	CR1			Activate		Complement; Phagocytosis	Stimulates phagocytosis (requires C5a)
2018-10-03 14:55:06		63	Table Figure 2.30	C4bi		Activated	Neutrophil	CR1			Activate		Complement; Phagocytosis	Stimulates phagocytosis (requires C5a)
2018-10-02 17:45:17		61	Table Figure 2.30 For example, the small complement fragment C5a can activate macrophages to ingest bacteria bound to their CR1 receptors (Fig. 2.31). C5a binds to another receptor expressed by macrophages, the C5a receptor, which has seven membrane-spanning domains.	C5a		Activated	Macrophage	C5aR			Activate		Complement	C5aR = CD88
2018-10-02 17:45:44		61	Table Figure 2.30	C5a		Activated	Endothelial	C5aR			Activate		Complement	C5aR = CD88
2018-10-02 17:46:12		61	Table Figure 2.30	C5a		Activated	Mast	C5aR			Activate		Complement	C5aR = CD88
2018-10-02 17:44:24		63	Table Figure 2.30	C5a		Activated	Neutrophil	C5aR			Activate		Complement	C5aR = CD88
2018-09-30 14:50:56	Target_Name	51	C3a and C5a recruit phagocytic cells to the site of infection and promote inflammation	C5a		Activated	Neutrophil				Recruit		Complement
2018-09-30 14:51:18	Target_Name	51	C3a and C5a recruit phagocytic cells to the site of infection and promote inflammation	C5a		Activated	Macrophage				Recruit		Complement
2018-10-03 13:30:24		65	The small complement fragments C3a and C5a act on specific receptors on endothelial cells and mast cells (see Fig. 2.30) to produce local inflammatory responses.	C5a			Endothelial				Activate		Inflammation
2018-10-03 13:31:10		65	The small complement fragments C3a and C5a act on specific receptors on endothelial cells and mast cells (see Fig. 2.30) to produce local inflammatory responses.	C5a		Activated	Mast				Activate		Inflammation
2018-10-03 14:31:12		87	Besides stimulating the respiratory burst in phagocytes and acting as a chemoattractant for neutrophils and monocytes, C5a also promotes inflammation by increasing vascular permeability and inducing the expression of certain adhesion molecules on endothelium.	C5a		Activated	Neutrophil				Recruit		Inflammation
2018-10-03 14:31:35		87	Besides stimulating the respiratory burst in phagocytes and acting as a chemoattractant for neutrophils and monocytes, C5a also promotes inflammation by increasing vascular permeability and inducing the expression of certain adhesion molecules on endothelium.	C5a			Monocyte				Recruit		Inflammation
2018-10-09 16:42:40		113	Complement fragments such as C3a and C5a, and fMLF bacterial peptides, also act as chemoattractants for neutrophils.	C5a			Neutrophil				Recruit		Complement; Inflammation
2018-10-03 14:32:04		87	Besides stimulating the respiratory burst in phagocytes and acting as a chemoattractant for neutrophils and monocytes, C5a also promotes inflammation by increasing vascular permeability and inducing the expression of certain adhesion molecules on endothelium.	C5a		Activated	Endothelial			Adhesion molecule expression	Activate		Inflammation
2018-10-09 16:52:45		116	P-selectin appears on endothelial cell surfaces within a few minutes of exposure to leukotriene B4, C5a, or histamine, which is released from mast cells in response to C5a. P-selectin can also be induced by TNF-α or LPS, and both of these induce synthesis of E-selectin, which appears on the endothelial cell surface a few hours later.	C5a			Endothelial			P-selectin surface expression	Activate		Inflammation
2018-10-20 17:00:24		448	This results in the production of the anaphylatoxins C3a and C5a, which further activate the vascular endothelium; and C3b, which opsonizes microbes for more effective clearance by recruited phagocytes.	C5a			Endothelial_vascular				Activate		Inflammation
2018-10-03 14:30:50	Target_Name	87	Besides stimulating the respiratory burst in phagocytes and acting as a chemoattractant for neutrophils and monocytes, C5a also promotes inflammation by increasing vascular permeability and inducing the expression of certain adhesion molecules on endothelium.	C5a		Activated	Macrophage			ROS	Activate		Inflammation
2018-10-03 13:33:18		65	In addition, C3a and C5a can activate the mast cells that populate submucosal tissues to release inflammatory molecules such as histamine and the cytokine tumor necrosis factor-α (TNF-α), which cause similar effects.	C5a			Mast			Histamine, TNFa	Activate		Inflammation
2018-10-03 14:32:48		87	C5a also activates local mast cells (see Section 1-4), which are stimulated to release their granules containing the small inflammatory molecule histamine as well as TNF-α and cathelicidins.	C5a		Activated	Mast			Histamine, TNFa, cathelicidins	Activate		Inflammation
2018-10-09 16:53:53		116	P-selectin appears on endothelial cell surfaces within a few minutes of exposure to leukotriene B4, C5a, or histamine, which is released from mast cells in response to C5a.	C5a			Mast			Histamine	Activate		Inflammation
2018-10-03 13:37:36		66	C5a also acts directly on neutrophils and monocytes to increase their adherence to vessel walls, their migration toward sites of antigen deposition, and their ability to ingest particles; it also increases the expression of CR1 and CR3 on the surfaces of these cells.	C5a		Activated	Monocyte			CR1 and CR3 expression	Activate		Inflammation; Complement; Extravasation; Phagocytosis
2018-10-03 13:37:04		66	C5a also acts directly on neutrophils and monocytes to increase their adherence to vessel walls, their migration toward sites of antigen deposition, and their ability to ingest particles; it also increases the expression of CR1 and CR3 on the surfaces of these cells.	C5a		Activated	Neutrophil			CR1 and CR3 expression	Activate		Inflammation; Complement; Extravasation; Phagocytosis
2018-10-03 14:30:28	Target_Name	87	Besides stimulating the respiratory burst in phagocytes and acting as a chemoattractant for neutrophils and monocytes, C5a also promotes inflammation by increasing vascular permeability and inducing the expression of certain adhesion molecules on endothelium.	C5a			Neutrophil			ROS	Activate		Inflammation
2018-10-09 16:45:02		113	The complement fragment C5a and the chemokines CXCL8 and CCL2 activate their respective target cells, so that not only are neutrophils and monocytes brought to potential sites of infection but, in the process, they are armed to deal with the pathogens they encounter there. In particular, the signaling induced by C5a or CXCL8 in neutrophils serves to augment the respiratory burst that generates ox…	C5a			Neutrophil			ROS, NO	Activate		Complement; Inflammation
2018-12-06 13:21:12		629	C5a binds to and sensitizes the mast cell to respond to immune complexes	C5a			Mast				Activate		Inflammation					allergy (immediate/ab-mediated hypersensitivity)
2018-10-09 10:37:55		814	Table Appendix IV	CCL1			Neutrophil	CCR			Recruit			Target_Receptor = CCR8
2018-10-09 10:38:07		814	Table Appendix IV	CCL1			Th2	CCR			Recruit			Target_Receptor = CCR8
2018-10-09 10:38:18		814	Table Appendix IV	CCL1			Monocyte	CCR			Recruit			Target_Receptor = CCR8
2018-12-04 14:36:40		515	Epithelial cells have a crucial role in innate defense against pathogens. TLRs are present in intracellular vesicles or on the basolateral or apical surfaces of epithelial cells, where they recognize different components of invading bacteria. Cytoplasmic NOD1 and NOD2 detect cell-wall peptides from bacteria. TLRs and NODs activate NFκB (see Fig. 3.15), inducing epithelial cells to produce CXCL8, …	CCL1			Neutrophil				Recruit		Antibacterial			Intestinal epithelium
2018-12-04 14:37:41		515	Epithelial cells have a crucial role in innate defense against pathogens. TLRs are present in intracellular vesicles or on the basolateral or apical surfaces of epithelial cells, where they recognize different components of invading bacteria. Cytoplasmic NOD1 and NOD2 detect cell-wall peptides from bacteria. TLRs and NODs activate NFκB (see Fig. 3.15), inducing epithelial cells to produce CXCL8, …	CCL1			Macrophage				Recruit		Antibacterial			Intestinal epithelium
2018-12-06 12:55:25		623	At the same time, bronchial epithelial cells can produce at least two of the chemokine ligands—CCL5 and CCL11—that bind to the receptor CCR3 expressed on TH2 cells, macrophages, eosinophils, and basophils. Thus, these chemokines, together with the products of activated ILC2s, enhance the type 2 response by attracting more TH2 cells and eosinophils to the damaged lungs.	CCL11			Th2	CCR			Recruit		Type 2	Target_Receptor = CCR3		Airway		Asthma (allergic asthma)
2018-12-06 12:55:45		623	At the same time, bronchial epithelial cells can produce at least two of the chemokine ligands—CCL5 and CCL11—that bind to the receptor CCR3 expressed on TH2 cells, macrophages, eosinophils, and basophils. Thus, these chemokines, together with the products of activated ILC2s, enhance the type 2 response by attracting more TH2 cells and eosinophils to the damaged lungs.	CCL11			Macrophage	CCR			Recruit		Type 2	Target_Receptor = CCR3		Airway		Asthma (allergic asthma)
2018-12-06 12:56:06		623	At the same time, bronchial epithelial cells can produce at least two of the chemokine ligands—CCL5 and CCL11—that bind to the receptor CCR3 expressed on TH2 cells, macrophages, eosinophils, and basophils. Thus, these chemokines, together with the products of activated ILC2s, enhance the type 2 response by attracting more TH2 cells and eosinophils to the damaged lungs.	CCL11			Eosinophil	CCR			Recruit		Type 2	Target_Receptor = CCR3		Airway		Asthma (allergic asthma)
2018-12-06 12:56:26		623	At the same time, bronchial epithelial cells can produce at least two of the chemokine ligands—CCL5 and CCL11—that bind to the receptor CCR3 expressed on TH2 cells, macrophages, eosinophils, and basophils. Thus, these chemokines, together with the products of activated ILC2s, enhance the type 2 response by attracting more TH2 cells and eosinophils to the damaged lungs.	CCL11			Basophil	CCR			Recruit		Type 2	Target_Receptor = CCR3		Airway		Asthma (allergic asthma)
2018-12-06 12:14:41		617	The key molecules in this case are the CC chemokines that have been named eotaxins because of their specificity for eosinophils: CCL11 (eotaxin 1), CCL24 (eotaxin 2), and CCL26 (eotaxin 3)... For example, eotaxins attract basophils and cause their degranulation. TH2 cells also carry the receptor CCR3 and migrate toward eotaxins.	CCL11			Basophil	CCR			Activate		Inflammation	Target_Receptor = CCR3
2018-12-06 12:14:09		617	The key molecules in this case are the CC chemokines that have been named eotaxins because of their specificity for eosinophils: CCL11 (eotaxin 1), CCL24 (eotaxin 2), and CCL26 (eotaxin 3)... For example, eotaxins attract basophils and cause their degranulation. TH2 cells also carry the receptor CCR3 and migrate toward eotaxins.	CCL11			Basophil	CCR			Recruit			Target_Receptor = CCR3
2018-12-06 12:15:12		617	The key molecules in this case are the CC chemokines that have been named eotaxins because of their specificity for eosinophils: CCL11 (eotaxin 1), CCL24 (eotaxin 2), and CCL26 (eotaxin 3)... For example, eotaxins attract basophils and cause their degranulation. TH2 cells also carry the receptor CCR3 and migrate toward eotaxins.	CCL11			Th2	CCR			Recruit			Target_Receptor = CCR3
2018-12-06 12:06:08		617	However, transgenic animals overexpressing IL-5 have increased numbers of eosinophils (eosinophilia) in the circulation but not in their tissues, indicating that the migration of eosinophils from the circulation into tissues is regulated separately, by a second set of controls. The key molecules in this case are the CC chemokines that have been named eotaxins because of their specificity for eosi…	CCL11			Eosinophil	CCR			Recruit			Target_Receptor = CCR3		Tissues
2018-10-09 10:53:55		814	Table Appendix IV	CCL11			Eosinophil	CCR			Recruit			Target_Receptor = CCR3>>CCR5
2018-10-09 10:54:06		814	Table Appendix IV	CCL11			Basophil	CCR			Recruit			Target_Receptor = CCR3>>CCR5
2018-10-09 10:54:16		814	Table Appendix IV	CCL11			Mast	CCR			Recruit			Target_Receptor = CCR3>>CCR5
2018-10-09 10:54:31		814	Table Appendix IV	CCL11			Th2	CCR			Recruit			Target_Receptor = CCR3>>CCR5
2018-10-09 10:55:55		814	Table Appendix IV	CCL12			Eosinophil	CCR			Recruit			Target_Receptor = CCR2			Mouse
2018-10-09 10:56:31		814	Table Appendix IV	CCL12			Monocyte	CCR			Recruit			Target_Receptor = CCR2			Mouse
2018-10-09 10:58:07		814	Table Appendix IV	CCL12			T	CCR			Recruit			Target_Receptor = CCR2	Target_Name		Mouse
2018-10-09 10:58:35		814	Table Appendix IV	CCL12			B	CCR			Recruit			Target_Receptor = CCR2			Mouse
2018-10-09 10:59:36		814	Table Appendix IV	CCL13			Th2	CCR			Recruit			Target_Receptor = CCR2, CCR3
2018-10-09 11:00:05		814	Table Appendix IV	CCL13			Monocyte	CCR			Recruit			Target_Receptor = CCR2, CCR3
2018-10-09 11:00:15		814	Table Appendix IV	CCL13			Eosinophil	CCR			Recruit			Target_Receptor = CCR2, CCR3
2018-10-09 11:00:25		814	Table Appendix IV	CCL13			Basophil	CCR			Recruit			Target_Receptor = CCR2, CCR3
2018-10-09 11:00:33		814	Table Appendix IV	CCL13			DC	CCR			Recruit			Target_Receptor = CCR2, CCR3
2018-12-06 12:11:18		617	The eotaxin receptor on eosinophils, CCR3, is quite promiscuous and binds other CC chemokines, including CCL5, CCL7, and CCL13, which also induce eosinophil chemotaxis and activation.	CCL13			Eosinophil	CCR			Recruit			Target_Receptor = CCR3
2018-12-06 12:12:42		617	The eotaxin receptor on eosinophils, CCR3, is quite promiscuous and binds other CC chemokines, including CCL5, CCL7, and CCL13, which also induce eosinophil chemotaxis and activation.	CCL13			Eosinophil	CCR			Activate			Target_Receptor = CCR3
2018-10-09 11:00:59		814	Table Appendix IV	CCL14a			Monocyte	CCR			Recruit			Target_Receptor = CCR1, CCR3, CCR5
2018-10-09 11:01:15		814	Table Appendix IV	CCL14b			Monocyte				Recruit
2018-10-09 11:02:07		815	Table Appendix IV	CCL15			T	CCR			Recruit			Target_Receptor = CCR1, CCR3	Target_Name
2018-10-09 11:02:17		815	Table Appendix IV	CCL15			Monocyte	CCR			Recruit			Target_Receptor = CCR1, CCR3
2018-10-09 11:02:28		815	Table Appendix IV	CCL15			Eosinophil	CCR			Recruit			Target_Receptor = CCR1, CCR3
2018-10-09 11:02:37		815	Table Appendix IV	CCL15			DC	CCR			Recruit			Target_Receptor = CCR1, CCR3
2018-10-09 11:03:15		815	Table Appendix IV	CCL16			Monocyte	CCR			Recruit			Target_Receptor = CCR1, CCR2, CCR5, CCR8
2018-10-09 11:03:23		815	Table Appendix IV	CCL16			T	CCR			Recruit			Target_Receptor = CCR1, CCR2, CCR5, CCR8	Target_Name
2018-10-09 11:03:36		815	Table Appendix IV	CCL16			NK	CCR			Recruit			Target_Receptor = CCR1, CCR2, CCR5, CCR8
2018-10-09 11:03:45		815	Table Appendix IV	CCL16			DC	CCR			Recruit			Target_Receptor = CCR1, CCR2, CCR5, CCR8
2018-10-22 15:36:56		455	Figure 11.7	CCL17			T (effector)	CCR			Recruit			T homing to skin. Target_Receptor = CCR4	Target_Name	Skin
2018-10-22 15:39:47		455	CLA-expressing T lymphocytes also express the chemokine receptors CCR4 and CCR10, which bind sequentially the chemokines CCL17 (TARC) and CCL27 (CTACK), respectively, which are present at highest levels in cutaneous blood vessels and the epidermis	CCL17			T (effector)	CCR			Recruit			Target_Receptor = CCR4	Target_Name	Cutaneous blood vessels; Epidermis
2018-10-09 11:04:20		815	Table Appendix IV	CCL17			Th2	CCR			Recruit			Target_Receptor = CCR4>>CCR8
2018-10-09 11:04:30		815	Table Appendix IV	CCL17			DC	CCR			Recruit			Target_Receptor = CCR4>>CCR8
2018-10-09 11:04:39		815	Table Appendix IV	CCL17			T_reg	CCR			Recruit			Target_Receptor = CCR4>>CCR8
2018-10-09 11:05:20		815	Table Appendix IV	CCL18			T (naive)	PITPNM3			Recruit				Target_Name
2018-10-09 11:05:32		815	Table Appendix IV	CCL18			DC	PITPNM3			Recruit
2018-10-09 11:05:52	Target_Name	815	Table Appendix IV	CCL18			B_marginalzone	PITPNM3			Recruit
2018-10-18 13:08:41		361	TLR signaling causes the dendritic cells to become activated (‘licensed’), which involves induction of the chemokine receptor CCR7 (second panel). TLR signaling also increases the processing of antigens taken up into phagosomes. Dendritic cells expressing CCR7 are sensitive to CCL19 and CCL21, which direct them to the draining lymphoid tissue (third panel). CCL19 and CCL21 provide further maturat…	CCL19			DC	CCR	Activated	CD80, CD86, MHCI, MHCII, ICAM1, ICAM2, LFA1, CD58 expression	Activate		Antigen presentation	Target_Receptor = CCR7		LN
2018-10-18 13:07:01		361	TLR signaling causes the dendritic cells to become activated (‘licensed’), which involves induction of the chemokine receptor CCR7 (second panel). TLR signaling also increases the processing of antigens taken up into phagosomes. Dendritic cells expressing CCR7 are sensitive to CCL19 and CCL21, which direct them to the draining lymphoid tissue (third panel).	CCL19			DC	CCR	Activated		Recruit			Target_Receptor = CCR7		LN
2018-10-17 15:16:40		350-351	The localization of T cells into T-cell zones involves two chemokines, CCL19 (MIP-3β) and CCL21 (secondary lymphoid chemokine, SLC). Both of these bind the receptor CCR7, which is expressed by T cells; mice that lack CCR7 do not form normal T-cell zones and have impaired primary immune responses.	CCL19			T	CCR			Recruit			Recruits T to LN. Target_Receptor = CCR7	Target_Name	LN
2018-10-22 15:40:47		455-456	They are analogous to chemokines produced constitutively in lymphoid tissues at steady state, such as CCL19 and CCL21, that direct CCR7-bearing naive T cells along a gradient from the endothelium of HEVs to T-cell zones (Fig. 11.8).	CCL19			T_CD4	CCR			Recruit			Target_Receptor = CCR7		LN
2018-10-22 15:41:07		455-456	They are analogous to chemokines produced constitutively in lymphoid tissues at steady state, such as CCL19 and CCL21, that direct CCR7-bearing naive T cells along a gradient from the endothelium of HEVs to T-cell zones (Fig. 11.8).	CCL19			T_CD8	CCR			Recruit			Target_Receptor = CCR7		LN
2018-10-19 21:22:57		403	Naive T cells express the chemokine receptor CCR7, and localize to zones where its ligands, CCL19 and CCL21, are highly expressed by stromal cells and dendritic cells (see Section 9-3).	CCL19			T_CD4	CCR			Recruit			Target_Receptor = CCR7		LO
2018-10-19 21:23:06		403	Naive T cells express the chemokine receptor CCR7, and localize to zones where its ligands, CCL19 and CCL21, are highly expressed by stromal cells and dendritic cells (see Section 9-3).	CCL19			T_CD8	CCR			Recruit			Target_Receptor = CCR7		LO
2018-11-20 10:41:50	Target_Name	501	Naive T cells and B cells circulating in the bloodstream are not predetermined as to which compartment of the immune system they will end up in, and they enter Peyer’s patches and mesenteric lymph nodes through high endothelial venules (HEVs) (see Fig. 9.4). As in the systemic immune system, this process is controlled largely by the chemokines CCL21 and CCL19, which are released from the lymphoid…	CCL19			T_CD4	CCR			Recruit			Target_Receptor = CCR7		Gut lymphatics
2018-11-20 10:42:08	Target_Name	501	Naive T cells and B cells circulating in the bloodstream are not predetermined as to which compartment of the immune system they will end up in, and they enter Peyer’s patches and mesenteric lymph nodes through high endothelial venules (HEVs) (see Fig. 9.4). As in the systemic immune system, this process is controlled largely by the chemokines CCL21 and CCL19, which are released from the lymphoid…	CCL19			T_CD8	CCR			Recruit			Target_Receptor = CCR7		Gut lymphatics
2018-11-20 10:42:30	Target_Name	501	Naive T cells and B cells circulating in the bloodstream are not predetermined as to which compartment of the immune system they will end up in, and they enter Peyer’s patches and mesenteric lymph nodes through high endothelial venules (HEVs) (see Fig. 9.4). As in the systemic immune system, this process is controlled largely by the chemokines CCL21 and CCL19, which are released from the lymphoid…	CCL19			B_naive	CCR			Recruit			Target_Receptor = CCR7		Gut lymphatics
2018-10-09 11:06:27		815	Table Appendix IV	CCL19			T (naive)	CCR			Recruit			Target_Receptor = CCR7	Target_Name
2018-10-09 11:06:41		815	Table Appendix IV	CCL19			DC	CCR			Recruit			Target_Receptor = CCR7
2018-10-09 11:06:56		815	Table Appendix IV	CCL19			B	CCR			Recruit			Target_Receptor = CCR7
2018-10-18 13:13:55	Target_Name	362	Activated dendritic cells also express very high levels of adhesion molecules, including DC-SIGN, and they secrete the chemokine CCL19, which specifically attracts naive T cells.	CCL19			T_CD4				Recruit
2018-10-18 13:14:05	Target_Name	362	Activated dendritic cells also express very high levels of adhesion molecules, including DC-SIGN, and they secrete the chemokine CCL19, which specifically attracts naive T cells.	CCL19			T_CD8				Recruit
2018-10-17 15:21:15		351	This organization would then be reinforced by CCL21 and CCL19 secreted by resident dendritic cells, which in turn attract more T cells and migratory dendritic cells.	CCL19			DC				Recruit					LN
2018-10-17 15:21:23		351	This organization would then be reinforced by CCL21 and CCL19 secreted by resident dendritic cells, which in turn attract more T cells and migratory dendritic cells.	CCL19			T				Recruit				Target_Name	LN
2018-10-17 14:42:43		350	The cellular organization of lymphoid organs is initiated by stromal cells and vascular endothelial cells, which secrete the chemokine CCL21 (first panel). Dendritic cells with CCR7—a receptor for CCL21—are attracted to the site of the developing lymph node by CCL21 (second panel); it is not known whether at the earliest stages of lymph-node development immature dendritic cells enter from the blo…	CCL19			T				Recruit		LN development		Target_Name	Developing LN
2018-10-17 14:43:45		350	The cellular organization of lymphoid organs is initiated by stromal cells and vascular endothelial cells, which secrete the chemokine CCL21 (first panel). Dendritic cells with CCR7—a receptor for CCL21—are attracted to the site of the developing lymph node by CCL21 (second panel); it is not known whether at the earliest stages of lymph-node development immature dendritic cells enter from the blo…	CCL19			B				Recruit		LN development			Developing LN
2018-10-17 14:47:58		350	Dendritic cells secrete CCL19, which attracts T cells to the developing lymph node	CCL19			T				Recruit		LN development		Target_Name	Developing LN
2018-10-09 10:38:51		814	Table Appendix IV	CCL2			Th2	CCR			Recruit			Target_Receptor = CCR2
2018-10-09 10:39:01		814	Table Appendix IV	CCL2			Monocyte	CCR			Recruit			Target_Receptor = CCR2
2018-10-09 10:39:31		814	Table Appendix IV	CCL2			Basophil	CCR			Recruit			Target_Receptor = CCR2
2018-10-09 10:39:39		814	Table Appendix IV	CCL2			DC	CCR			Recruit			Target_Receptor = CCR2
2018-10-09 10:39:51		814	Table Appendix IV	CCL2			NK	CCR			Recruit			Target_Receptor = CCR2
2018-10-09 13:05:28		112	Table Figure 3.28	CCL2			Monocyte	CCR			Recruit		Type 2	Target_Receptor = CCR2B
2018-10-09 13:05:40		112	Table Figure 3.28	CCL2			NK	CCR			Recruit		Type 2	Target_Receptor = CCR2B
2018-10-09 13:05:49		112	Table Figure 3.28	CCL2			T	CCR			Recruit		Type 2	Target_Receptor = CCR2B	Target_Name
2018-10-09 13:06:01		112	Table Figure 3.28	CCL2			Basophil	CCR			Recruit		Type 2	Target_Receptor = CCR2B
2018-10-09 13:06:09		112	Table Figure 3.28	CCL2			DC	CCR			Recruit		Type 2	Target_Receptor = CCR2B
2018-10-09 13:04:38		112	Table Figure 3.28	CCL2			Macrophage	CCR			Activate			Target_Receptor = CCR2B
2018-10-09 13:04:57		112	Table Figure 3.28	CCL2			Basophil	CCR		Histamine	Activate			Target_Receptor = CCR2B
2018-10-09 16:36:14		113	One example relevant to innate immunity is CCL2, which attracts monocytes through the receptor CCR2B, inducing their migration from the bloodstream to become tissue macrophages.	CCL2			Monocyte	CCR			Recruit			Target_Receptor = CCR2B
2018-10-09 16:46:04		113	The complement fragment C5a and the chemokines CXCL8 and CCL2 activate their respective target cells, so that not only are neutrophils and monocytes brought to potential sites of infection but, in the process, they are armed to deal with the pathogens they encounter there.	CCL2			Monocyte				Activate		Inflammation
2018-10-09 16:37:34		113	CCL2 and CXCL8 therefore have similar but complementary functions in the innate immune response, attracting monocytes and neutrophils respectively.	CCL2			Monocyte				Recruit
2018-10-09 17:00:56		117	Monocytes are recruited through the action of CCL2, and accumulate more slowly than neutrophils.	CCL2			Monocyte				Recruit		Inflammation
2018-12-04 14:36:51		515	Epithelial cells have a crucial role in innate defense against pathogens. TLRs are present in intracellular vesicles or on the basolateral or apical surfaces of epithelial cells, where they recognize different components of invading bacteria. Cytoplasmic NOD1 and NOD2 detect cell-wall peptides from bacteria. TLRs and NODs activate NFκB (see Fig. 3.15), inducing epithelial cells to produce CXCL8, …	CCL2			Neutrophil				Recruit		Antibacterial			Intestinal epithelium
2018-12-04 14:37:31		515	Epithelial cells have a crucial role in innate defense against pathogens. TLRs are present in intracellular vesicles or on the basolateral or apical surfaces of epithelial cells, where they recognize different components of invading bacteria. Cytoplasmic NOD1 and NOD2 detect cell-wall peptides from bacteria. TLRs and NODs activate NFκB (see Fig. 3.15), inducing epithelial cells to produce CXCL8, …	CCL2			Macrophage				Recruit		Antibacterial			Intestinal epithelium
2018-10-20 16:04:21		460	CCL2 induced by TH1 cells is a chemoattractant for monocytes Causes macrophages to accumulate at site of infection	CCL2			Monocyte				Recruit		Type 1; Anti-IC bacteria
2018-10-20 16:10:47		460	A chemokine with monocyte chemotactic activity (CCL2) signals monocytes to migrate into sites of infection and accumulate there.	CCL2			Monocyte				Recruit		Type 1; Anti-IC bacteria
2018-12-04 14:53:32		517	Ligation of TLRs or NOD proteins in epithelial cells stimulates the production of cytokines, such as IL-1 and IL-6, and the production of chemokines. The chemokines include CXCL8, which is a potent neutrophil chemoattractant, and CCL2, CCL3, CCL4, and CCL5, which attract monocytes, eosinophils, and T cells out of the blood.	CCL2			Monocyte				Recruit		Antibacterial			Intestinal epithelium
2018-12-04 14:53:44		517	Ligation of TLRs or NOD proteins in epithelial cells stimulates the production of cytokines, such as IL-1 and IL-6, and the production of chemokines. The chemokines include CXCL8, which is a potent neutrophil chemoattractant, and CCL2, CCL3, CCL4, and CCL5, which attract monocytes, eosinophils, and T cells out of the blood.	CCL2			Eosinophil				Recruit		Antibacterial			Intestinal epithelium
2018-12-04 14:53:59		517	Ligation of TLRs or NOD proteins in epithelial cells stimulates the production of cytokines, such as IL-1 and IL-6, and the production of chemokines. The chemokines include CXCL8, which is a potent neutrophil chemoattractant, and CCL2, CCL3, CCL4, and CCL5, which attract monocytes, eosinophils, and T cells out of the blood.	CCL2			T				Recruit		Antibacterial		Target_Name	Intestinal epithelium
2018-10-22 16:54:19		459	Chemokines such as CCL2, which are induced by TH1 cells at inflammatory sites, direct the migration of monocytes through the vascular endothelium and into the infected tissue, where they differentiate into macrophages (see Section 3-17)	CCL2			Monocyte			Macrophage	Recruit			Product is 'macrophage' because after extravasation, monocytes differentiate into macrophages		Tissues
2018-10-24 12:49:48	Source_Name	466	TFH cells that develop coordinately with TH17 cells promote the production of high-affinity IgG and IgA antibodies by plasma cells that can express CCR6 and thereby localize to sites of type 3 responses in barrier tissues, where they can arm neutrophils and macrophages ‘on-site.’	CCL20			B_Plasma	CCR			Recruit		Anti-EC bacteria; Antifungal	CCL20 implied by previous page. Target_Receptor = CCR6		Barrier tissues
2018-11-20 10:10:40		499	Local dendritic cells are in a favorable position to acquire gut antigens, and they are recruited toward, or even into, the follicle-associated epithelium in response to chemokines that are released constitutively by the epithelial cells. The chemokines include CCL20 (MIP-3α) and CCL9 (MIP-1γ), which bind to the receptors CCR6 and CCR1, respectively, on dendritic cells (see Appendix IV for a list…	CCL20			DC	CCR			Recruit			Target_Receptor = CCR6		Gut
2018-10-24 12:39:05		465	As for TH1 and TH2 cells, the egress of TH17 cells from secondary lymphoid tissues is associated with altered chemokine expression: primarily the induction of CCR6, the ligand for which (CCL20) is produced by activated epithelial cells in mucosal tissues and skin, as well as TH17 cells themselves and ILC3 cells (see Figs. 11.8 and 11.9).	CCL20			Th17	CCR			Recruit		Anti-EC bacteria; Antifungal	Target_Receptor = CCR6
2018-10-20 16:44:50		465	CCL20 produced by TH17 cells is a chemoattractant for other TH17 cells	CCL20			Th17	CCR			Recruit		Type 3; Anti-EC bacteria	Target_Receptor = CCR6		Barrier tissues
2018-11-20 11:01:59		503	In mice, the most abundant subset of dendritic cells in the Peyer’s patch expresses CD11b (αM integrin) and, when activated, tends to produce IL-23. This promotes development of TH17 cells and stimulates ILC3 cells, both of which produce IL-17 and IL-22 (see Sections 3-23 and 11-2). These dendritic cells express CCR6, the receptor for CCL20 produced by follicle-associated epithelial cells.	CCL20			DC	CCR			Recruit			Target_Receptor = CCR6		Peyers patch
2018-10-09 11:07:31		815	Table Appendix IV	CCL20			T (memory)	CCR			Recruit			Target_Receptor = CCR6	Target_Name
2018-10-09 11:07:42		815	Table Appendix IV	CCL20			Th17	CCR			Recruit			Target_Receptor = CCR6
2018-10-09 11:07:54		815	Table Appendix IV	CCL20			Macrophage	CCR			Recruit			Target_Receptor = CCR6
2018-10-09 11:08:39		815	Table Appendix IV	CCL20			Monocyte	CCR			Recruit			Target_Receptor = CCR6
2018-10-09 11:08:56		815	Table Appendix IV	CCL20			DC	CCR			Recruit			Target_Receptor = CCR6
2018-10-09 11:09:07		815	Table Appendix IV	CCL20			T_NKT	CCR			Recruit			Target_Receptor = CCR6
2018-10-09 11:09:17		815	Table Appendix IV	CCL20			B	CCR	Activated		Recruit			Target_Receptor = CCR6
2018-12-04 14:39:24		515	Epithelial cells have a crucial role in innate defense against pathogens. TLRs are present in intracellular vesicles or on the basolateral or apical surfaces of epithelial cells, where they recognize different components of invading bacteria. Cytoplasmic NOD1 and NOD2 detect cell-wall peptides from bacteria. TLRs and NODs activate NFκB (see Fig. 3.15), inducing epithelial cells to produce CXCL8, …	CCL20			DC				Recruit		Antibacterial			Intestinal epithelium
2018-12-04 14:56:13		517	Stimulated epithelial cells also increase their production of the chemokine CCL20, which attracts immature dendritic cells toward the epithelial surface (see Sections 12-4 and 12-7).	CCL20			DC		Immature		Recruit		Antibacterial			Intestinal epithelium
2018-11-20 11:04:40		503	However, during infection by a pathogen such as Salmonella, dendritic cells are rapidly recruited into the epithelial layer of the Peyer’s patch in response to the CCL20 that is released in increased quantities by epithelial cells in the presence of the bacteria.	CCL20			DC				Recruit		Antibacterial			Peyers patch
2018-10-18 13:08:53		361	TLR signaling causes the dendritic cells to become activated (‘licensed’), which involves induction of the chemokine receptor CCR7 (second panel). TLR signaling also increases the processing of antigens taken up into phagosomes. Dendritic cells expressing CCR7 are sensitive to CCL19 and CCL21, which direct them to the draining lymphoid tissue (third panel). CCL19 and CCL21 provide further maturat…	CCL21			DC	CCR	Activated	CD80, CD86, MHCI, MHCII, ICAM1, ICAM2, LFA1, CD58 expression	Activate		Antigen presentation	Target_Receptor = CCR7		LN
2018-10-17 15:32:31	Target_Name	354	The extravasation of naive T cells is prompted by the chemokine CCL21, which is expressed by vascular high endothelial cells and the stromal cells of lymphoid tissues, as well as by dendritic cells that reside in T-cell zones. It binds to the chemokine receptor CCR7 on naive T cells, stimulating activation of the intracellular receptor-associated G-protein subunit Gαi.	CCL21			T_CD4	CCR			Recruit			T extravasation/recruitment to LN. Target_Receptor = CCR7		LN
2018-10-17 15:32:41	Target_Name	354	The extravasation of naive T cells is prompted by the chemokine CCL21, which is expressed by vascular high endothelial cells and the stromal cells of lymphoid tissues, as well as by dendritic cells that reside in T-cell zones. It binds to the chemokine receptor CCR7 on naive T cells, stimulating activation of the intracellular receptor-associated G-protein subunit Gαi.	CCL21			T_CD8	CCR			Recruit			T extravasation/recruitment to LN. Target_Receptor = CCR7		LN
2018-10-18 13:07:12		361	TLR signaling causes the dendritic cells to become activated (‘licensed’), which involves induction of the chemokine receptor CCR7 (second panel). TLR signaling also increases the processing of antigens taken up into phagosomes. Dendritic cells expressing CCR7 are sensitive to CCL19 and CCL21, which direct them to the draining lymphoid tissue (third panel).	CCL21			DC	CCR	Activated		Recruit			Target_Receptor = CCR7		LN
2018-10-18 13:50:02		366	The migration of naive T cells into lymphoid organs is guided by the chemokine receptor CCR7, which binds CCL21 that is produced by stromal cells in the T-cell zones of secondary lymphoid tissues and is displayed on the specialized endothelium of HEVs.	CCL21			T (naive)	CCR			Recruit			Target_Receptor = CCR7	Target_Name	LN
2018-10-19 21:52:03		405	After sampling antigens there for 6 hours to 1 day, the B cell induces expression of CCR7, which functions together with EBI2 to distribute activated B cells along the interface between the B-cell follicle and the T-cell zone, where CCL21 is expressed.	CCL21			B	CCR			Recruit			Target_Receptor = CCR7		LN
2018-10-17 15:17:06		350-351	The localization of T cells into T-cell zones involves two chemokines, CCL19 (MIP-3β) and CCL21 (secondary lymphoid chemokine, SLC). Both of these bind the receptor CCR7, which is expressed by T cells; mice that lack CCR7 do not form normal T-cell zones and have impaired primary immune responses.	CCL21			T	CCR			Recruit			Recruits T to LN. Target_Receptor = CCR7	Target_Name	LN
2018-10-22 15:40:58		455-456	They are analogous to chemokines produced constitutively in lymphoid tissues at steady state, such as CCL19 and CCL21, that direct CCR7-bearing naive T cells along a gradient from the endothelium of HEVs to T-cell zones (Fig. 11.8).	CCL21			T_CD4	CCR			Recruit			Target_Receptor = CCR7		LN
2018-10-22 15:41:18		455-456	They are analogous to chemokines produced constitutively in lymphoid tissues at steady state, such as CCL19 and CCL21, that direct CCR7-bearing naive T cells along a gradient from the endothelium of HEVs to T-cell zones (Fig. 11.8).	CCL21			T_CD8	CCR			Recruit			Target_Receptor = CCR7		LN
2018-10-17 14:40:59		350	Dendritic cells with CCR7—a receptor for CCL21—are attracted to the site of the developing lymph node by CCL21 (second panel); it is not known whether at the earliest stages of lymph-node development immature dendritic cells enter from the bloodstream or via the lymphatics, as they do later in life. once in the lymph node, the dendritic cells express the chemokine CCL19, which is also bound by CC…	CCL21			DC	CCR		CCL19	Recruit		LN development	Target_Receptor = CCR7		Developing LN
2018-10-18 13:11:07		362	CCL21 signaling through CCR7 not only induces the migration of dendritic cells into lymphoid tissue, but it also contributes to their enhanced antigen-presenting function (see Fig. 9.17, third panel).	CCL21			DC	CCR			Activate		Antigen presentation	Target_Receptor = CCR7		LO
2018-10-18 13:10:45		362	CCL21 signaling through CCR7 not only induces the migration of dendritic cells into lymphoid tissue, but it also contributes to their enhanced antigen-presenting function (see Fig. 9.17, third panel).	CCL21			DC	CCR			Recruit			Target_Receptor = CCR7		LO
2018-10-19 21:23:14		403	Naive T cells express the chemokine receptor CCR7, and localize to zones where its ligands, CCL19 and CCL21, are highly expressed by stromal cells and dendritic cells (see Section 9-3).	CCL21			T_CD8	CCR			Recruit			Target_Receptor = CCR7		LO
2018-10-19 21:23:23		403	Naive T cells express the chemokine receptor CCR7, and localize to zones where its ligands, CCL19 and CCL21, are highly expressed by stromal cells and dendritic cells (see Section 9-3).	CCL21			T_CD4	CCR			Recruit			Target_Receptor = CCR7		LO
2018-11-20 10:41:38	Target_Name	501	Naive T cells and B cells circulating in the bloodstream are not predetermined as to which compartment of the immune system they will end up in, and they enter Peyer’s patches and mesenteric lymph nodes through high endothelial venules (HEVs) (see Fig. 9.4). As in the systemic immune system, this process is controlled largely by the chemokines CCL21 and CCL19, which are released from the lymphoid…	CCL21			T_CD4	CCR			Recruit			Target_Receptor = CCR7		Gut lymphatics
2018-11-20 10:41:59	Target_Name	501	Naive T cells and B cells circulating in the bloodstream are not predetermined as to which compartment of the immune system they will end up in, and they enter Peyer’s patches and mesenteric lymph nodes through high endothelial venules (HEVs) (see Fig. 9.4). As in the systemic immune system, this process is controlled largely by the chemokines CCL21 and CCL19, which are released from the lymphoid…	CCL21			T_CD8	CCR			Recruit			Target_Receptor = CCR7		Gut lymphatics
2018-11-20 10:42:20	Target_Name	501	Naive T cells and B cells circulating in the bloodstream are not predetermined as to which compartment of the immune system they will end up in, and they enter Peyer’s patches and mesenteric lymph nodes through high endothelial venules (HEVs) (see Fig. 9.4). As in the systemic immune system, this process is controlled largely by the chemokines CCL21 and CCL19, which are released from the lymphoid…	CCL21			B_naive	CCR			Recruit			Target_Receptor = CCR7		Gut lymphatics
2018-10-09 11:09:46		815	Table Appendix IV	CCL21			B	CCR			Recruit			Target_Receptor = CCR7
2018-10-09 11:09:56		815	Table Appendix IV	CCL21			NK	CCR			Recruit			Target_Receptor = CCR7
2018-10-09 11:10:04		815	Table Appendix IV	CCL21			DC	CCR			Recruit			Target_Receptor = CCR7
2018-10-09 11:10:17		815	Table Appendix IV	CCL21			T (naive)	CCR			Recruit			Target_Receptor = CCR7	Target_Name
2018-10-17 15:19:34		351	Thus, during normal lymph-node development, the T-cell zone might be organized first through the attraction of dendritic cells and T cells by CCL21 produced by stromal cells.	CCL21			T				Recruit		LN development		Target_Name	LN
2018-10-17 15:19:46		351	Thus, during normal lymph-node development, the T-cell zone might be organized first through the attraction of dendritic cells and T cells by CCL21 produced by stromal cells.	CCL21			DC				Recruit		LN development			LN
2018-10-17 15:20:55		351	This organization would then be reinforced by CCL21 and CCL19 secreted by resident dendritic cells, which in turn attract more T cells and migratory dendritic cells.	CCL21			T				Recruit				Target_Name	LN
2018-10-17 15:21:05		351	This organization would then be reinforced by CCL21 and CCL19 secreted by resident dendritic cells, which in turn attract more T cells and migratory dendritic cells.	CCL21			DC				Recruit					LN
2018-10-17 14:42:29		350	The cellular organization of lymphoid organs is initiated by stromal cells and vascular endothelial cells, which secrete the chemokine CCL21 (first panel). Dendritic cells with CCR7—a receptor for CCL21—are attracted to the site of the developing lymph node by CCL21 (second panel); it is not known whether at the earliest stages of lymph-node development immature dendritic cells enter from the blo…	CCL21			T				Recruit		LN development		Target_Name	Developing LN
2018-10-17 14:43:55		350	The cellular organization of lymphoid organs is initiated by stromal cells and vascular endothelial cells, which secrete the chemokine CCL21 (first panel). Dendritic cells with CCR7—a receptor for CCL21—are attracted to the site of the developing lymph node by CCL21 (second panel); it is not known whether at the earliest stages of lymph-node development immature dendritic cells enter from the blo…	CCL21			B				Recruit		LN development			Developing LN
2018-10-17 14:46:43		350	Dendritic cells express a receptor for CCL21 and migrate into the developing lymph node	CCL21			DC				Recruit		LN development			Developing LN
2018-10-09 11:10:53		815	Table Appendix IV	CCL22			DC	CCR			Recruit			Target_Receptor = CCR4
2018-10-09 11:11:04		815	Table Appendix IV	CCL22			NK	CCR			Recruit			Target_Receptor = CCR4
2018-10-09 11:11:15		815	Table Appendix IV	CCL22			Th2	CCR			Recruit			Target_Receptor = CCR4
2018-10-09 11:11:24		815	Table Appendix IV	CCL22			Endothelial	CCR			Recruit			Target_Receptor = CCR4
2018-10-09 11:11:32		815	Table Appendix IV	CCL22			Monocyte	CCR			Recruit			Target_Receptor = CCR4
2018-10-09 11:12:03		815	Table Appendix IV	CCL22			T_reg	CCR			Recruit			Target_Receptor = CCR4
2018-10-09 12:10:16		815	Table Appendix IV	CCL23			Monocyte	CCR			Recruit			Target_Receptor = CCR1, FPRL1
2018-10-09 12:10:31		815	Table Appendix IV	CCL23			T	CCR			Recruit			Target_Receptor = CCR1, FPRL1	Target_Name
2018-10-09 12:10:41		815	Table Appendix IV	CCL23			Neutrophil	CCR	Unactivated		Recruit			Target_Receptor = CCR1, FPRL1
2018-12-06 12:14:50		617	The key molecules in this case are the CC chemokines that have been named eotaxins because of their specificity for eosinophils: CCL11 (eotaxin 1), CCL24 (eotaxin 2), and CCL26 (eotaxin 3)... For example, eotaxins attract basophils and cause their degranulation. TH2 cells also carry the receptor CCR3 and migrate toward eotaxins.	CCL24			Basophil	CCR			Activate		Inflammation	Target_Receptor = CCR3
2018-12-06 12:14:20		617	The key molecules in this case are the CC chemokines that have been named eotaxins because of their specificity for eosinophils: CCL11 (eotaxin 1), CCL24 (eotaxin 2), and CCL26 (eotaxin 3)... For example, eotaxins attract basophils and cause their degranulation. TH2 cells also carry the receptor CCR3 and migrate toward eotaxins.	CCL24			Basophil	CCR			Recruit			Target_Receptor = CCR3
2018-12-06 12:15:23		617	The key molecules in this case are the CC chemokines that have been named eotaxins because of their specificity for eosinophils: CCL11 (eotaxin 1), CCL24 (eotaxin 2), and CCL26 (eotaxin 3)... For example, eotaxins attract basophils and cause their degranulation. TH2 cells also carry the receptor CCR3 and migrate toward eotaxins.	CCL24			Th2	CCR			Recruit			Target_Receptor = CCR3
2018-10-09 12:11:09		815	Table Appendix IV	CCL24			Eosinophil	CCR			Recruit			Target_Receptor = CCR3
2018-10-09 12:11:22		815	Table Appendix IV	CCL24			Basophil	CCR			Recruit			Target_Receptor = CCR3
2018-10-09 12:11:33		815	Table Appendix IV	CCL24			T	CCR			Recruit			Target_Receptor = CCR3	Target_Name
2018-12-06 12:06:19		617	However, transgenic animals overexpressing IL-5 have increased numbers of eosinophils (eosinophilia) in the circulation but not in their tissues, indicating that the migration of eosinophils from the circulation into tissues is regulated separately, by a second set of controls. The key molecules in this case are the CC chemokines that have been named eotaxins because of their specificity for eosi…	CCL24			Eosinophil	CCR			Recruit			Target_Receptor = CCR3		Tissues
2018-11-20 10:51:52		502	Lymphocytes originally primed in the gut are also lured back as a result of tissue- specific expression of chemokines by the gut epithelium. In the case of the small intestine, CCL25 (TECK) produced constitutively by epithelial cells is a ligand for the receptor CCR9 expressed on gut-homing T cells and B cells.	CCL25			B	CCR			Recruit			Target_Receptor = CCR9
2018-10-09 12:13:46		815	Table Appendix IV	CCL25			T (memory)	CCR			Recruit			Target_Receptor = CCR9	Target_Name	Mucosa
2018-11-20 10:51:40		502	Lymphocytes originally primed in the gut are also lured back as a result of tissue- specific expression of chemokines by the gut epithelium. In the case of the small intestine, CCL25 (TECK) produced constitutively by epithelial cells is a ligand for the receptor CCR9 expressed on gut-homing T cells and B cells.	CCL25			T (effector)	CCR			Recruit			Target_Receptor = CCR9	Target_Name	Small intestine
2018-10-22 15:35:28		455	Figure 11.7	CCL25			T (effector)	CCR			Recruit			T homing to gut. Target_Receptor = CCR9	Target_Name	Intestine
2018-11-20 10:26:57		501	Left panel: T and B lymphocytes primed by antigen in the Peyer’s patches or mesenteric lymph nodes arrive as effector lymphocytes in the bloodstream supplying the intestinal wall (see Fig. 12.8)... Right panel: if primed in the small intestine, the effector lymphocytes also express the chemokine receptor CCR9, which allows them to respond to CCL25 (yellow circles) produced by epithelial cells of …	CCL25			Lymphocyte	CCR			Recruit			Target_Name likely B, T effector cells. Target_Receptor = CCR9	Target_Name	Small intestine
2018-10-09 12:12:16		815	Table Appendix IV	CCL25			Macrophage	CCR			Recruit			Target_Receptor = CCR9
2018-10-09 12:12:25		815	Table Appendix IV	CCL25			DC	CCR			Recruit			Target_Receptor = CCR9
2018-10-09 12:12:39		815	Table Appendix IV	CCL25			IEL	CCR			Recruit			Target_Receptor = CCR9
2018-10-09 12:13:29		815	Table Appendix IV	CCL25			B_Plasma_IgA+	CCR			Recruit			Target_Receptor = CCR9
2018-12-06 12:15:00		617	The key molecules in this case are the CC chemokines that have been named eotaxins because of their specificity for eosinophils: CCL11 (eotaxin 1), CCL24 (eotaxin 2), and CCL26 (eotaxin 3)... For example, eotaxins attract basophils and cause their degranulation. TH2 cells also carry the receptor CCR3 and migrate toward eotaxins.	CCL26			Basophil	CCR			Activate		Inflammation	Target_Receptor = CCR3
2018-12-06 12:14:29		617	The key molecules in this case are the CC chemokines that have been named eotaxins because of their specificity for eosinophils: CCL11 (eotaxin 1), CCL24 (eotaxin 2), and CCL26 (eotaxin 3)... For example, eotaxins attract basophils and cause their degranulation. TH2 cells also carry the receptor CCR3 and migrate toward eotaxins.	CCL26			Basophil	CCR			Recruit			Target_Receptor = CCR3
2018-12-06 12:16:08		617	The key molecules in this case are the CC chemokines that have been named eotaxins because of their specificity for eosinophils: CCL11 (eotaxin 1), CCL24 (eotaxin 2), and CCL26 (eotaxin 3)... For example, eotaxins attract basophils and cause their degranulation. TH2 cells also carry the receptor CCR3 and migrate toward eotaxins.	CCL26			Th2	CCR			Recruit			Target_Receptor = CCR3
2018-10-09 12:14:09		815	Table Appendix IV	CCL26			Eosinophil	CCR			Recruit			Target_Receptor = CCR3
2018-10-09 12:14:19		815	Table Appendix IV	CCL26			Basophil	CCR			Recruit			Target_Receptor = CCR3
2018-10-09 12:14:30		815	Table Appendix IV	CCL26			Fibroblast	CCR			Recruit			Target_Receptor = CCR3
2018-12-06 12:06:27		617	However, transgenic animals overexpressing IL-5 have increased numbers of eosinophils (eosinophilia) in the circulation but not in their tissues, indicating that the migration of eosinophils from the circulation into tissues is regulated separately, by a second set of controls. The key molecules in this case are the CC chemokines that have been named eotaxins because of their specificity for eosi…	CCL26			Eosinophil	CCR			Recruit			Target_Receptor = CCR3		Tissues
2018-10-22 15:37:14		455	Figure 11.7	CCL27			T (effector)	CCR			Recruit			T homing to skin. Target_Receptor = CCR10	Target_Name	Skin
2018-10-09 12:14:57		815	Table Appendix IV	CCL27			T (memory)	CCR			Recruit			Target_Receptor = CCR10	Target_Name	Skin
2018-10-22 15:40:01		455	CLA-expressing T lymphocytes also express the chemokine receptors CCR4 and CCR10, which bind sequentially the chemokines CCL17 (TARC) and CCL27 (CTACK), respectively, which are present at highest levels in cutaneous blood vessels and the epidermis	CCL27			T (effector)	CCR			Recruit			Target_Receptor = CCR10	Target_Name	Cutaneous blood vessels; Epidermis
2018-10-09 12:15:07		815	Table Appendix IV	CCL27			B	CCR			Recruit			Target_Receptor = CCR10
2018-11-20 10:29:10		501	Left panel: T and B lymphocytes primed by antigen in the Peyer’s patches or mesenteric lymph nodes arrive as effector lymphocytes in the bloodstream supplying the intestinal wall (see Fig. 12.8).... Effector lymphocytes that have been primed in the large intestine do not express CCR9 but instead express CCR10. CCR10 may respond to CCL28 (blue circles) produced by colon epithelial cells to fulfill…	CCL28			Lymphocyte	CCR			Recruit			Target_Name likely B, T effector cells. Target_Receptor = CCR10	Target_Name	Large intestine
2018-10-09 12:15:48		815	Table Appendix IV	CCL28			T	CCR			Recruit			Target_Receptor = CCR10>CCR3	Target_Name
2018-10-09 12:15:59		815	Table Appendix IV	CCL28			Eosinophil	CCR			Recruit			Target_Receptor = CCR10>CCR3
2018-10-09 12:16:12		815	Table Appendix IV	CCL28			B_IgA+	CCR			Recruit			Target_Receptor = CCR10>CCR3
2018-11-20 10:53:26		502	However, the colon, lactating mammary gland, and salivary glands express CCL28 (MEC, mucosal epithelial chemokine), which is a ligand for the receptor CCR10 on gut-primed lymphocytes and attracts IgA-producing B lymphoblasts to these tissues.	CCL28			B_lymphoblast			IgA	Recruit			mucosa (colon, mammary, salivary glands)		Mucosa
2018-10-09 12:58:36		112	Table Figure 3.28	CCL3			Monocyte	CCR			Recruit		Antiviral; Type 1	Target_Receptor = CCR1, CCR3, CCR5
2018-10-09 12:58:49		112	Table Figure 3.28	CCL3			NK	CCR			Recruit		Antiviral; Type 1	Target_Receptor = CCR1, CCR3, CCR5
2018-10-09 12:58:59		112	Table Figure 3.28	CCL3			T	CCR			Recruit		Antiviral; Type 1	Target_Receptor = CCR1, CCR3, CCR5	Target_Name
2018-10-09 12:59:10		112	Table Figure 3.28	CCL3			Basophil	CCR			Recruit		Antiviral; Type 1	Target_Receptor = CCR1, CCR3, CCR5
2018-10-09 12:59:18		112	Table Figure 3.28	CCL3			DC	CCR			Recruit		Antiviral; Type 1	Target_Receptor = CCR1, CCR3, CCR5
2018-10-09 10:40:37		814	Table Appendix IV	CCL3			Monocyte	CCR			Recruit			Target_Receptor = CCR1, CCR5
2018-10-09 10:40:49		814	Table Appendix IV	CCL3			Macrophage	CCR			Recruit			Target_Receptor = CCR1, CCR5
2018-10-09 10:41:01		814	Table Appendix IV	CCL3			Th1	CCR			Recruit			Target_Receptor = CCR1, CCR5
2018-10-09 10:41:15		814	Table Appendix IV	CCL3			NK	CCR			Recruit			Target_Receptor = CCR1, CCR5
2018-10-09 10:41:29		814	Table Appendix IV	CCL3			Basophil	CCR			Recruit			Target_Receptor = CCR1, CCR5
2018-10-09 10:41:40		814	Table Appendix IV	CCL3			DC	CCR			Recruit			Target_Receptor = CCR1, CCR5
2018-10-09 10:41:56		814	Table Appendix IV	CCL3			Eosinophil	CCR			Recruit			Target_Receptor = CCR1, CCR5
2018-10-09 10:42:08		814	Table Appendix IV	CCL3			Neutrophil	CCR			Recruit			Target_Receptor = CCR1, CCR5
2018-10-09 10:42:18		814	Table Appendix IV	CCL3			Fibroblast	CCR			Recruit			Target_Receptor = CCR1, CCR5
2018-10-09 10:42:31		814	Table Appendix IV	CCL3			Osteoclast	CCR			Recruit			Target_Receptor = CCR1, CCR5
2018-10-10 09:40:52		126	NK cells also produce TNF-α, granulocyte-macrophage stimulating factor (GM-CSF), and the chemokines CCL3 (MIF 1-α), CCL4, and CCL5 (RANTES), which act to recruit and activate macrophages.	CCL3			Macrophage				Recruit
2018-10-10 09:41:03		126	NK cells also produce TNF-α, granulocyte-macrophage stimulating factor (GM-CSF), and the chemokines CCL3 (MIF 1-α), CCL4, and CCL5 (RANTES), which act to recruit and activate macrophages.	CCL3			Macrophage				Activate
2018-12-04 14:54:13		517	Ligation of TLRs or NOD proteins in epithelial cells stimulates the production of cytokines, such as IL-1 and IL-6, and the production of chemokines. The chemokines include CXCL8, which is a potent neutrophil chemoattractant, and CCL2, CCL3, CCL4, and CCL5, which attract monocytes, eosinophils, and T cells out of the blood.	CCL3			Monocyte				Recruit		Antibacterial			Intestinal epithelium
2018-12-04 14:54:21		517	Ligation of TLRs or NOD proteins in epithelial cells stimulates the production of cytokines, such as IL-1 and IL-6, and the production of chemokines. The chemokines include CXCL8, which is a potent neutrophil chemoattractant, and CCL2, CCL3, CCL4, and CCL5, which attract monocytes, eosinophils, and T cells out of the blood.	CCL3			Eosinophil				Recruit		Antibacterial			Intestinal epithelium
2018-12-04 14:54:31		517	Ligation of TLRs or NOD proteins in epithelial cells stimulates the production of cytokines, such as IL-1 and IL-6, and the production of chemokines. The chemokines include CXCL8, which is a potent neutrophil chemoattractant, and CCL2, CCL3, CCL4, and CCL5, which attract monocytes, eosinophils, and T cells out of the blood.	CCL3			T				Recruit		Antibacterial		Target_Name	Intestinal epithelium
2018-12-05 19:18:48		614	Table Figure 14.9	CCL3			Monocyte				Recruit
2018-12-05 19:18:59		614	Table Figure 14.9	CCL3			Macrophage				Recruit
2018-12-05 19:19:11		614	Table Figure 14.9	CCL3			Neutrophil				Recruit
2018-10-09 13:00:08		112	Table Figure 3.28	CCL4			Monocyte	CCR			Recruit		Antiviral	CCL4 competes with HIV. Target_Receptor = CCR1, CCR3, CCR5
2018-10-09 13:01:07		112	Table Figure 3.28	CCL4			NK	CCR			Recruit		Antiviral	CCL4 competes with HIV. Target_Receptor = CCR1, CCR3, CCR5
2018-10-09 13:01:19		112	Table Figure 3.28	CCL4			T	CCR			Recruit		Antiviral	CCL4 competes with HIV. Target_Receptor = CCR1, CCR3, CCR5	Target_Name
2018-10-09 13:01:29		112	Table Figure 3.28	CCL4			DC	CCR			Recruit		Antiviral	CCL4 competes with HIV. Target_Receptor = CCR1, CCR3, CCR5
2018-10-09 10:43:23		814	Table Appendix IV	CCL4			Monocyte	CCR			Recruit			Target_Receptor = CCR5
2018-10-09 10:43:37		814	Table Appendix IV	CCL4			Macrophage	CCR			Recruit			Target_Receptor = CCR5
2018-10-09 10:43:47		814	Table Appendix IV	CCL4			Th1	CCR			Recruit			Target_Receptor = CCR5
2018-10-09 10:43:59		814	Table Appendix IV	CCL4			NK	CCR			Recruit			Target_Receptor = CCR5
2018-10-09 10:44:08		814	Table Appendix IV	CCL4			Basophil	CCR			Recruit			Target_Receptor = CCR5
2018-10-09 10:44:22		814	Table Appendix IV	CCL4			DC	CCR			Recruit			Target_Receptor = CCR5
2018-10-09 10:44:35		814	Table Appendix IV	CCL4			Eosinophil	CCR			Recruit			Target_Receptor = CCR5
2018-10-09 10:44:44		814	Table Appendix IV	CCL4			B	CCR			Recruit			Target_Receptor = CCR5
2018-10-10 09:41:14		126	NK cells also produce TNF-α, granulocyte-macrophage stimulating factor (GM-CSF), and the chemokines CCL3 (MIF 1-α), CCL4, and CCL5 (RANTES), which act to recruit and activate macrophages.	CCL4			Macrophage				Recruit
2018-10-10 09:41:23		126	NK cells also produce TNF-α, granulocyte-macrophage stimulating factor (GM-CSF), and the chemokines CCL3 (MIF 1-α), CCL4, and CCL5 (RANTES), which act to recruit and activate macrophages.	CCL4			Macrophage				Activate
2018-12-04 14:54:49		517	Ligation of TLRs or NOD proteins in epithelial cells stimulates the production of cytokines, such as IL-1 and IL-6, and the production of chemokines. The chemokines include CXCL8, which is a potent neutrophil chemoattractant, and CCL2, CCL3, CCL4, and CCL5, which attract monocytes, eosinophils, and T cells out of the blood.	CCL4			Monocyte				Recruit		Antibacterial			Intestinal epithelium
2018-12-04 14:55:01		517	Ligation of TLRs or NOD proteins in epithelial cells stimulates the production of cytokines, such as IL-1 and IL-6, and the production of chemokines. The chemokines include CXCL8, which is a potent neutrophil chemoattractant, and CCL2, CCL3, CCL4, and CCL5, which attract monocytes, eosinophils, and T cells out of the blood.	CCL4			Eosinophil				Recruit		Antibacterial			Intestinal epithelium
2018-12-04 14:55:10		517	Ligation of TLRs or NOD proteins in epithelial cells stimulates the production of cytokines, such as IL-1 and IL-6, and the production of chemokines. The chemokines include CXCL8, which is a potent neutrophil chemoattractant, and CCL2, CCL3, CCL4, and CCL5, which attract monocytes, eosinophils, and T cells out of the blood.	CCL4			T				Recruit		Antibacterial		Target_Name	Intestinal epithelium
2018-10-09 13:07:53		112	Table Figure 3.28	CCL5			Monocyte	CCR			Recruit		Inflammation	Target_Receptor = CCR1, CCR3, CCR5
2018-10-09 13:08:04		112	Table Figure 3.28	CCL5			T	CCR			Recruit		Inflammation	Target_Receptor = CCR1, CCR3, CCR5	Target_Name
2018-10-09 13:08:12		112	Table Figure 3.28	CCL5			NK	CCR			Recruit		Inflammation	Target_Receptor = CCR1, CCR3, CCR5
2018-10-09 13:08:24		112	Table Figure 3.28	CCL5			Basophil	CCR			Recruit		Inflammation	Target_Receptor = CCR1, CCR3, CCR5
2018-10-09 13:08:34		112	Table Figure 3.28	CCL5			Eosinophil	CCR			Recruit		Inflammation	Target_Receptor = CCR1, CCR3, CCR5
2018-10-09 13:08:43		112	Table Figure 3.28	CCL5			DC	CCR			Recruit		Inflammation	Target_Receptor = CCR1, CCR3, CCR5
2018-10-09 13:09:25		112	Table Figure 3.28	CCL5			T	CCR			Activate		Inflammation	Target_Receptor = CCR1, CCR3, CCR5	Target_Name
2018-10-09 13:09:03		112	Table Figure 3.28	CCL5			Basophil	CCR			Activate		Inflammation	Target_Receptor = CCR1, CCR3, CCR5
2018-10-09 10:46:18		814	Table Appendix IV	CCL5			Monocyte	CCR			Recruit			Target_Receptor = CCR1, CCR3, CCR5
2018-10-09 10:46:44		814	Table Appendix IV	CCL5			Macrophage	CCR			Recruit			Target_Receptor = CCR1, CCR3, CCR5
2018-10-09 10:47:00		814	Table Appendix IV	CCL5			T (memory)	CCR			Recruit			Target_Receptor = CCR1, CCR3, CCR5	Target_Name
2018-10-09 10:47:10		814	Table Appendix IV	CCL5			Th1	CCR			Recruit			Target_Receptor = CCR1, CCR3, CCR5
2018-10-09 10:47:20		814	Table Appendix IV	CCL5			NK	CCR			Recruit			Target_Receptor = CCR1, CCR3, CCR5
2018-10-09 10:47:29		814	Table Appendix IV	CCL5			Basophil	CCR			Recruit			Target_Receptor = CCR1, CCR3, CCR5
2018-10-09 10:47:40		814	Table Appendix IV	CCL5			Eosinophil	CCR			Recruit			Target_Receptor = CCR1, CCR3, CCR5
2018-10-09 10:47:49		814	Table Appendix IV	CCL5			DC	CCR			Recruit			Target_Receptor = CCR1, CCR3, CCR5
2018-12-06 12:55:15		623	At the same time, bronchial epithelial cells can produce at least two of the chemokine ligands—CCL5 and CCL11—that bind to the receptor CCR3 expressed on TH2 cells, macrophages, eosinophils, and basophils. Thus, these chemokines, together with the products of activated ILC2s, enhance the type 2 response by attracting more TH2 cells and eosinophils to the damaged lungs.	CCL5			Th2	CCR			Recruit		Type 2	Target_Receptor = CCR3		Airway		Asthma (allergic asthma)
2018-12-06 12:55:36		623	At the same time, bronchial epithelial cells can produce at least two of the chemokine ligands—CCL5 and CCL11—that bind to the receptor CCR3 expressed on TH2 cells, macrophages, eosinophils, and basophils. Thus, these chemokines, together with the products of activated ILC2s, enhance the type 2 response by attracting more TH2 cells and eosinophils to the damaged lungs.	CCL5			Macrophage	CCR			Recruit		Type 2	Target_Receptor = CCR3		Airway		Asthma (allergic asthma)
2018-12-06 12:55:56		623	At the same time, bronchial epithelial cells can produce at least two of the chemokine ligands—CCL5 and CCL11—that bind to the receptor CCR3 expressed on TH2 cells, macrophages, eosinophils, and basophils. Thus, these chemokines, together with the products of activated ILC2s, enhance the type 2 response by attracting more TH2 cells and eosinophils to the damaged lungs.	CCL5			Eosinophil	CCR			Recruit		Type 2	Target_Receptor = CCR3		Airway		Asthma (allergic asthma)
2018-12-06 12:56:17		623	At the same time, bronchial epithelial cells can produce at least two of the chemokine ligands—CCL5 and CCL11—that bind to the receptor CCR3 expressed on TH2 cells, macrophages, eosinophils, and basophils. Thus, these chemokines, together with the products of activated ILC2s, enhance the type 2 response by attracting more TH2 cells and eosinophils to the damaged lungs.	CCL5			Basophil	CCR			Recruit		Type 2	Target_Receptor = CCR3		Airway		Asthma (allergic asthma)
2018-12-06 12:08:00		617	The eotaxin receptor on eosinophils, CCR3, is quite promiscuous and binds other CC chemokines, including CCL5, CCL7, and CCL13, which also induce eosinophil chemotaxis and activation.	CCL5			Eosinophil	CCR			Recruit			Target_Receptor = CCR3
2018-12-06 12:12:59		617	The eotaxin receptor on eosinophils, CCR3, is quite promiscuous and binds other CC chemokines, including CCL5, CCL7, and CCL13, which also induce eosinophil chemotaxis and activation.	CCL5			Eosinophil	CCR			Activate			Target_Receptor = CCR3
2018-10-10 09:41:32		126	NK cells also produce TNF-α, granulocyte-macrophage stimulating factor (GM-CSF), and the chemokines CCL3 (MIF 1-α), CCL4, and CCL5 (RANTES), which act to recruit and activate macrophages.	CCL5			Macrophage				Recruit
2018-10-10 09:41:41		126	NK cells also produce TNF-α, granulocyte-macrophage stimulating factor (GM-CSF), and the chemokines CCL3 (MIF 1-α), CCL4, and CCL5 (RANTES), which act to recruit and activate macrophages.	CCL5			Macrophage				Activate
2018-12-04 14:55:20		517	Ligation of TLRs or NOD proteins in epithelial cells stimulates the production of cytokines, such as IL-1 and IL-6, and the production of chemokines. The chemokines include CXCL8, which is a potent neutrophil chemoattractant, and CCL2, CCL3, CCL4, and CCL5, which attract monocytes, eosinophils, and T cells out of the blood.	CCL5			Monocyte				Recruit		Antibacterial			Intestinal epithelium
2018-12-04 14:55:30		517	Ligation of TLRs or NOD proteins in epithelial cells stimulates the production of cytokines, such as IL-1 and IL-6, and the production of chemokines. The chemokines include CXCL8, which is a potent neutrophil chemoattractant, and CCL2, CCL3, CCL4, and CCL5, which attract monocytes, eosinophils, and T cells out of the blood.	CCL5			Eosinophil				Recruit		Antibacterial			Intestinal epithelium
2018-12-04 14:55:40		517	Ligation of TLRs or NOD proteins in epithelial cells stimulates the production of cytokines, such as IL-1 and IL-6, and the production of chemokines. The chemokines include CXCL8, which is a potent neutrophil chemoattractant, and CCL2, CCL3, CCL4, and CCL5, which attract monocytes, eosinophils, and T cells out of the blood.	CCL5			T				Recruit		Antibacterial		Target_Name	Intestinal epithelium
2018-10-09 10:48:13		814	Table Appendix IV	CCL6			Monocyte	CCR			Recruit			Target_Receptor = CCR1
2018-10-09 10:48:26		814	Table Appendix IV	CCL6			B	CCR			Recruit			Target_Receptor = CCR1			Mouse
2018-10-09 10:48:41		814	Table Appendix IV	CCL6			T_CD4	CCR			Recruit			Target_Receptor = CCR1	Target_Name		Mouse
2018-10-09 10:48:49		814	Table Appendix IV	CCL6			NK	CCR			Recruit			Target_Receptor = CCR1			Mouse
2018-10-09 10:49:49		814	Table Appendix IV	CCL7			Th2	CCR			Recruit			Target_Receptor = CCR1, CCR2, CCR3, CCR5
2018-10-09 10:49:59		814	Table Appendix IV	CCL7			Monocyte	CCR			Recruit			Target_Receptor = CCR1, CCR2, CCR3, CCR5
2018-10-09 10:50:10		814	Table Appendix IV	CCL7			Eosinophil	CCR			Recruit			Target_Receptor = CCR1, CCR2, CCR3, CCR5
2018-10-09 10:50:23		814	Table Appendix IV	CCL7			Basophil	CCR			Recruit			Target_Receptor = CCR1, CCR2, CCR3, CCR5
2018-10-09 10:50:31		814	Table Appendix IV	CCL7			DC	CCR			Recruit			Target_Receptor = CCR1, CCR2, CCR3, CCR5
2018-10-09 10:50:41		814	Table Appendix IV	CCL7			NK	CCR			Recruit			Target_Receptor = CCR1, CCR2, CCR3, CCR5
2018-12-06 12:11:06		617	The eotaxin receptor on eosinophils, CCR3, is quite promiscuous and binds other CC chemokines, including CCL5, CCL7, and CCL13, which also induce eosinophil chemotaxis and activation.	CCL7			Eosinophil	CCR			Recruit			Target_Receptor = CCR3
2018-12-06 12:12:51		617	The eotaxin receptor on eosinophils, CCR3, is quite promiscuous and binds other CC chemokines, including CCL5, CCL7, and CCL13, which also induce eosinophil chemotaxis and activation.	CCL7			Eosinophil	CCR			Activate			Target_Receptor = CCR3
2018-10-09 10:51:19		814	Table Appendix IV	CCL8			Th2	CCR			Recruit			Target_Receptor = CCR1, CCR2, CCR5
2018-10-09 10:51:39		814	Table Appendix IV	CCL8			Monocyte	CCR			Recruit			Target_Receptor = CCR1, CCR2, CCR5
2018-10-09 10:51:48		814	Table Appendix IV	CCL8			Eosinophil	CCR			Recruit			Target_Receptor = CCR1, CCR2, CCR5
2018-10-09 10:51:57		814	Table Appendix IV	CCL8			Basophil	CCR			Recruit			Target_Receptor = CCR1, CCR2, CCR5
2018-10-09 10:52:05		814	Table Appendix IV	CCL8			DC	CCR			Recruit			Target_Receptor = CCR1, CCR2, CCR5
2018-10-09 10:52:14		814	Table Appendix IV	CCL8			NK	CCR			Recruit			Target_Receptor = CCR1, CCR2, CCR5
2018-11-20 10:11:08		499	Local dendritic cells are in a favorable position to acquire gut antigens, and they are recruited toward, or even into, the follicle-associated epithelium in response to chemokines that are released constitutively by the epithelial cells. The chemokines include CCL20 (MIP-3α) and CCL9 (MIP-1γ), which bind to the receptors CCR6 and CCR1, respectively, on dendritic cells (see Appendix IV for a list…	CCL9			DC	CCR			Recruit			Target_Receptor = CCR1		Gut
2018-10-09 10:52:38		814	Table Appendix IV	CCL9			T	CCR			Recruit			Target_Receptor = CCR1	Target_Name		Mouse
2018-10-09 10:52:47		814	Table Appendix IV	CCL9			Monocyte	CCR			Recruit			Target_Receptor = CCR1			Mouse
2018-10-09 10:52:58		814	Table Appendix IV	CCL9			Adipocyte	CCR			Recruit			Target_Receptor = CCR1			Mouse
2018-10-09 10:09:16		813	Table Appendix III	CD27L			T	CD27			Activate	Yes			Target_Name
2018-10-09 10:09:36		813	Table Appendix III	CD30L			T	CD30			Activate	Yes			Target_Name
2018-10-09 10:09:47		813	Table Appendix III	CD30L			B	CD30			Activate	Yes
2018-10-09 10:08:24		813	Table Appendix III	CD40L			B	CD40			Polarize		Class switching
2018-10-09 10:08:06		813	Table Appendix III	CD40L			B	CD40			Activate
2018-10-19 10:34:00		376	Eosinophils, basophils, and mast cells are each attractive possibilities because they can produce abundant IL-4 when activated by chitin, a polysaccharide present in helminth parasites, as well as in insects and crustaceans, which induces TH2 responses.	Chitin			Basophil			IL4	Activate		Antiparasitic
2018-10-19 10:33:49		376	Eosinophils, basophils, and mast cells are each attractive possibilities because they can produce abundant IL-4 when activated by chitin, a polysaccharide present in helminth parasites, as well as in insects and crustaceans, which induces TH2 responses.	Chitin			Eosinophil			IL4	Activate		Antiparasitic
2018-10-19 10:33:38		376	Eosinophils, basophils, and mast cells are each attractive possibilities because they can produce abundant IL-4 when activated by chitin, a polysaccharide present in helminth parasites, as well as in insects and crustaceans, which induces TH2 responses.	Chitin			Mast			IL4	Activate		Antiparasitic
2018-10-21 19:51:51		451	ILC2s that reside in mucosal tissues are preferentially activated by the cytokines thymic stromal lymphopoietin (TSLP), a STAT5-activating cytokine, and IL-33 or IL-25, each of which are produced in response to helminths. These cytokines are primarily produced by epithelial cells that sense molecular patterns common to helminths, such as chitin, a polysaccharide polymer of β-1,4-N-acetylglucosami…	Chitin			Epithelial			IL33, IL25	Activate		Type 2; Antiparasitic			Mucosa
2018-09-26 12:58:06	Source_Name	4	Figure 1.3	Common Lymphoid Progenitor			T Progenitor				Differentiate		Hematopoiesis
2018-09-26 12:59:21	Source_Name	4	Figure 1.3	Common Lymphoid Progenitor			B				Differentiate		Hematopoiesis
2018-09-26 12:59:47	Source_Name	4	Figure 1.3	Common Lymphoid Progenitor			NK				Differentiate		Hematopoiesis
2018-09-26 13:01:51	Source_Name	4	Figure 1.3	Common Lymphoid Progenitor			ILC				Differentiate		Hematopoiesis
2018-09-26 13:03:00	Source_Name	4	Figure 1.3	Common Lymphoid Progenitor			DC				Differentiate		Hematopoiesis
2018-10-09 19:32:24		124	ILCs develop in the bone marrow from the same common lymphocyte progenitor (CLP) that gives rise to B and T cells.	Common Lymphoid Progenitor			ILC				Differentiate		Hematopoiesis
2018-10-17 12:18:52		297	The first branch leads to cells with myeloid and erythroid potential, on the one hand (CMPs and MePs), and, on the other, to the common lymphoid progenitors (CLPs), with lymphoid potential. The CLP population is heterogeneous and single cells can give rise to nK cells, T cells, or B cells through successive stages of differentiation in either the bone marrow or thymus. There may be considerable p…	Common Lymphoid Progenitor			NK				Differentiate		Hematopoiesis
2018-10-17 12:19:05		297	The first branch leads to cells with myeloid and erythroid potential, on the one hand (CMPs and MePs), and, on the other, to the common lymphoid progenitors (CLPs), with lymphoid potential. The CLP population is heterogeneous and single cells can give rise to nK cells, T cells, or B cells through successive stages of differentiation in either the bone marrow or thymus. There may be considerable p…	Common Lymphoid Progenitor			T Progenitor				Differentiate		Hematopoiesis
2018-10-17 12:19:16		297	The first branch leads to cells with myeloid and erythroid potential, on the one hand (CMPs and MePs), and, on the other, to the common lymphoid progenitors (CLPs), with lymphoid potential. The CLP population is heterogeneous and single cells can give rise to nK cells, T cells, or B cells through successive stages of differentiation in either the bone marrow or thymus. There may be considerable p…	Common Lymphoid Progenitor			B				Differentiate		Hematopoiesis
2018-09-26 13:03:57	Source_Name	4	Figure 1.3	Common Myeloid Progenitor			DC				Differentiate		Hematopoiesis
2018-09-26 13:04:45	Source_Name, Target_Name	4	Figure 1.3	Common Myeloid Progenitor			Granulocyte Progenitor				Differentiate		Hematopoiesis
2018-09-26 13:08:54	Source_Name	4	Figure 1.3	Common Myeloid Progenitor			Megakaryocyte		Unactivated		Differentiate		Hematopoiesis
2018-10-17 12:14:45	Source_Name; Edge_ImmuneProcess	297	The first branch leads to cells with myeloid and erythroid potential, on the one hand (CMPs and MePs), and, on the other, to the common lymphoid progenitors (CLPs), with lymphoid potential. The former give rise to all nonlymphoid cellular blood elements, including circulating monocytes and granulocytes, as well as the macrophages and dendritic cells that reside in tissues and peripheral lymphoid …	Common Myeloid Progenitor			Monocyte				Differentiate		Hematopoiesis; Type 1; Anti-IC bacteria
2018-10-17 12:15:17	Source_Name	297	The first branch leads to cells with myeloid and erythroid potential, on the one hand (CMPs and MePs), and, on the other, to the common lymphoid progenitors (CLPs), with lymphoid potential. The former give rise to all nonlymphoid cellular blood elements, including circulating monocytes and granulocytes, as well as the macrophages and dendritic cells that reside in tissues and peripheral lymphoid …	Common Myeloid Progenitor			Neutrophil				Differentiate		Hematopoiesis
2018-10-17 12:15:28	Source_Name	297	The first branch leads to cells with myeloid and erythroid potential, on the one hand (CMPs and MePs), and, on the other, to the common lymphoid progenitors (CLPs), with lymphoid potential. The former give rise to all nonlymphoid cellular blood elements, including circulating monocytes and granulocytes, as well as the macrophages and dendritic cells that reside in tissues and peripheral lymphoid …	Common Myeloid Progenitor			Basophil				Differentiate		Hematopoiesis
2018-10-17 12:15:40	Source_Name	297	The first branch leads to cells with myeloid and erythroid potential, on the one hand (CMPs and MePs), and, on the other, to the common lymphoid progenitors (CLPs), with lymphoid potential. The former give rise to all nonlymphoid cellular blood elements, including circulating monocytes and granulocytes, as well as the macrophages and dendritic cells that reside in tissues and peripheral lymphoid …	Common Myeloid Progenitor			Eosinophil				Differentiate		Hematopoiesis
2018-10-17 12:15:50	Source_Name	297	The first branch leads to cells with myeloid and erythroid potential, on the one hand (CMPs and MePs), and, on the other, to the common lymphoid progenitors (CLPs), with lymphoid potential. The former give rise to all nonlymphoid cellular blood elements, including circulating monocytes and granulocytes, as well as the macrophages and dendritic cells that reside in tissues and peripheral lymphoid …	Common Myeloid Progenitor			Macrophage				Differentiate		Hematopoiesis
2018-10-17 12:16:04	Source_Name	297	The first branch leads to cells with myeloid and erythroid potential, on the one hand (CMPs and MePs), and, on the other, to the common lymphoid progenitors (CLPs), with lymphoid potential. The former give rise to all nonlymphoid cellular blood elements, including circulating monocytes and granulocytes, as well as the macrophages and dendritic cells that reside in tissues and peripheral lymphoid …	Common Myeloid Progenitor			DC				Differentiate		Hematopoiesis
2018-12-06 16:06:35		647	In a scenario of extensive cell death coupled with inadequate clearance of apoptotic fragments, B cells specific for chromatin components can internalize CpG sequences via their B-cell receptors. These sequences can be recognized by TLR-9 intracellularly, leading to a co-stimulatory signal that activates the previously ignorant anti-chromatin B cell (Fig. 15.5).	CpG DNA			B	TLR			Activate			Target_Receptor = TLR9				Autoimmunity
2018-10-09 13:11:24		112	Table Figure 3.28	CX3CL1			Monocyte	CXCR			Recruit		Inflammation	Target_Receptor = CX3CR1
2018-10-09 13:11:34		112	Table Figure 3.28	CX3CL1			T	CXCR			Recruit		Inflammation	Target_Receptor = CX3CR1	Target_Name
2018-10-09 12:18:10		815	Table Appendix IV	CX3CL1			T	CXCR	Activated		Recruit			Target_Receptor = CX3CR1	Target_Name
2018-10-09 12:18:21		815	Table Appendix IV	CX3CL1			Monocyte	CXCR	Activated		Recruit			Target_Receptor = CX3CR1
2018-10-09 12:18:41		815	Table Appendix IV	CX3CL1			Neutrophil	CXCR			Recruit			Target_Receptor = CX3CR1
2018-10-09 12:18:54		815	Table Appendix IV	CX3CL1			NK	CXCR			Recruit			Target_Receptor = CX3CR1
2018-10-09 12:19:03		815	Table Appendix IV	CX3CL1			DC	CXCR			Recruit			Target_Receptor = CX3CR1
2018-10-09 12:19:14		815	Table Appendix IV	CX3CL1			Mast	CXCR			Recruit			Target_Receptor = CX3CR1
2018-10-09 12:19:27		815	Table Appendix IV	CX3CL1			Microglia	CXCR			Recruit			Target_Receptor = CX3CR1
2018-10-09 12:55:21		112	Table Figure 3.28	CXCL1			Neutrophil	CXCR			Activate		Inflammation	Target_Receptor = CXCR2
2018-10-09 12:55:58		112	Table Figure 3.28	CXCL1			Fibroblast	CXCR			Activate		Inflammation; Fibroplasia	Target_Receptor = CXCR2
2018-10-09 10:18:23		814	Table Appendix IV	CXCL1			Neutrophil	CXCR			Recruit			Target_Receptor = CXCR2
2018-10-09 10:18:54		814	Table Appendix IV	CXCL1			Fibroblast	CXCR			Recruit			Target_Receptor = CXCR2
2018-10-09 12:16:44		815	Table Appendix IV	CXCL1			T	XCR1			Recruit				Target_Name
2018-10-09 12:16:54		815	Table Appendix IV	CXCL1			NK	XCR1			Recruit
2018-10-09 12:17:05		815	Table Appendix IV	CXCL1			DC (CD8a+)	XCR1			Recruit
2018-12-04 14:36:30		515	Epithelial cells have a crucial role in innate defense against pathogens. TLRs are present in intracellular vesicles or on the basolateral or apical surfaces of epithelial cells, where they recognize different components of invading bacteria. Cytoplasmic NOD1 and NOD2 detect cell-wall peptides from bacteria. TLRs and NODs activate NFκB (see Fig. 3.15), inducing epithelial cells to produce CXCL8, …	CXCL1			Neutrophil				Recruit		Antibacterial			Intestinal epithelium
2018-12-04 14:38:05		515	Epithelial cells have a crucial role in innate defense against pathogens. TLRs are present in intracellular vesicles or on the basolateral or apical surfaces of epithelial cells, where they recognize different components of invading bacteria. Cytoplasmic NOD1 and NOD2 detect cell-wall peptides from bacteria. TLRs and NODs activate NFκB (see Fig. 3.15), inducing epithelial cells to produce CXCL8, …	CXCL1			Macrophage				Recruit		Antibacterial			Intestinal epithelium
2018-10-09 19:00:31		122	Plasmacytoid dendritic cells express CXCR3, a receptor for the chemokines CXCL9, CXCL10, and CXCL11, which are produced by T cells. This allows pDCs to migrate from the blood into lymph nodes in which there is an ongoing inflammatory response to a pathogen.	CXCL10			pDC	CXCR			Recruit			Target_Receptor = CXCR3
2018-10-09 10:27:47		814	Table Appendix IV	CXCL10			Th1	CXCR			Recruit			Target_Receptor = CXCR3A and CXCR3B
2018-10-09 10:27:56		814	Table Appendix IV	CXCL10			NK	CXCR			Recruit			Target_Receptor = CXCR3A and CXCR3B
2018-10-09 10:28:04		814	Table Appendix IV	CXCL10			B	CXCR			Recruit			Target_Receptor = CXCR3A and CXCR3B
2018-10-09 10:28:18		814	Table Appendix IV	CXCL10			Endothelial	CXCR			Recruit			Target_Receptor = CXCR3A and CXCR3B
2018-12-06 15:19:14		632	Allergic contact dermatitis can be caused by the activation of CD4 or CD8 T cells, depending on the pathway by which the antigen is processed... During the sensitization phase, Langerhans cells in the epidermis and dendritic cells in the dermis take up and process antigen, and migrate to regional lymph nodes, where they activate T cells (see Fig. 9.13) with the consequent production of memory T c…	CXCL10			Monocyte			Macrophage	Recruit		Inflammation			Skin		allergy (contact dermatitis)
2018-10-09 19:00:41		122	Plasmacytoid dendritic cells express CXCR3, a receptor for the chemokines CXCL9, CXCL10, and CXCL11, which are produced by T cells. This allows pDCs to migrate from the blood into lymph nodes in which there is an ongoing inflammatory response to a pathogen.	CXCL11			pDC	CXCR			Recruit			Target_Receptor = CXCR3
2018-10-09 10:29:11		814	Table Appendix IV	CXCL11			B	CXCR			Recruit			Target_Receptor = CXCR3A and CXCR3B, CXCR7
2018-10-09 10:29:21		814	Table Appendix IV	CXCL11			Endothelial	CXCR			Recruit			Target_Receptor = CXCR3A and CXCR3B, CXCR7
2018-10-09 10:29:03		814	Table Appendix IV	CXCL11			NK	CXCR			Recruit			Target_Receptor = CXCR3A and CXCR3B, CXCR7
2018-10-09 10:28:55		814	Table Appendix IV	CXCL11			Th1	CXCR			Recruit			Target_Receptor = CXCR3A and CXCR3B, CXCR7
2018-12-06 15:28:16		633	Figure 14.22 The products of keratinocytes and TH1 cells activate macrophages to secrete mediators of inflammation	CXCL11			Macrophage			IL1, TNFa, NO	Activate		Inflammation			Skin		allergy (cellular/th1 delayed-type hypersensitivity)
2018-12-06 15:18:51		632	Allergic contact dermatitis can be caused by the activation of CD4 or CD8 T cells, depending on the pathway by which the antigen is processed... During the sensitization phase, Langerhans cells in the epidermis and dendritic cells in the dermis take up and process antigen, and migrate to regional lymph nodes, where they activate T cells (see Fig. 9.13) with the consequent production of memory T c…	CXCL11			Monocyte			Macrophage	Recruit		Inflammation			Skin		allergy (contact dermatitis)
2018-10-19 22:59:17		409	B cells in the germinal center divide rapidly, every 6–8 hours. Initially, these rapidly proliferating B cells, called centroblasts, express the chemokine receptors CXCR4 and CXCR5 but markedly reduce their expression of surface immunoglobulin, particularly of IgD. Centroblasts proliferate in the dark zone of the germinal center, named for its densely packed appearance (Fig. 10.12). Stromal cells…	CXCL12			B_germinalcenter	CXCR			Recruit			Target_Receptor = CXCR4		LN
2018-10-09 10:33:52		814	Table Appendix IV	CXCL12			B	CXCR			Recruit			Target_Receptor = CXCR4, CXCR7
2018-10-09 10:33:59		814	Table Appendix IV	CXCL12			B_Plasma	CXCR			Recruit			Target_Receptor = CXCR4, CXCR7
2018-10-09 10:34:23		814	Table Appendix IV	CXCL12			DC	CXCR			Recruit			Target_Receptor = CXCR4, CXCR7
2018-10-09 10:31:11		814	Table Appendix IV	CXCL12			Hematopoietic	CXCR			Recruit			Target_Receptor = CXCR4, CXCR7
2018-10-09 10:32:45		814	Table Appendix IV	CXCL12			Macrophage	CXCR			Recruit			Target_Receptor = CXCR4, CXCR7
2018-10-09 10:31:21		814	Table Appendix IV	CXCL12			Monocyte	CXCR			Recruit			Target_Receptor = CXCR4, CXCR7
2018-10-09 10:34:10		814	Table Appendix IV	CXCL12			Neutrophil	CXCR			Recruit			Target_Receptor = CXCR4, CXCR7
2018-10-09 10:34:33		814	Table Appendix IV	CXCL12			pDC	CXCR			Recruit			Target_Receptor = CXCR4, CXCR7
2018-10-09 10:33:41		814	Table Appendix IV	CXCL12			T (naive)	CXCR	Activated		Recruit			Target_Receptor = CXCR4, CXCR7	Target_Name
2018-10-17 12:23:58		298	The chemokine CXCL12 (SDF-1) acts to retain stem cells and lymphoid progenitors at appropriate stromal cells in the bone marrow.	CXCL12			Hematopoietic				Recruit
2018-10-17 12:24:16		298	The chemokine CXCL12 (SDF-1) acts to retain stem cells and lymphoid progenitors at appropriate stromal cells in the bone marrow.	CXCL12			Common Lymphoid Progenitor				Recruit		Hematopoiesis
2018-10-17 12:31:06	Target_Name	299	The chemokine CXCL12 (stromal cell-derived factor 1, SDF-1) is also essential for the early stages of B-cell development. It is produced constitutively by bone marrow stromal cells, and one of its roles may be to retain developing B-cell precursors in the marrow microenvironment.	CXCL12			Common Lymphoid Progenitor				Recruit		Hematopoiesis
2018-10-17 15:23:16		351	Like T cells, circulating B cells express CCR7, which initially directs them into the lymph node across HEVs. Because they also constitutively express the chemokine receptor CXCR5, they are then attracted to the follicles by the ligand for this receptor, CXCL13.	CXCL13			B	CXCR			Recruit			Target_Receptor = CXCR5		LN
2018-10-17 15:26:11		351	A subset of CD4 T cells called T follicular helper, or TFH, cells can also express CXCR5 following their activation by antigen, allowing them to enter B-cell follicles to participate in the formation of germinal centers (see Chapter 10).	CXCL13			Tfh	CXCR	Activated		Recruit			Target_Receptor = CXCR5		LN
2018-10-19 23:01:24		409	Initially, these rapidly proliferating B cells, called centroblasts, express the chemokine receptors CXCR4 and CXCR5 but markedly reduce their expression of surface immunoglobulin, particularly of IgD.... The loss of CXCR4 allows centrocytes to move into the light zone, a less densely packed area containing abundant FDCs that produce the chemokine CXCL13 (BLC), a ligand for CXCR5 (see Fig. 10.11,…	CXCL13			B	CXCR			Recruit		Antibody production	Target_Receptor = CXCR5		LN
2018-10-19 21:24:57		403	Circulating naive B cells express CXCR5, and when they migrate into lymphoid tissues, they enter the primary lymphoid follicles, where the chemokine CXCL13 is abundant.	CXCL13			B	CXCR			Recruit			Target_Receptor = CXCR5		LO
2018-11-20 10:44:09		501	CXCR5 responding to CXCL13 produced in B-cell follicles is also important for recruitment of naive B cells to Peyer’s patches and isolated lymphoid follicles of the intestine.	CXCL13			B_naive	CXCR			Recruit			Target_Receptor = CXCR5		Peyers patch; Isolated lymphoid follicles
2018-10-09 10:35:09		814	Table Appendix IV	CXCL13			B_naive	CXCR			Recruit			Target_Receptor = CXCR5>>CXCR3
2018-10-09 10:35:40		814	Table Appendix IV	CXCL13			T_CD4	CXCR	Activated		Recruit			Target_Receptor = CXCR5>>CXCR3	Target_Name
2018-10-09 10:35:53		814	Table Appendix IV	CXCL13			DC	CXCR			Recruit			Target_Receptor = CXCR5>>CXCR3
2018-10-17 14:45:06		350	once present, the FDCs secrete CXCL13, a chemokine that is a chemoattractant for B cells.	CXCL13			B				Recruit					LN
2018-10-19 10:51:00		377	One transcription factor important for TFH development is Bcl-6, which is required for the expression of CXCR5, the receptor for the chemokine CXCL13, which is produced by the stromal cells of the B-cell follicle. CXCR5 is essential for TFH localization in follicles, and is not expressed by other effector T-cell subsets.	CXCL13			Tfh				Recruit					LN
2018-10-22 15:28:51		453	The constitutive expression of CXCL13 by follicular dendritic cells establishes a gradient that attracts developing TFH cells first to the border of the T-cell zone with a B-cell follicle, where they can interact with B cells that present their cognate antigen, and then into the B-cell follicle, where they provide help to germinal center B cells.	CXCL13			Tfh				Recruit					LN
2018-10-17 14:49:02		350	B cells induce the differentiation of follicular dendritic cells, which in turn secrete the chemokine CXCL13 to attract more B cells	CXCL13			B				Recruit		LN development			Developing LN
2018-10-09 10:23:57		814	Table Appendix IV	CXCL14			T				Recruit				Target_Name
2018-10-09 10:24:07		814	Table Appendix IV	CXCL14			B				Recruit
2018-10-09 10:24:20		814	Table Appendix IV	CXCL14			Monocyte				Recruit
2018-10-09 10:24:49		814	Table Appendix IV	CXCL15			Neutrophil				Recruit
2018-10-09 10:25:00		814	Table Appendix IV	CXCL15			Epithelial				Recruit
2018-10-09 10:25:09		814	Table Appendix IV	CXCL15			Endothelial				Recruit
2018-10-09 10:36:49		814	Table Appendix IV	CXCL16			T	CXCR	Activated		Recruit			Target_Receptor = CXCR6	Target_Name
2018-10-09 10:37:04		814	Table Appendix IV	CXCL16			T_NKT	CXCR			Recruit			Target_Receptor = CXCR6
2018-10-09 10:37:28		814	Table Appendix IV	CXCL16			Endothelial	CXCR			Recruit			Target_Receptor = CXCR6
2018-10-09 12:55:30		112	Table Figure 3.28	CXCL2			Neutrophil	CXCR			Activate		Inflammation	Target_Receptor = CXCR2
2018-10-09 12:56:07		112	Table Figure 3.28	CXCL2			Fibroblast	CXCR			Activate		Inflammation; Fibroplasia	Target_Receptor = CXCR2
2018-10-24 12:45:01		466	IL-17 also stimulates production of the chemokines CXCL8 and CXCL2, the receptors for which (CXCR1 and CXCR2) are uniquely expressed by neutrophils (see Fig. 11.8).	CXCL2			Neutrophil	CXCR			Recruit		Anti-EC bacteria; Antifungal	Target_Receptor = CXCR2
2018-10-09 10:19:07		814	Table Appendix IV	CXCL2			Fibroblast	CXCR			Recruit			Target_Receptor = CXCR2
2018-10-09 10:19:17		814	Table Appendix IV	CXCL2			Neutrophil	CXCR			Recruit			Target_Receptor = CXCR2
2018-10-09 12:17:15		815	Table Appendix IV	CXCL2			T	XCR1			Recruit				Target_Name
2018-10-09 12:17:24		815	Table Appendix IV	CXCL2			NK	XCR1			Recruit
2018-10-09 12:17:35		815	Table Appendix IV	CXCL2			DC (CD8a+)	XCR1			Recruit
2018-10-09 12:55:40		112	Table Figure 3.28	CXCL3			Neutrophil	CXCR			Activate		Inflammation	Target_Receptor = CXCR2
2018-10-09 12:56:19		112	Table Figure 3.28	CXCL3			Fibroblast	CXCR			Activate		Inflammation; Fibroplasia	Target_Receptor = CXCR2
2018-10-09 10:19:32		814	Table Appendix IV	CXCL3			Neutrophil	CXCR			Recruit			Target_Receptor = CXCR2
2018-10-09 10:19:42		814	Table Appendix IV	CXCL3			Fibroblast	CXCR			Recruit			Target_Receptor = CXCR2
2018-10-09 10:25:39		814	Table Appendix IV	CXCL4			Fibroblast	CXCR			Recruit			Target_Receptor = CXCR3B
2018-10-09 10:25:53		814	Table Appendix IV	CXCL4			Endothelial	CXCR			Recruit			Target_Receptor = CXCR3B
2018-10-09 10:20:17		814	Table Appendix IV	CXCL5			Neutrophil	CXCR			Recruit			Target_Receptor = CXCR2
2018-10-09 10:20:34		814	Table Appendix IV	CXCL5			Endothelial	CXCR			Recruit			Target_Receptor = CXCR2
2018-10-09 10:21:04		814	Table Appendix IV	CXCL6			Endothelial	CXCR			Recruit			Target_Receptor = CXCR2
2018-10-09 10:21:19		814	Table Appendix IV	CXCL6			Neutrophil	CXCR			Recruit			Target_Receptor = CXCR2
2018-10-09 10:22:12		814	Table Appendix IV	CXCL7			Endothelial	CXCR			Recruit			Target_Receptor = CXCR1, CXCR2
2018-10-09 10:21:52		814	Table Appendix IV	CXCL7			Fibroblast	CXCR			Recruit			Target_Receptor = CXCR1, CXCR2
2018-10-09 10:22:03		814	Table Appendix IV	CXCL7			Neutrophil	CXCR			Recruit			Target_Receptor = CXCR1, CXCR2
2018-10-09 12:50:48		112	Table Figure 3.28	CXCL7			Neutrophil	CXCR			Activate		Inflammation	Target_Receptor = CXCR2
2018-10-24 12:44:49		466	IL-17 also stimulates production of the chemokines CXCL8 and CXCL2, the receptors for which (CXCR1 and CXCR2) are uniquely expressed by neutrophils (see Fig. 11.8).	CXCL8			Neutrophil	CXCR			Recruit		Anti-EC bacteria; Antifungal	Target_Receptor = CXCR1
2018-10-09 10:22:49		814	Table Appendix IV	CXCL8			Basophil	CXCR			Recruit			Target_Receptor = CXCR1, CXCR2
2018-10-09 10:23:09		814	Table Appendix IV	CXCL8			Endothelial	CXCR			Recruit			Target_Receptor = CXCR1, CXCR2
2018-10-09 12:49:06		112	Table Figure 3.28 mobilizes, activates, and degranulates neutrophils	CXCL8			Neutrophil	CXCR			Activate		Inflammation	Target_Receptor = CXCR1, CXCR2
2018-10-09 12:48:40		112	Table Figure 3.28	CXCL8			Neutrophil	CXCR			Recruit		Inflammation; Angiogenesis	Target_Receptor = CXCR1, CXCR2
2018-10-09 10:22:39		814	Table Appendix IV	CXCL8			Neutrophil	CXCR			Recruit			Target_Receptor = CXCR1, CXCR2
2018-10-09 12:49:26		112	Table Figure 3.28	CXCL8			T (naive)	CXCR			Recruit		Inflammation	Target_Receptor = CXCR1, CXCR2	Target_Name
2018-10-09 10:22:59		814	Table Appendix IV	CXCL8			T_CD8	CXCR			Recruit			Target_Receptor = CXCR1, CXCR2	Target_Name
2018-10-09 16:36:59		113	In contrast, neutrophil migration is promoted by CXC chemokines. CXCL8, acting through CXCR2, mobilizes neutrophils from bone marrow and induces them to leave the blood and migrate into the surrounding tissues.	CXCL8			Neutrophil	CXCR			Recruit			Target_Receptor = CXCR2
2018-10-09 12:38:55		111	The chemokine CXCL8 is also involved in the local inflammatory response, helping to attract neutrophils to the site of infection.	CXCL8			Neutrophil				Recruit		Inflammation
2018-10-09 16:37:54		113	CCL2 and CXCL8 therefore have similar but complementary functions in the innate immune response, attracting monocytes and neutrophils respectively.	CXCL8			Neutrophil				Recruit
2018-10-09 17:00:21		117	CXCL8 is released by the macrophages that first encounter pathogens; it recruits neutrophils, which enter the infected tissue in large numbers in the early part of the induced response.	CXCL8			Neutrophil				Recruit		Inflammation
2018-12-04 14:36:10		515	Epithelial cells have a crucial role in innate defense against pathogens. TLRs are present in intracellular vesicles or on the basolateral or apical surfaces of epithelial cells, where they recognize different components of invading bacteria. Cytoplasmic NOD1 and NOD2 detect cell-wall peptides from bacteria. TLRs and NODs activate NFκB (see Fig. 3.15), inducing epithelial cells to produce CXCL8, …	CXCL8			Neutrophil				Recruit		Antibacterial			Intestinal epithelium
2018-12-04 14:38:17		515	Epithelial cells have a crucial role in innate defense against pathogens. TLRs are present in intracellular vesicles or on the basolateral or apical surfaces of epithelial cells, where they recognize different components of invading bacteria. Cytoplasmic NOD1 and NOD2 detect cell-wall peptides from bacteria. TLRs and NODs activate NFκB (see Fig. 3.15), inducing epithelial cells to produce CXCL8, …	CXCL8			Macrophage				Recruit		Antibacterial			Intestinal epithelium
2018-12-04 14:45:40	Target_Name	516	After uptake by macrophages in the lamina propria, invasive Salmonella induces caspase 1 activation, promoting production of IL-1 and IL-8. CXCL8 is also produced by the infected macrophages, and together these mediators recruit and activate neutrophils	IL18			Neutrophil				Recruit		Antibacterial	TYPO. Legend says IL8 but figure shows IL18		Intestinal epithelium
2018-12-04 14:45:49	Target_Name	516	After uptake by macrophages in the lamina propria, invasive Salmonella induces caspase 1 activation, promoting production of IL-1 and IL-8. CXCL8 is also produced by the infected macrophages, and together these mediators recruit and activate neutrophils	IL18			Neutrophil				Activate		Antibacterial	TYPO. Legend says IL8 but figure shows IL18		Intestinal epithelium
2018-12-04 14:46:04		516	After uptake by macrophages in the lamina propria, invasive Salmonella induces caspase 1 activation, promoting production of IL-1 and IL-8. CXCL8 is also produced by the infected macrophages, and together these mediators recruit and activate neutrophils	CXCL8			Neutrophil				Recruit		Antibacterial			Intestinal epithelium
2018-12-04 14:46:16		516	After uptake by macrophages in the lamina propria, invasive Salmonella induces caspase 1 activation, promoting production of IL-1 and IL-8. CXCL8 is also produced by the infected macrophages, and together these mediators recruit and activate neutrophils	CXCL8			Neutrophil				Activate		Antibacterial			Intestinal epithelium
2018-12-04 14:50:47		517	Activated epithelial cells release the chemokine CXCL8, which acts as a neutrophil chemoattractant (fourth panel).	CXCL8			Neutrophil				Recruit		Antibacterial			Intestinal epithelium
2018-12-04 14:53:09		517	Ligation of TLRs or NOD proteins in epithelial cells stimulates the production of cytokines, such as IL-1 and IL-6, and the production of chemokines. The chemokines include CXCL8, which is a potent neutrophil chemoattractant, and CCL2, CCL3, CCL4, and CCL5, which attract monocytes, eosinophils, and T cells out of the blood.	CXCL8			Neutrophil				Recruit		Antibacterial			Intestinal epithelium
2018-10-09 16:45:21		113	The complement fragment C5a and the chemokines CXCL8 and CCL2 activate their respective target cells, so that not only are neutrophils and monocytes brought to potential sites of infection but, in the process, they are armed to deal with the pathogens they encounter there. In particular, the signaling induced by C5a or CXCL8 in neutrophils serves to augment the respiratory burst that generates ox…	CXCL8			Neutrophil			ROS, NO	Activate		Complement; Inflammation
2018-12-06 15:27:56		633	Figure 14.22 The products of keratinocytes and TH1 cells activate macrophages to secrete mediators of inflammation	CXCL8			Macrophage			IL1, TNFa, NO	Activate		Inflammation			Skin		allergy (cellular/th1 delayed-type hypersensitivity)
2018-12-06 15:18:41		632	Allergic contact dermatitis can be caused by the activation of CD4 or CD8 T cells, depending on the pathway by which the antigen is processed... During the sensitization phase, Langerhans cells in the epidermis and dendritic cells in the dermis take up and process antigen, and migrate to regional lymph nodes, where they activate T cells (see Fig. 9.13) with the consequent production of memory T c…	CXCL8			Monocyte			Macrophage	Recruit		Inflammation			Skin		allergy (contact dermatitis)
2018-10-09 19:00:20		122	Plasmacytoid dendritic cells express CXCR3, a receptor for the chemokines CXCL9, CXCL10, and CXCL11, which are produced by T cells. This allows pDCs to migrate from the blood into lymph nodes in which there is an ongoing inflammatory response to a pathogen.	CXCL9			pDC	CXCR			Recruit			Target_Receptor = CXCR3
2018-10-22 15:45:25		457	TH1 cells also express CXCR3, which is shared by NK cells and cytotoxic CD8 T cells. In response to CXCR3 ligands— CXCL9 and CXCL10—these cells are recruited to the same inflammatory site to coordinate the cell-mediated killing of targets infected by intracellular pathogens, such as Listeria monocytogenes, or certain viruses.	CXCL9			Th1	CXCR			Recruit		Anti-IC bacteria; Antiviral	Target_Receptor = CXCR3
2018-10-22 15:45:39		457	TH1 cells also express CXCR3, which is shared by NK cells and cytotoxic CD8 T cells. In response to CXCR3 ligands— CXCL9 and CXCL10—these cells are recruited to the same inflammatory site to coordinate the cell-mediated killing of targets infected by intracellular pathogens, such as Listeria monocytogenes, or certain viruses.	CXCL9			NK	CXCR			Recruit		Anti-IC bacteria; Antiviral	Target_Receptor = CXCR3
2018-10-22 15:45:49		457	TH1 cells also express CXCR3, which is shared by NK cells and cytotoxic CD8 T cells. In response to CXCR3 ligands— CXCL9 and CXCL10—these cells are recruited to the same inflammatory site to coordinate the cell-mediated killing of targets infected by intracellular pathogens, such as Listeria monocytogenes, or certain viruses.	CXCL9			T_Cytotoxic	CXCR			Recruit		Anti-IC bacteria; Antiviral	Target_Receptor = CXCR3
2018-10-09 10:26:42		814	Table Appendix IV	CXCL9			Th1	CXCR			Recruit			Target_Receptor = CXCR3A and CXCR3B
2018-10-09 10:26:52		814	Table Appendix IV	CXCL9			NK	CXCR			Recruit			Target_Receptor = CXCR3A and CXCR3B
2018-10-09 10:26:59		814	Table Appendix IV	CXCL9			B	CXCR			Recruit			Target_Receptor = CXCR3A and CXCR3B
2018-10-09 10:27:11		814	Table Appendix IV	CXCL9			Endothelial	CXCR			Recruit			Target_Receptor = CXCR3A and CXCR3B
2018-10-09 10:27:21		814	Table Appendix IV	CXCL9			pDC	CXCR			Recruit			Target_Receptor = CXCR3A and CXCR3B
2018-12-06 15:28:27		633	Figure 14.22 The products of keratinocytes and TH1 cells activate macrophages to secrete mediators of inflammation	CXCL9			Macrophage			IL1, TNFa, NO	Activate		Inflammation			Skin		allergy (cellular/th1 delayed-type hypersensitivity)
2018-12-06 15:19:25		632	Allergic contact dermatitis can be caused by the activation of CD4 or CD8 T cells, depending on the pathway by which the antigen is processed... During the sensitization phase, Langerhans cells in the epidermis and dendritic cells in the dermis take up and process antigen, and migrate to regional lymph nodes, where they activate T cells (see Fig. 9.13) with the consequent production of memory T c…	CXCL9			Monocyte			Macrophage	Recruit		Inflammation			Skin		allergy (contact dermatitis)
2018-12-07 22:38:32		666	Inflammation causes increased vascular permeability, and the site becomes heavily infiltrated by TH17 and TH1 effector CD4 T cells, which produce IL-17, IFN-γ, and GM-CSF. Cytokines and chemokines produced by these effector T cells in turn recruit and activate myeloid cells that exacerbate inflammation, resulting in further recruitment of T cells, B cells, and innate immune cells to the lesion. A…	Cytokines			Myeloid				Recruit		Inflammation	Source_Name = "cytokines and chemokines produced by these effector T cells"	Source_Name, Target_Name	Brain		Multiple Sclerosis
2018-12-07 22:43:00		667	In RA, as in MS, most data from humans and mouse models indicate that, at least early in disease development, autoreactive TH17 cells become activated. Autoreactive T cells provide help to B cells to produce arthritogenic antibodies. The activated TH17 cells also produce cytokines that recruit neutrophils and monocytes/macrophages, which, along with endothelial cells and synovial fibroblasts, are…	Cytokines			Myeloid				Recruit			Source_Name = "cytokines that recruit neutrophils and monocytes/macrophages", Target_Name = "neutrophils and monocytes/macrophages"	Source_Name, Target_Name			Rheumatoid Arthritis
2018-10-18 14:42:57		370	The T-cell molecule 4-1BB (CD137) and its ligand 4-1BBL, which is expressed on activated dendritic cells, macrophages, and B cells, make up another pair of TNF-family co-stimulators. The effects of this interaction are also bidirectional, with both the T cell and the antigen-presenting cell receiving activating signals; this type of interaction is sometimes referred to as the T-cell:antigen-prese…	DC	41BBL		T_CD8	41BB			Activate
1/18/2019 Manual Split	Source_Name	372	Figure 9.29	DC	41BBL	Activated	T_CD8	41BB			Activate		CD4:CD8 Crosstalk	Later text on same page identifies Source Node APC as DC	Source_Name
2018-10-18 14:39:15	Target_Name	370	The binding of CD70 on dendritic cells to its constitutively expressed CD27 receptor on naive T cells delivers a potent co-stimulatory signal to T cells early in the activation process.	DC	CD70		T_CD4	CD27			Activate
2018-10-18 14:39:32	Target_Name	370	The binding of CD70 on dendritic cells to its constitutively expressed CD27 receptor on naive T cells delivers a potent co-stimulatory signal to T cells early in the activation process.	DC	CD70		T_CD8	CD27			Activate
2018-11-08 10:13:29		476	In humans, a marker of memory B cells is CD27, a member of the TNF receptor family that is also expressed by naive T cells and binds the TNF-family ligand CD70, which is expressed by dendritic cells (see Section 9-17).	DC	CD70		B_memory	CD27			Activate
2018-10-16 10:58:49	Source_Receptor	283	CD28 is present on the surface of all naive T cells and binds the co-stimulatory ligands B7.1 (CD80) and B7.2 (CD86), which are expressed mainly on specialized antigen-presenting cells such as dendritic cells. To become activated, the naive lymphocyte must engage both antigen and a co-stimulatory ligand on the same antigen-presenting cell. CD28 signaling aids antigen-dependent T-cell activation m…	DC	B7		T_CD4	CD28		IL2	Activate	Yes		Source_Receptor = CD80 (B7.1), CD86 (B7.2)
2018-10-16 10:59:33	Source_Receptor	283	CD28 is present on the surface of all naive T cells and binds the co-stimulatory ligands B7.1 (CD80) and B7.2 (CD86), which are expressed mainly on specialized antigen-presenting cells such as dendritic cells. To become activated, the naive lymphocyte must engage both antigen and a co-stimulatory ligand on the same antigen-presenting cell. CD28 signaling aids antigen-dependent T-cell activation m…	DC	B7		T_CD8	CD28		IL2	Activate	Yes		Source_Receptor = CD80 (B7.1), CD86 (B7.2)
2018-10-18 14:19:21	Target_Name	368	The best-characterized co-stimulatory molecules are the B7 molecules. These homodimeric members of the immunoglobulin superfamily are found exclusively on the surfaces of cells, such as dendritic cells, that stimulate naive T-cell proliferation (see Section 9-8). The receptor for B7 molecules on the T cell is CD28, a member of the immunoglobulin superfamily (see Section 7-21). Ligation of CD28 by…	DC	B7		T_CD4	CD28			Activate	Yes
2018-10-18 14:19:36	Target_Name	368	The best-characterized co-stimulatory molecules are the B7 molecules. These homodimeric members of the immunoglobulin superfamily are found exclusively on the surfaces of cells, such as dendritic cells, that stimulate naive T-cell proliferation (see Section 9-8). The receptor for B7 molecules on the T cell is CD28, a member of the immunoglobulin superfamily (see Section 7-21). Ligation of CD28 by…	DC	B7		T_CD8	CD28			Activate	Yes
2018-10-18 14:13:01	Source_Name, Target_Name, Source_Receptor	368	Figure 9.22 Three kinds of signals are involved in activation of naive T cells by antigen-presenting cells. Binding of the foreign-peptide:self MHC complex by the T-cell receptor and, in this example, a CD4 co-receptor transmits a signal (arrow 1) to the T cell that antigen has been encountered. effective activation of naive T cells requires a second signal (arrow 2), the co-stimulatory signal, t…	DC	B7		T_CD4	CD28			Activate			Source_Receptor = B7.1, B7.2
2018-10-18 14:50:26	Source_Name	371	Figure 9.26	DC	B7		T_CD8	CD28		IL2 (if w TCR activation)	Activate
2018-10-18 15:03:46	Source_Name	372	Figure 9.29	DC	B7	Activated	T_CD8	CD28			Activate		CD4:CD8 Crosstalk	Later text on same page identifies Source Node APC as DC	Source_Name
2018-11-07 23:37:51		470	Dendritic cells expressing high levels of B7 as a result of infection can activate naive CD8 T cells	DC	B7	Activated	T_CD8	CD28			Activate	Yes	Licensing
2018-10-16 11:09:15	Source_Name	285	While naive T- and B-cell activation requires signaling through the antigen receptors on these cells, T-cell receptor or B-cell receptor signaling, respectively, is not sufficient to activate the cells. For naive T cells, an additional co-stimulatory signal is required and, as discussed above (see Sections 7-21 and 7-22), is frequently provided by the CD28 receptor.	DC			T_CD4	CD28			Activate
2018-10-16 11:09:25	Source_Name	285	While naive T- and B-cell activation requires signaling through the antigen receptors on these cells, T-cell receptor or B-cell receptor signaling, respectively, is not sufficient to activate the cells. For naive T cells, an additional co-stimulatory signal is required and, as discussed above (see Sections 7-21 and 7-22), is frequently provided by the CD28 receptor.	DC			T_CD8	CD28			Activate
2018-10-18 14:32:12		369	Co-stimulation through CD28 contributes to the production of IL-2 in at least three ways.	DC			T_CD4	CD28		IL2	Activate
2018-10-18 14:32:22		369	Co-stimulation through CD28 contributes to the production of IL-2 in at least three ways.	DC			T_CD8	CD28		IL2	Activate
2018-10-18 14:40:27		370	The receptor CD40 on dendritic cells binds to CD40 ligand expressed on T cells, initiating two-way signaling that transmits activating signals to the T cell and also induces the dendritic cell to express increased B7, thus stimulating further T-cell proliferation.	DC	CD40		T_CD4	CD40L			Activate
2018-10-18 14:40:41		370	The receptor CD40 on dendritic cells binds to CD40 ligand expressed on T cells, initiating two-way signaling that transmits activating signals to the T cell and also induces the dendritic cell to express increased B7, thus stimulating further T-cell proliferation.	DC	CD40		T_CD8	CD40L			Activate
2018-10-16 15:48:21	Source_Name, Source_Receptor	287	CTLA-4 is induced on activated T cells and binds to the same co-stimulatory ligands (B7.1 and B7.2) as CD28, but CTLA-4 engagement is inhibitory for T-cell activation, rather than enhancing (Fig. 7.32).	DC	B7		T	CTLA4	Activated		Inhibit			Source_Receptor = CD80, CD86	Target_Name
2018-10-18 14:37:57	Source_Name, Source_Receptor	370	Figure 9.25	DC	B7		T_CD4	CTLA4	Activated		Inhibit			Source_Receptor = B7.1
2018-12-08 00:53:37		728	CTLA-4 imposes a critical checkpoint for potentially autoreactive T cells by binding to B7 molecules on dendritic cells and delivering a negative signal that must be overcome by other signals before T cells can become activated.	DC	B7		T	CTLA4	Unactivated		Inhibit		Immunosuppression		Target_Name
2018-10-18 14:45:39		370	Another co-stimulatory receptor and its ligand, OX40 and OX40L, are expressed on activated T cells and dendritic cells, respectively. Mice deficient in OX40 show reduced CD4 T-cell proliferation in response to viral infection, indicating that OX40 has a role in sustaining ongoing T-cell responses by enhancing T-cell survival and proliferation.	DC	OX40L		T (effector)	OX40	Activated		Survive	Yes			Target_Name
2018-10-11 16:01:32		246-247	One small family of such genes is called CD1 and is expressed on dendritic cells, monocytes, and some thymocytes... These CD1-restricted T cells are called invariant NKT (iNKT) cells.	DC	CD1		T_NKT	TCR			Activate		Antimicrobial	microbial lipid and glycolipid recognition
2018-10-11 15:08:52		215	For example, to eliminate a virus that infects only epithelial cells, activation of CD8 T cells will require that dendritic cells load MHC class I molecules with peptides derived from viral proteins taken up from virally infected cells. This exogenous pathway of loading MHC class I molecules is called cross-presentation, and is carried out very efficiently by some specialized types of dendritic c…	DC	MHCI	Activated	T_CD8	TCR			Activate		Antiviral
2018-10-18 14:50:09	Source_Name	371	Figure 9.26	DC	MHCI		T_CD8	TCR		IL2 (if w costim)	Activate
2018-11-07 23:39:23		470	Figure 11.21	DC	MHCI		T_CD8	TCR			Activate	Yes	Licensing
2018-09-26 13:42:34		30	CD4 T cells recognize antigen presented by MHC class II proteins, which are expressed by the predominant antigen-presenting cells of the immune system: dendritic cells, macrophages, and B cells	DC	MHCII	Activated	T_CD4	TCR			Activate	Yes
2018-10-10 21:55:00		166	The peptides presented by MHC class II molecules expressed by dendritic cells can function to activate naive CD4 T cells.	DC	MHCII		T_CD4	TCR			Activate
2018-10-11 15:11:11		216	For loading peptides onto MHC class II molecules, dendritic cells, macrophages, and B cells are able to capture exogenous proteins via endocytic vesicles and through specific cell-surface receptors. For B cells, this process of antigen capture can include the B-cell receptor. The peptides that are derived from these proteins are loaded onto MHC class II molecules in specially modified endocytic c…	DC	MHCII		T_CD4	TCR			Activate
2018-10-11 15:18:27		223	The immunological function of MHC class II molecules is to bind peptides generated in the intracellular vesicles of dendritic cells, macrophages, and B cells, and to present these peptides to CD4 T cells. The purpose for this pathway is different for each cell type. Dendritic cells primarily are concerned with activating CD4 T cells, while macrophages and B cells are concerned with receiving vari…	DC	MHCII		T_CD4	TCR		T_CD4 (effector)	Activate
2018-10-18 14:12:34	Source_Name, Target_Name	368	Figure 9.22 Three kinds of signals are involved in activation of naive T cells by antigen-presenting cells. Binding of the foreign-peptide:self MHC complex by the T-cell receptor and, in this example, a CD4 co-receptor transmits a signal (arrow 1) to the T cell that antigen has been encountered. effective activation of naive T cells requires a second signal (arrow 2), the co-stimulatory signal, t…	DC	MHCII		T_CD4	TCR			Activate
1/18/2019 Manual Split		372	CD40 ligand binds CD40 on the dendritic cell, delivering an additional signal that increases the expression of B7 and 4-1BBL by the dendritic cell, which in turn provides additional co-stimulation to the naive CD8 T cell.	DC	41BBL		T_CD8				Activate		CD4:CD8 Crosstalk
1/18/2019 Manual split		470	Licensing involves the induction of co-stimulatory molecules such as B7, CD40, and 4-1BBL on the dendritic cell, which can then deliver signals that fully activate naive CD8 T cells (see Fig. 9.29).	DC	41BBL		T_CD8				Activate		Licensing
2018-10-11 15:25:41	Source_Receptor	230	This means that by the time dendritic cells arrive at lymph nodes, they express peptides derived from the pathogens that activated them and have higher CD86 levels that provide signals for greater CD4 T-cell activation.	DC	B7	Activated	T_CD4			T_CD4 (effector)	Activate			Source_Receptor = CD86
2018-10-18 17:02:11		372	CD40 ligand binds CD40 on the dendritic cell, delivering an additional signal that increases the expression of B7 and 4-1BBL by the dendritic cell, which in turn provides additional co-stimulation to the naive CD8 T cell.	DC	B7		T_CD8				Activate		CD4:CD8 Crosstalk
2018-11-07 23:34:48		470	Licensing involves the induction of co-stimulatory molecules such as B7, CD40, and 4-1BBL on the dendritic cell, which can then deliver signals that fully activate naive CD8 T cells (see Fig. 9.29).	DC	B7		T_CD8				Activate		Licensing
2018-10-18 13:12:24	Target_Name, Source_Receptor	362	By the time activated dendritic cells arrive within lymphoid tissues, they are no longer able to engulf antigens by phagocytosis or macropinocytosis. They instead express very high levels of long-lived MHC class I and MHC class II molecules, which enable them to stably present peptides from pathogens already taken up and processed. Of equal importance, they express high levels of co-stimulatory m…	DC	B7	Activated	T_CD4				Activate			Source_Receptor = CD80, CD86		LO
2018-10-18 13:12:36	Target_Name, Source_Receptor	362	By the time activated dendritic cells arrive within lymphoid tissues, they are no longer able to engulf antigens by phagocytosis or macropinocytosis. They instead express very high levels of long-lived MHC class I and MHC class II molecules, which enable them to stably present peptides from pathogens already taken up and processed. Of equal importance, they express high levels of co-stimulatory m…	DC	B7	Activated	T_CD8				Activate			Source_Receptor = CD80, CD86		LO
2018-10-18 16:59:44		372	B7 expressed by the dendritic cell first activates the CD4 T cells to express IL-2 and CD40 ligand (see Sections 9-16 and 9-17).	DC	B7		T_CD4			IL2, CD40L	Activate		CD4:CD8 Crosstalk
2018-10-19 20:49:07	Source_Receptor	393-394	In most cases, the antigen-presenting cells responsible for activating naive T cells, and inducing their clonal expansion, are conventional dendritic cells that express the co-stimulatory molecules B7.1 and B7.2.	DC	B7		T_CD4				Activate	Yes
2018-10-19 20:49:16	Source_Receptor	393-394	In most cases, the antigen-presenting cells responsible for activating naive T cells, and inducing their clonal expansion, are conventional dendritic cells that express the co-stimulatory molecules B7.1 and B7.2.	DC	B7		T_CD8				Activate	Yes
2018-12-07 22:26:56		664	IFN-α increases BAFF production by monocytes and dendritic cells, and BAFF interacts with receptors on B cells. Excess BAFF can increase autoreactive B-cell survival, leading to increased autoantibody production (lower panel).	DC	BAFF		B			more autoantibody production	Survive							SLE
1/18/2019 Manual split		470	Licensing involves the induction of co-stimulatory molecules such as B7, CD40, and 4-1BBL on the dendritic cell, which can then deliver signals that fully activate naive CD8 T cells (see Fig. 9.29).	DC	CD40		T_CD8				Activate		Licensing
2018-11-20 11:42:36		508	Binding of the IgA-containing complex to DC-SIGN on the dendritic cells induces them to produce anti-inflammatory IL-10.	DC	DCSIGN	Activated	IL10				Secrete		Anti-inflammatory			Gut
2018-10-18 14:34:32		369	CD28-related proteins are expressed on activated T cells and modify the co-stimulatory signal as the T-cell response develops. One such protein is the inducible co-stimulator (ICOS), which binds a ligand known as ICOSL (ICOS ligand, or B7-H2), a structural relative of B7.1 and B7.2. ICOSL is produced on activated dendritic cells, monocytes, and B cells. Although ICOS resembles CD28 in driving T-c…	DC	ICOSL		T_CD4 (effector)		Activated		Activate	Yes			Target_Name
2018-10-17 15:48:04		359	Viral proteins synthesized in the cytoplasm of dendritic cells are processed in the proteasome and presented on the cell surface as peptides loaded onto MHC class I molecules after transport into the endoplasmic reticulum, as in any other type of virus-infected cell (see Chapter 6).This enables dendritic cells to present antigen to and activate naive CD8 T cells, which then differentiate into cyt…	DC	MHCI		T_CD8			T_Cytotoxic	Activate
2018-11-07 23:46:36		470	Left panels: naive CD8 T cells that encounter peptide:MHC class I complexes on the surface of dendritic cells expressing high levels of co-stimulatory molecules as a result of the inflammatory environment produced by some pathogens (upper left panel) are activated to proliferate in response, eventually differentiating into cytotoxic CD8 T cells (lower left panel).	DC	MHCI		T_CD8				Activate	Yes	Licensing					Infection
2018-10-17 12:58:00	Source_Name, Target_Name, Source_Receptor	332	When the T-cell receptor of a mature naive T cell is strongly ligated by a peptide:MHC complex displayed on a specialized antigen-presenting cell in a peripheral lymphoid organ, the T cell is activated to proliferate and produce effector T cells.	DC	MHCII		T_CD4			T_CD4 (effector)	Activate	Yes
2018-10-17 12:58:11	Source_Name, Target_Name, Source_Receptor	332	When the T-cell receptor of a mature naive T cell is strongly ligated by a peptide:MHC complex displayed on a specialized antigen-presenting cell in a peripheral lymphoid organ, the T cell is activated to proliferate and produce effector T cells.	DC	MHCII		T_CD8			T_Cytotoxic	Activate	Yes
2018-10-17 15:46:57		359	The versatility in pathways for antigen uptake enables dendritic cells to present antigens from virtually any type of microbe, including fungi, parasites, viruses, and bacteria (Fig. 9.15). Uptake of extracellular antigens by these pathways directs them into the endocytic pathway, where they are processed and presented on MHC class II molecules (see Chapter 6) for recognition by CD4 T cells.	DC	MHCII		T_CD4			effector CD4 T	Activate
2018-12-04 16:53:20		524	Figure 12.23	DC	NOD1, NOD2		CXCL13				Secrete		Microbiome tuning of immune response			Gut
2018-10-09 12:36:58		111	Important cytokines and chemokines secreted by dendritic cells and macrophages in response to bacterial products include IL-1β, IL-6, CXCL8, IL-12, and TNF-α. TnF-α is an inducer of a local inlammatory response that helps to contain infections. It also has systemic effects, many of which are harmful (discussed in Section 3-20). The chemokine CXCL8 is also involved in the local inlammatory respons…	DC		Activated	IL6				Secrete		Acute phase response; Fever; Antibody production
2018-10-09 12:42:40		111	Important cytokines and chemokines secreted by dendritic cells and macrophages in response to bacterial products include IL-1β, IL-6, CXCL8, IL-12, and TNF-α. TnF-α is an inducer of a local inlammatory response that helps to contain infections. It also has systemic effects, many of which are harmful (discussed in Section 3-20). The chemokine CXCL8 is also involved in the local inlammatory respons…	DC		Activated	TNFa				Secrete		Acute phase response; Fever; Inflammation
2018-10-09 12:36:21		111	Important cytokines and chemokines secreted by dendritic cells and macrophages in response to bacterial products include IL-1β, IL-6, CXCL8, IL-12, and TNF-α. TnF-α is an inducer of a local inlammatory response that helps to contain infections. It also has systemic effects, many of which are harmful (discussed in Section 3-20). The chemokine CXCL8 is also involved in the local inlammatory respons…	DC		Activated	IL1b				Secrete		Acute phase response; Fever; Inflammation
2018-10-09 12:37:50		111	Important cytokines and chemokines secreted by dendritic cells and macrophages in response to bacterial products include IL-1β, IL-6, CXCL8, IL-12, and TNF-α. TnF-α is an inducer of a local inlammatory response that helps to contain infections. It also has systemic effects, many of which are harmful (discussed in Section 3-20). The chemokine CXCL8 is also involved in the local inlammatory respons…	DC		Activated	CXCL8				Secrete		Inflammation
2018-10-09 12:39:34		111	Important cytokines and chemokines secreted by dendritic cells and macrophages in response to bacterial products include IL-1β, IL-6, CXCL8, IL-12, and TNF-α. TnF-α is an inducer of a local inlammatory response that helps to contain infections. It also has systemic effects, many of which are harmful (discussed in Section 3-20). The chemokine CXCL8 is also involved in the local inlammatory respons…	DC		Activated	IL12				Secrete
2018-10-09 19:36:25		122	Group 1 ILCs (ILC1s) generate IFN-γ in response to activation by certain cytokines, in particular IL-12 and IL-18, made by dendritic cells and macrophages, and they function in protection against infection by viruses or intracellular pathogens.	DC			IL12				Secrete		Antiviral; Anti-IC bacteria
2018-10-09 19:36:59		122	Group 1 ILCs (ILC1s) generate IFN-γ in response to activation by certain cytokines, in particular IL-12 and IL-18, made by dendritic cells and macrophages, and they function in protection against infection by viruses or intracellular pathogens.	DC			IL18				Secrete		Antiviral; Anti-IC bacteria
2018-10-09 19:54:20		125	NK cells that can kill sensitive targets can be isolated from uninfected individuals, but this activity is increased 20- to 100-fold when NK cells are exposed to IFN-α and IFN-β, or to IL-12, a cytokine produced by dendritic cells and macrophages during infection by many types of pathogens.	DC		Activated	IL12				Secrete		Cytotoxicity
2018-12-01 13:34:52		509	In mice, unlike humans, a significant proportion of intestinal IgA is derived from T-cell-independent B-cell activation and class switching. This depends on activation of the innate immune system by the products of commensal microbes and may result from the direct interaction of B cells with conventional dendritic cells and follicular dendritic cells in solitary lymphoid follicles. This antibody …	DC			B			IgA	Activate		T independent B activation/IgA production			Gut	Mouse
2018-10-18 13:13:17		362	Activated dendritic cells also express very high levels of adhesion molecules, including DC-SIGN, and they secrete the chemokine CCL19, which specifically attracts naive T cells.	DC		Activated	CCL19				Secrete
2018-10-18 13:31:55		363	Activation of plasmacytoid dendritic cells through TLR-9 induces the expression of CD40 ligand (CD40L or CD154), a TNF-family transmembrane cytokine, which binds to CD40, a TNF-family receptor that is expressed by activated conventional dendritic cells. This interaction enables conventional dendritic cells to sustain production of the pro-inflammatory cytokine IL-12, strengthening the IL-12-induc…	DC		Activated	IL12				Secrete		Antibacterial
2018-10-18 13:25:27		363	Normally, IL-12 made by conventional dendritic cells induces CD4 T cells to produce abundant IFN-γ, which helps macrophages kill the bacteria.	DC			IL12				Secrete		Anti-IC bacteria
2018-11-20 10:22:36		500	During activation, and under the selective control of gut-derived dendritic cells, the T cells lose L-selectin and acquire the chemokine receptor CCR9 and the integrin α4:β7.	DC			T (effector)		Activated	CCR9 expression on T	Activate				Target_Name	Gut
2018-11-20 11:12:47		504	The induction of regulatory T cells in intestinal tissues is assisted by transforming growth factor-β (TGF-β), which is produced by dendritic cells.	DC			TGFb				Secrete		Tolerance	Gut tolerance		Gut
2018-10-18 14:15:12	Source_Name	368	Figure 9.22	DC			IL6				Secrete
2018-10-18 14:15:26	Source_Name	368	Figure 9.22	DC			IL12				Secrete
2018-10-18 14:15:35	Source_Name	368	Figure 9.22	DC			IL23				Secrete
2018-10-18 14:15:45	Source_Name	368	Figure 9.22	DC			IL4				Secrete
2018-10-18 14:24:35	Source_Name	369	The initial encounter with specific antigen in the presence of a co-stimulatory signal triggers entry of the T cell into the G1 phase of the cell cycle; at the same time, it also induces the synthesis of IL-2 along with the α chain of the IL-2 receptor (also known as CD25).	DC			T_CD4			IL2	Activate	Yes
2018-10-18 14:24:44	Source_Name	369	The initial encounter with specific antigen in the presence of a co-stimulatory signal triggers entry of the T cell into the G1 phase of the cell cycle; at the same time, it also induces the synthesis of IL-2 along with the α chain of the IL-2 receptor (also known as CD25).	DC			T_CD8			IL2	Activate	Yes
2018-11-20 11:19:06		505	The anti-inflammatory behavior of mucosal dendritic cells in the healthy gut is promoted by factors that are constitutively produced in the mucosal environment. These include thymic stromal lymphopoietin (TSLP), TGF-β produced by dendritic and epithelial cells, prostaglandin PGE2 produced by stromal cells, and IL-10 produced by intestinal macrophages and CD4 T cells.	DC			TGFb				Secrete		Tolerance	Gut tolerance		Gut
2018-10-18 15:05:48		372	In some viral infections, dendritic cells become sufficiently activated to directly induce CD8 T cells to produce the IL-2 required for their differentiation into cytotoxic effector cells, without help from CD4 T cells.	DC			T_CD8			IL2	Activate
2018-10-19 10:24:04		375	IL-6 produced by dendritic cells acts with transforming growth factor-β (TGF-β) to induce differentiation of TH17 cells, which upregulate expression of the IL-23 receptor and become responsive to IL-23.	DC			IL6				Secrete		Type 3
2018-10-19 10:29:01		376	These T cells are now committed to becoming TH1 cells, and can be further activated by IL-12 produced by dendritic cells and macrophages to induce STAT4 signaling.	DC			IL12				Secrete		Type 1
2018-10-19 19:11:36		378	Thus, certain intracellular bacterial infections (for example, mycobacteria and Listeria) induce dendritic cells and macrophages to produce IL-12, favoring the emergence of TH1 effector cells.	DC			IL12				Secrete		Antibacterial
2018-12-04 14:26:01		514	Its unique features include distinctive routes and processes for the uptake and presentation of antigens, exploitation of M cells to transport antigens across the epithelium of Peyer’s patches, and retinoic acid-producing dendritic cells that imprint the T and B cells they activate with gut-homing properties.	DC			Retinoic acid				Secrete					Gut
2018-12-04 15:16:54		518	As described in Section 9-8, activated dendritic cells will express high levels of co-stimulatory molecules and cytokines such as IL-1, IL-6, IL-12, and IL-23, and promote development of effector T cells.	DC		Activated	IL1				Secrete					Gut
2018-12-04 15:17:10		518	As described in Section 9-8, activated dendritic cells will express high levels of co-stimulatory molecules and cytokines such as IL-1, IL-6, IL-12, and IL-23, and promote development of effector T cells.	DC		Activated	IL6				Secrete					Gut
2018-12-04 15:17:19		518	As described in Section 9-8, activated dendritic cells will express high levels of co-stimulatory molecules and cytokines such as IL-1, IL-6, IL-12, and IL-23, and promote development of effector T cells.	DC		Activated	IL12				Secrete					Gut
2018-12-04 15:17:29		518	As described in Section 9-8, activated dendritic cells will express high levels of co-stimulatory molecules and cytokines such as IL-1, IL-6, IL-12, and IL-23, and promote development of effector T cells.	DC		Activated	IL23				Secrete					Gut
2018-10-19 21:18:42		402	CD4 T cells specific for such viral peptides may have been activated by dendritic cells earlier in the infection, and some will have differentiated into TFH cells.	DC			T_CD4				Activate
2018-12-04 16:37:08		523	Flagellin present on many intestinal bacterial species can stimulate TLR-5 on mucosal CD11b-expressing dendritic cells, inducing the production of IL-6 and IL-23 and favoring TH17 and IgA responses.	DC		Activated	IL6				Secrete		Type 3			Gut
2018-12-04 16:37:20		523	Flagellin present on many intestinal bacterial species can stimulate TLR-5 on mucosal CD11b-expressing dendritic cells, inducing the production of IL-6 and IL-23 and favoring TH17 and IgA responses.	DC		Activated	IL23				Secrete		Type 3			Gut
2018-12-04 16:44:45		524	Figure 12.23	DC		Activated	IL1				Secrete		Microbiome tuning of immune response; Type 3			Gut
2018-12-04 16:45:23		524	Figure 12.23	DC		Activated	IL6				Secrete		Microbiome tuning of immune response; Type 3			Gut
2018-12-04 16:45:32		524	Figure 12.23	DC		Activated	IL23				Secrete		Microbiome tuning of immune response; Type 3			Gut
2018-10-19 23:22:20		421	Dendritic cells and macrophages can provide co-stimulatory signals for activation of B cells by TI-2 antigens. One of these co-stimulatory signals is BAFF, which can be secreted by dendritic cells and interacts with the receptor TACI on the B cell (see Fig. 10.25, right panels).	DC			BAFF				Secrete
2018-10-20 17:09:28		451	As discussed in Chapter 3, ILC1s and related NK cells are characterized by their production of IFN-γ in response to IL-12 and IL-18 produced by pathogen-activated dendritic cells and macrophages.	DC		Activated	IL12				Secrete		Type 1
2018-10-20 17:09:36		451	As discussed in Chapter 3, ILC1s and related NK cells are characterized by their production of IFN-γ in response to IL-12 and IL-18 produced by pathogen-activated dendritic cells and macrophages.	DC		Activated	IL18				Secrete		Type 1
2018-10-24 12:37:02		465	As discussed in Chapter 9, the development of TH17 cells is induced by the combined actions of TGF-β and the pro-inflammatory cytokines IL-6, IL-1, and IL-23 (see Fig. 9.31). The latter is preferentially produced by CD103+CD11b+ conventional dendritic cells that recognize MAMPs produced by extracellular bacteria, such as flagellin, which is recognized by TLR5; or MAMPs produced by fungi, such as …	DC			IL23				Secrete		Anti-EC bacteria; Antifungal
2018-11-20 11:46:44		508	Uptake of IgA:antigen complexes by dendritic cells also induces these cells to produce anti-inflammatory IL-10. Together these properties mean that IgA can limit the penetration of microbes into the mucosa without risking inflammatory damage to these fragile tissues, something that would be potentially harmful in the intestine.	DC		Activated	IL10				Secrete		Anti-inflammatory			Intestine; Mucosa
2018-11-07 23:42:40		470	Cytokines IL-12 and IL-18 made by dendritic cells can induce bystander CD8 T cells to produce IFN-g And Figure 11.21	DC		Activated	IL12				Secrete		Licensing
2018-11-07 23:43:29		470	Cytokines IL-12 and IL-18 made by dendritic cells can induce bystander CD8 T cells to produce IFN-g And Figure 11.21	DC		Activated	IL18				Secrete		Licensing
2018-11-07 23:48:34		470	Right panels: activated dendritic cells also produce the cytokines IL-12 and IL-18, whose combined effect on CD8 T cells rapidly induces the production of IFN-γ (upper right panel). This activates macrophages for the destruction of intracellular bacteria and can promote antiviral responses in other cells (lower right panel).	DC		Activated	IL12				Secrete		Licensing; Antibacterial; Antiviral
2018-11-07 23:48:44		470	Right panels: activated dendritic cells also produce the cytokines IL-12 and IL-18, whose combined effect on CD8 T cells rapidly induces the production of IFN-γ (upper right panel). This activates macrophages for the destruction of intracellular bacteria and can promote antiviral responses in other cells (lower right panel).	DC		Activated	IL18				Secrete		Licensing; Antibacterial; Antiviral
2018-12-01 22:24:42		510	In response to IL-23 secreted by local dendritic cells, ILC3s produce IL-22, which stimulates the epithelium to generate antimicrobial peptides that promote local defense against bacterial and fungal pathogens in the intestine.	DC			IL23				Secrete		Antibacterial; Antifungal			Lamina propria
2018-10-17 15:18:18		351	CCL21 is produced by stromal cells of T-cell zones in secondary lymphoid tissues, and is displayed on endothelial cells of high endothelial venules (HEVs). Another source of CCL21 is interdigitating dendritic cells, which also produce CCL19 and are prominent in T-cell zones.	DC			CCL21				Secrete					LN
2018-10-17 15:18:29		351	CCL21 is produced by stromal cells of T-cell zones in secondary lymphoid tissues, and is displayed on endothelial cells of high endothelial venules (HEVs). Another source of CCL21 is interdigitating dendritic cells, which also produce CCL19 and are prominent in T-cell zones.	DC			CCL19				Secrete					LN
2018-10-17 15:20:31		351	This organization would then be reinforced by CCL21 and CCL19 secreted by resident dendritic cells, which in turn attract more T cells and migratory dendritic cells.	DC			CCL21				Secrete					LN
2018-10-17 15:20:42		351	This organization would then be reinforced by CCL21 and CCL19 secreted by resident dendritic cells, which in turn attract more T cells and migratory dendritic cells.	DC			CCL19				Secrete					LN
2018-10-17 15:34:03		354	The extravasation of naive T cells is prompted by the chemokine CCL21, which is expressed by vascular high endothelial cells and the stromal cells of lymphoid tissues, as well as by dendritic cells that reside in T-cell zones. It binds to the chemokine receptor CCR7 on naive T cells, stimulating activation of the intracellular receptor-associated G-protein subunit Gαi.	DC			CCL21				Secrete			T extravasation/recruitment to LN		LN
2018-10-17 15:35:01		355	Once naive T cells have arrived in the T-cell zone via high endothelial venules, CCR7 directs their retention in this location, as they are attracted to dendritic cells that produce CCL21 and CCL19 in the T-cell zone.	DC			CCL21				Secrete					LN
2018-10-17 15:35:10		355	Once naive T cells have arrived in the T-cell zone via high endothelial venules, CCR7 directs their retention in this location, as they are attracted to dendritic cells that produce CCL21 and CCL19 in the T-cell zone.	DC			CCL19				Secrete					LN
2018-10-17 15:44:07	Target_Name	358	Dendritic cells take up, process, and present antigens from all types of sources, and are present mainly in the T-cell areas where they drive the initial clonal expansion and differentiation of naive T cells into effector T cells.	DC			T_CD4			T_CD4 (effector)	Activate	Yes				LN
2018-10-17 15:44:17	Target_Name	358	Dendritic cells take up, process, and present antigens from all types of sources, and are present mainly in the T-cell areas where they drive the initial clonal expansion and differentiation of naive T cells into effector T cells.	DC			T_CD8			T_Cytotoxic	Activate	Yes				LN
2018-10-18 13:04:56		361	Figure 9.17	DC		Activated	CCL18				Secrete					LN
2018-10-19 21:26:50		403	Once in the follicle, naive B cells encounter the soluble TNF-family cytokine BAFF (see Section 8-8), which is secreted by FDCs, stromal cells, and dendritic cells and which acts as a survival factor for B cells.	DC			BAFF				Secrete					LN
2018-12-04 22:05:38		603	Figure 14.2	DC			T_CD4			Th2	Polarize		Allergic Inflammation; Type 2			LN		Allergy
2018-12-04 22:16:59		604	Immune defenses against multicellular parasites are found mainly at the sites of parasite entry, namely, under the skin and in the mucosal tissues of the airways and the gut. Cells of the innate and adaptive immune systems at these sites are specialized to secrete cytokines that promote a type 2 response to parasitic infection. In the presence of an invading parasite, dendritic cells taking up an…	DC			T_CD4			Th2	Polarize		Antiparasitic; Type 2			LN
2018-10-17 14:41:23		350	Dendritic cells with CCR7—a receptor for CCL21—are attracted to the site of the developing lymph node by CCL21 (second panel); it is not known whether at the earliest stages of lymph-node development immature dendritic cells enter from the bloodstream or via the lymphatics, as they do later in life. once in the lymph node, the dendritic cells express the chemokine CCL19, which is also bound by CC…	DC			CCL19			CCL19	Secrete		LN development			Developing LN
2018-10-17 14:47:43		350	Dendritic cells secrete CCL19, which attracts T cells to the developing lymph node	DC			CCL19				Secrete		LN development			Developing LN
2018-10-19 21:24:00		403	Naive T cells express the chemokine receptor CCR7, and localize to zones where its ligands, CCL19 and CCL21, are highly expressed by stromal cells and dendritic cells (see Section 9-3).	DC			CCL21				Secrete					LO
2018-10-19 21:24:12		403	Naive T cells express the chemokine receptor CCR7, and localize to zones where its ligands, CCL19 and CCL21, are highly expressed by stromal cells and dendritic cells (see Section 9-3).	DC			CCL19				Secrete					LO
2018-11-20 11:03:37		503	In mice, the most abundant subset of dendritic cells in the Peyer’s patch expresses CD11b (αM integrin) and, when activated, tends to produce IL-23. This promotes development of TH17 cells and stimulates ILC3 cells, both of which produce IL-17 and IL-22 (see Sections 3-23 and 11-2). These dendritic cells express CCR6, the receptor for CCL20 produced by follicle-associated epithelial cells. In res…	DC		Unactivated	IL10				Secrete		Tolerance	Gut tolerance		Intestinal epithelium
2018-10-19 19:48:24		379	As will be discussed in more detail in Chapter 12, the differentiation of induced Treg cells in the intestines is favored by the presence of antigen-presenting cells that produce retinoic acid, which is derived from vitamin A. Retinoic acid produced by intestinal dendritic cells acts with TGF-β to induce Treg differentiation while suppressing the differentiation of TH17 cells (see Fig. 9.33).	DC			Retinoic acid				Secrete		Tolerance	Tolerance to intestinal microbiota		Intestine
2018-10-21 20:37:21		545	TACI is the receptor for the cytokines BAFF and APRIL, which are produced by T cells, dendritic cells, and macrophages, and which can provide co-stimulatory and survival signals for B-cell activation and class switching (see Section 10-3).	DC			APRIL				Secrete		Class switching
2018-10-21 20:37:35		545	TACI is the receptor for the cytokines BAFF and APRIL, which are produced by T cells, dendritic cells, and macrophages, and which can provide co-stimulatory and survival signals for B-cell activation and class switching (see Section 10-3).	DC			BAFF				Secrete		Class switching
2018-10-22 18:51:51		462	Dendritic cells required for the presentation of helminth antigens to naive CD4 T cells appear to be activated by IL-13 produced by ILC2 cells and innate cytokines, such as epithelium-derived TSLP, which repress the development of TH1- and TH17-inducing dendritic cells in favor of dendritic cells that promote TH2 cell differentiation.	DC			T_CD4			Th2	Polarize		Antiparasitic
2018-11-20 10:59:39		503	In mice, the most abundant subset of dendritic cells in the Peyer’s patch expresses CD11b (αM integrin) and, when activated, tends to produce IL-23. This promotes development of TH17 cells and stimulates ILC3 cells, both of which produce IL-17 and IL-22 (see Sections 3-23 and 11-2).	DC		Activated	IL23				Secrete					Peyers patch
2018-12-06 15:09:49		632	Allergic contact dermatitis can be caused by the activation of CD4 or CD8 T cells, depending on the pathway by which the antigen is processed... During the sensitization phase, Langerhans cells in the epidermis and dendritic cells in the dermis take up and process antigen, and migrate to regional lymph nodes, where they activate T cells (see Fig. 9.13) with the consequent production of memory T c…	DC			T (memory)			IFNg, IL17	Activate			Target_Name can be CD4 or CD8	Target_Name	Skin		allergy (contact dermatitis)
2018-10-07 12:55:04		811	Table Appendix III	DC			IFNa				Secrete		Antiviral; Antigen presentation
2018-10-07 13:24:47		811	Table Appendix III	DC			IL10				Secrete		Immunosuppression
2018-10-07 13:30:07		811	Table Appendix III	DC			IL12				Secrete
2018-10-07 16:23:12		812	Table Appendix III	DC			IL28				Secrete		Antiviral
2018-10-07 16:23:28		812	Table Appendix III	DC			IL29				Secrete		Antiviral
2018-10-07 16:22:30		812	Table Appendix III	DC			IL27				Secrete
2018-10-07 16:18:09		812	Table Appendix III	DC			IL23				Secrete
2018-11-20 11:10:20		504	Both the generation of Treg cells and their expression of gut-homing molecules require that the dendritic cells produce retinoic acid, which is derived from the metabolism of dietary vitamin A through the action of retinal dehydrogenases.	DC			Retinoic acid			Treg	Secrete		Tolerance	ONLY in small intestine. Gut tolerance		Small intestine
2018-10-07 16:29:39		813	Table Appendix III	DC			IL37				Secrete			suppresses DC/monocyte production of IL1/6/12 etc cytokines; synergizes with TGFs
2018-11-20 11:12:13		504	Retinoic acid-producing dendritic cells are also found in Peyer’s patches, and may also be important for generating regulatory T cells either in the Peyer’s patch itself, or after they migrate to the mesenteric lymph node.	DC			Retinoic acid			Treg	Secrete		Tolerance	Gut tolerance		Small intestine; Peyers patch
2018-11-20 11:06:08		503	Also in the T-cell area of Peyer’s patches are the less abundant CD11b-negative subset of dendritic cells, whose development requires the factor BATF3 and which produce the cytokine IL-12 (see Sections 6-5 and 9-9). CD11b-expressing dendritic cells are protective in many intestinal infections.	DC (CD11b-)			IL12				Secrete		Antimicrobial			Peyers patch
2018-11-07 23:02:26		468	During this intestinal phase of infection, much of the T-cell response appears to be directed against antigenic epitopes within bacterial flagellins, which are potent activators of TLR5. Activation of this innate sensor promotes IL-23 expression by CD11b classical dendritic cells in the intestine, and thereby induces a type 3 immune response.	DC (CD11b+)			IL23				Secrete		Antibacterial; Type 3			Intestine		Salmonella infection
2018-11-07 23:04:58		469	Some of these newly expressed antigens appear to activate cytosolic sensors within CD8α+ classical dendritic cells, which produce IL-12 to activate pathogen-specific TH1 cells and a type 1 response.	DC (CD8a+)			IL12				Secrete		Type 1; Antibacterial			Intestine		Salmonella infection
2018-10-18 13:23:15		362	Similarly, some viruses are recognized by TLRs inside the dendritic cell via double-stranded RNA produced during viral replication.	dsRNA			DC	TLR			Activate		Antiviral
2018-10-03 16:50:32		89	Table Figure 3.10	dsRNA			Macrophage	TLR			Activate		Antiviral	Target_Receptor = TLR3
2018-10-03 16:50:47		89	Table Figure 3.10	dsRNA			DC	TLR			Activate		Antiviral	Target_Receptor = TLR3
2018-10-03 16:51:14		89	Table Figure 3.10	dsRNA			Epithelial_intestine	TLR			Activate		Antiviral	Target_Receptor = TLR3
2018-10-03 20:31:35		91	TLR-3 is expressed by macrophages, conventional dendritic cells, and intestinal epithelial cells; it recognizes double-stranded RNA (dsRNA), which is a replicative intermediate of many types of viruses, not only those with RNA genomes.	dsRNA			Macrophage	TLR			Activate		Antiviral	Target_Receptor = TLR3
2018-10-03 20:31:50		91	TLR-3 is expressed by macrophages, conventional dendritic cells, and intestinal epithelial cells; it recognizes double-stranded RNA (dsRNA), which is a replicative intermediate of many types of viruses, not only those with RNA genomes.	dsRNA			DC	TLR			Activate		Antiviral	Target_Receptor = TLR3
2018-10-03 20:32:05		91	TLR-3 is expressed by macrophages, conventional dendritic cells, and intestinal epithelial cells; it recognizes double-stranded RNA (dsRNA), which is a replicative intermediate of many types of viruses, not only those with RNA genomes.	dsRNA			Epithelial_intestine	TLR			Activate		Antiviral	Target_Receptor = TLR3
2018-10-09 13:02:42		112	Table Figure 3.28	Endothelial			CCL4				Secrete		Antiviral	CCL4 competes with HIV
2018-10-09 13:07:11		112	Table Figure 3.28	Endothelial			CCL5				Secrete		Inflammation
2018-10-09 13:10:23		112	Table Figure 3.28	Endothelial			CX3CL1				Secrete		Inflammation	Involved in leukocyte-endothelial adhesion
2018-10-09 12:47:40		112	Table Figure 112	Endothelial			CXCL8				Secrete		Inflammation; Angiogenesis	CXCL8 mobilizes, activates, and degranulates neutrophils
2018-10-17 14:40:06		350	The cellular organization of lymphoid organs is initiated by stromal cells and vascular endothelial cells, which secrete the chemokine CCL21 (first panel).	Endothelial			CCL21				Secrete		LN development			Developing LN
2018-10-07 13:16:40		811	Table Appendix III	Endothelial			IL6				Secrete		Acute phase response; Fever
2018-10-07 13:10:31		811	Table Appendix III	Endothelial			IL3				Secrete		Hematopoiesis
2018-10-07 13:20:47		811	Table Appendix III	Endothelial			IL7				Secrete			Growth of preB and preT cells; and ILCs
2018-10-08 11:58:29		813	Table Appendix III	Endothelial			MIF				Secrete			MIF induces steroid resistance
2018-10-17 15:18:05		351	CCL21 is produced by stromal cells of T-cell zones in secondary lymphoid tissues, and is displayed on endothelial cells of high endothelial venules (HEVs). Another source of CCL21 is interdigitating dendritic cells, which also produce CCL19 and are prominent in T-cell zones.	Endothelial_HEV			CCL21				Secrete					LN
2018-10-17 15:33:07		354	The extravasation of naive T cells is prompted by the chemokine CCL21, which is expressed by vascular high endothelial cells and the stromal cells of lymphoid tissues, as well as by dendritic cells that reside in T-cell zones. It binds to the chemokine receptor CCR7 on naive T cells, stimulating activation of the intracellular receptor-associated G-protein subunit Gαi.	Endothelial_HEV			CCL21				Secrete			T extravasation/recruitment to LN		LN
2018-10-18 13:51:45		366	The migration of naive T cells into lymphoid organs is guided by the chemokine receptor CCR7, which binds CCL21 that is produced by stromal cells in the T-cell zones of secondary lymphoid tissues and is displayed on the specialized endothelium of HEVs.	Endothelial_HEV			CCL21				Secrete					LN
2018-10-17 14:46:09		350	Stromal cells and high endothelial venules (HEVs) secrete the chemokine CCL21	Endothelial_HEV			CCL21				Secrete		LN development			Developing LN
2018-10-07 16:26:04		812	Table Appendix III	Endothelial_HEV			IL33				Secrete
2018-10-22 15:34:43		455	Figure 11.7	Endothelial_vascular			CCL25				Secrete			Target is surface express, not secrete. T homing to gut		Intestine
2018-10-22 15:36:16		455	Figure 11.7	Endothelial_vascular			CCL17				Secrete			Target is surface express, not secrete. T homing to skin		Skin
2018-12-06 12:01:58		617	Among other things, eosinophils secrete TH2-type cytokines and in vitro can promote the apoptosis of TH1 cells by their expression of IDO and consequent production of kynurenine, which acts on the TH1 cells.	Eosinophil	IDO		Kynurenine				Secrete		Allergic Inflammation					Allergy
2018-10-19 10:34:41		376	Eosinophils, basophils, and mast cells are each attractive possibilities because they can produce abundant IL-4 when activated by chitin, a polysaccharide present in helminth parasites, as well as in insects and crustaceans, which induces TH2 responses.	Eosinophil		Activated	IL4				Secrete		Antiparasitic
2018-12-01 13:43:49		509	Once in the mucosa, TGF-β-dependent class switching to IgA occurs under the influence of local factors, including IL-6, retinoic acid, and BAFF and APRIL (see Fig. 10.6), which bind to TACI on B cells substituting for signals otherwise supplied by CD4 helper T cells (see Section 10-1). Intestinal epithelial cells can produce BAFF and APRIL, while local eosinophils may contribute by producing APRI…	Eosinophil			APRIL				Secrete		T independent B activation/IgA production; Class switching			Gut	Mouse
2018-12-01 13:44:01		509	Once in the mucosa, TGF-β-dependent class switching to IgA occurs under the influence of local factors, including IL-6, retinoic acid, and BAFF and APRIL (see Fig. 10.6), which bind to TACI on B cells substituting for signals otherwise supplied by CD4 helper T cells (see Section 10-1). Intestinal epithelial cells can produce BAFF and APRIL, while local eosinophils may contribute by producing APRI…	Eosinophil			IL6				Secrete		T independent B activation/IgA production; Class switching			Gut	Mouse
2018-12-01 13:44:11		509	Once in the mucosa, TGF-β-dependent class switching to IgA occurs under the influence of local factors, including IL-6, retinoic acid, and BAFF and APRIL (see Fig. 10.6), which bind to TACI on B cells substituting for signals otherwise supplied by CD4 helper T cells (see Section 10-1). Intestinal epithelial cells can produce BAFF and APRIL, while local eosinophils may contribute by producing APRI…	Eosinophil			TGFb				Secrete		T independent B activation/IgA production; Class switching			Gut	Mouse
2018-10-24 12:28:33		464	The IL-5 produced by TH2 cells and ILC2 cells recruits and activates eosinophils (see Fig. 11.15), which have direct toxic effects on worms by releasing cytotoxic molecules stored in their secretory granules, such as major basic protein (MBP).	Eosinophil			Major basic protein				Secrete		Antiparasitic
2018-12-04 16:32:49		522	Eosinophils in the healthy intestine assist antigen-specific IgA switching by producing APRIL, IL-6, and TGF-β when exposed to commensal microbes (see Section 12-11).	Eosinophil			APRIL				Secrete		Tolerance; Class switching	Microbiome tolerance; switch to IgA		Intestine
2018-12-04 16:33:04		522	Eosinophils in the healthy intestine assist antigen-specific IgA switching by producing APRIL, IL-6, and TGF-β when exposed to commensal microbes (see Section 12-11).	Eosinophil			IL6				Secrete		Tolerance; Class switching	Microbiome tolerance; switch to IgA		Intestine
2018-12-04 16:33:14		522	Eosinophils in the healthy intestine assist antigen-specific IgA switching by producing APRIL, IL-6, and TGF-β when exposed to commensal microbes (see Section 12-11).	Eosinophil			TGFb				Secrete		Tolerance; Class switching	Microbiome tolerance; switch to IgA		Intestine
2018-10-21 19:56:57		451	However, eosinophils and basophils that are recruited by chemokines produced by ILC2s are activated to produce IL-4 in response to the IL-5 and IL-13 produced by ILC2s, possibly providing an indirect mechanism by which TH2 differentiation is directed by ILC2s.	Eosinophil			IL4				Secrete		Type 2; Antiparasitic			Mucosa
2018-10-20 16:23:13	Target_Name	463	Eosinophils produce MBP, which kills parasites.	Eosinophil			Major basic protein				Secrete		Type 2; Antiparasitic			Intestine
2018-12-05 20:06:30		616	Table Figure 14.10	Eosinophil		Activated	Major basic protein				Secrete		Antiparasitic; Inflammation
2018-12-05 20:06:53		616	Table Figure 14.10	Eosinophil		Activated	Eosinophil cationic protein				Secrete		Antiparasitic; Neurotoxicity
2018-12-05 20:04:18		616	When activated, eosinophils express two kinds of effector function. First, they can release highly toxic granule proteins and free radicals, which can kill microorganisms and parasites but also can cause significant damage to host tissues in allergic reactions (Fig. 14.10). Second, they can synthesize chemical mediators, including prostaglandins, leukotrienes, and cytokines. These amplify the inf…	Eosinophil			Prostaglandins				Secrete		Inflammation
2018-12-05 20:04:38		616	When activated, eosinophils express two kinds of effector function. First, they can release highly toxic granule proteins and free radicals, which can kill microorganisms and parasites but also can cause significant damage to host tissues in allergic reactions (Fig. 14.10). Second, they can synthesize chemical mediators, including prostaglandins, leukotrienes, and cytokines. These amplify the inf…	Eosinophil			Leukotrienes				Secrete		Inflammation
2018-12-05 20:08:44		616	Table Figure 14.10	Eosinophil		Activated	CXCL8				Secrete		Inflammation
2018-12-05 20:07:12		616	Table Figure 14.10	Eosinophil		Activated	Eosinophil-derived neurotoxin				Secrete		Neurotoxicity
2018-12-05 20:05:36		616	Table Figure 14.10	Eosinophil		Activated	Eosinophil collagenase				Secrete		Tissue remodeling
2018-12-05 20:05:52		616	Table Figure 14.10	Eosinophil		Activated	Matrix Metalloproteinase-9				Secrete		Tissue remodeling
2018-12-05 20:09:23		616	Table Figure 14.10	Eosinophil		Activated	Leukotriene C4				Secrete		Vascular permeability increase; Barrier immunity	Barrier immunity: stimulate mucus secretion; bronchoconstriction
2018-12-05 20:09:43		616	Table Figure 14.10	Eosinophil		Activated	Platelet-Activating Factor				Secrete		Vascular permeability increase; Barrier immunity	Barrier immunity: stimulate mucus secretion; bronchoconstriction
12/23/2018 Manual split		616	Table Figure 14.10	Eosinophil		Activated	Leukotriene D4				Secrete		Vascular permeability increase; Barrier immunity	Barrier immunity: stimulate mucus secretion; bronchoconstriction
12/23/2018 Manual split		616	Table Figure 14.10	Eosinophil		Activated	Leukotriene E4				Secrete		Vascular permeability increase; Barrier immunity	Barrier immunity: stimulate mucus secretion; bronchoconstriction
2018-12-05 20:05:18		616	Table Figure 14.10	Eosinophil		Activated	Eosinophil peroxidase				Secrete
2018-12-05 20:07:30		616	Table Figure 14.10	Eosinophil		Activated	IL3				Secrete
2018-12-05 20:07:39		616	Table Figure 14.10	Eosinophil		Activated	IL5				Secrete
2018-12-05 20:08:01		616	Table Figure 14.10	Eosinophil		Activated	GMCSF				Secrete
2018-12-05 20:08:18		616	Table Figure 14.10	Eosinophil		Activated	TGFa				Secrete
2018-12-05 20:08:27		616	Table Figure 14.10	Eosinophil		Activated	TGFb				Secrete
2018-12-06 12:21:53		617	Eosinophil degranulation releases major basic protein (see Fig. 14.10), which in turn causes the degranulation of mast cells and basophils. This effect is augmented by any of the cytokines that affect eosinophil and basophil growth, differentiation, and activation, such as IL-3, IL-5, and GM-CSF.	Eosinophil		Activated	Major basic protein				Secrete
2018-10-07 13:33:49		812	Table Appendix III	Eosinophil			IL16				Secrete
2018-12-05 20:10:26		616	Table Figure 14.10	Eosinophil peroxidase			Mast				Activate		Inflammation
2018-09-30 14:41:44	Edge_ImmuneProcess	48	Another type of bactericidal proteins made by epithelia is carbohydrate-binding proteins, or lectins.	Epithelial			Lectins				Secrete		Antibacterial; Anti-EC bacteria; Antifungal
2018-09-30 15:16:40		55	L- and H-ficolin are synthesized by the liver and circulate in the blood; M-ficolin is synthesized and secreted by lung and blood cells.	Epithelial			Ficolin				Secrete		Complement			Lung, Blood
2018-10-09 12:47:29		112	Table Figure 3.28	Epithelial			CXCL8				Secrete		Inflammation; Angiogenesis	CXCL8 mobilizes, activates, and degranulates neutrophils
2018-10-09 12:53:17		112	Table Figure 3.28	Endothelial			CXCL1				Secrete		Inflammation; Fibroplasia; Angiogenesis
2018-10-09 12:53:27		112	Table Figure 3.28	Endothelial			CXCL2				Secrete		Inflammation; Fibroplasia; Angiogenesis
2018-10-09 12:53:36		112	Table Figure 3.28	Endothelial			CXCL3				Secrete		Inflammation; Fibroplasia; Angiogenesis
2018-10-20 17:02:36		448	Figure 11.3	Epithelial			TSLP				Secrete		Antiparasitic
2018-10-20 17:02:47		448	Figure 11.3	Epithelial			IL33				Secrete		Antiparasitic
2018-10-20 17:02:57		448	Figure 11.3	Epithelial			IL25				Secrete		Antiparasitic
2018-11-13 10:40:32	Edge_ImmuneProcess	481	TRM cells, particularly CD8 TRM cells, enter and reside within the epithelium. TGF-β production by epithelial cells induces TRM cells to express the integrin αE:β7, which binds E-cadherin expressed by epithelium and is required for TRM retention.	Epithelial			TGFb				Secrete		Microbiome tuning of immune response			Skin epithelium
2018-10-07 13:04:39		811	Table Appendix III	Epithelial			IL1a				Secrete		Fever
2018-10-07 13:05:16	Edge_ImmuneProcess	811	Table Appendix III	Epithelial			IL1b				Secrete		Fever; Type 3; Inflammation; Anti-EC bacteria; Antifungal
2018-10-07 15:36:35		812	Table Appendix III	Epithelial			IL20				Secrete		Type 2
2018-10-07 16:20:19		812	Table Appendix III	Epithelial			IL25				Secrete		Type 2
2018-10-07 16:26:18		812	Table Appendix III	Epithelial			IL33				Secrete
2018-10-07 16:24:47		812	Table Appendix III	Epithelial			IL32				Secrete
2018-10-07 16:30:37		813	Table Appendix III	Epithelial			TSLP				Secrete		Type 2
2018-10-07 16:29:55		813	Table Appendix III	Epithelial			IL37				Secrete			suppresses DC/monocyte production of IL1/6/12 etc cytokines; synergizes with TGFs
2018-12-06 12:50:26		622-623	Allergens can also stimulate the airway epithelium directly, through TLRs and other damage receptors, to release IL-25 and IL-33. These cytokines can lead to the activation of submucosal type 2 innate lymphoid cells (ILC2s), inducing them to release IL-4, IL-5, IL-9, and IL-13.	Epithelial_airway		Activated	IL25				Secrete		Type 2			Airway		Asthma (allergic asthma)
2018-12-06 12:50:39		622-623	Allergens can also stimulate the airway epithelium directly, through TLRs and other damage receptors, to release IL-25 and IL-33. These cytokines can lead to the activation of submucosal type 2 innate lymphoid cells (ILC2s), inducing them to release IL-4, IL-5, IL-9, and IL-13.	Epithelial_airway		Activated	IL33				Secrete		Type 2			Airway		Asthma (allergic asthma)
2018-12-06 13:01:25		624	Both irritant agents and the infectious agents can induce IL-25 and IL-33 release from airway epithelial cells, leading to activation of ILC2s and exacerbation of the chronic asthmatic inflammation.	Epithelial_airway		Activated	IL25				Secrete		Inflammation					Asthma
2018-12-06 13:01:35		624	Both irritant agents and the infectious agents can induce IL-25 and IL-33 release from airway epithelial cells, leading to activation of ILC2s and exacerbation of the chronic asthmatic inflammation.	Epithelial_airway		Activated	IL33				Secrete		Inflammation					Asthma
2018-12-04 22:19:03		604	Immune defenses against multicellular parasites are found mainly at the sites of parasite entry, namely, under the skin and in the mucosal tissues of the airways and the gut. Cells of the innate and adaptive immune systems at these sites are specialized to secrete cytokines that promote a type 2 response to parasitic infection. In the presence of an invading parasite, dendritic cells taking up an…	Epithelial_barrier		Activated	IL33				Secrete		Antiparasitic; Type 2			Barrier tissues
2018-11-08 00:00:47		473	TH17 cells are integral to the clearance of extracellular bacteria and fungi, by orchestrating sustained neutrophil recruitment and production of antimicrobial peptides by epithelial cells of barrier tissues such as the intestines, lungs, and skin.	Epithelial_barrier			Antimicrobial peptides				Secrete		Anti-EC bacteria; Antifungal			Barrier tissues
2018-10-21 20:02:01	Source_Name	452	IL-22 acts on epithelial cells to induce their production of antimicrobial peptides (AMPs) and promote enhanced barrier integrity.	Epithelial_barrier			Antimicrobial peptides				Secrete		Type 3; Barrier integrity			Barrier tissues
2018-10-20 16:36:26	Source_Name	465	IL-17 and IL-22 produced by TH17 cells induce the production of antimicrobial peptides by epithelial cells -> Direct killing or growth inhibition of bacteria attached to the epithelium	Epithelial_barrier			Antimicrobial peptides				Secrete		Type 3; Anti-EC bacteria			Barrier tissues
2018-10-24 12:39:32		465	As for TH1 and TH2 cells, the egress of TH17 cells from secondary lymphoid tissues is associated with altered chemokine expression: primarily the induction of CCR6, the ligand for which (CCL20) is produced by activated epithelial cells in mucosal tissues and skin, as well as TH17 cells themselves and ILC3 cells (see Figs. 11.8 and 11.9).	Epithelial_barrier		Activated	CCL20				Secrete		Anti-EC bacteria; Antifungal			Barrier tissues
1/9/2018 Manual Add		96-97	NOD proteins recognize fragments of bacterial cell-wall peptidoglycans, although it is not known whether this occurs through direct binding or via accessory proteins... When NOD1 or NOD2 recognizes its ligand, it recruits the CARD-containing serine–threonine kinase RIP2 (also known as RICK and RIPK2) (see Fig. 3.17). RIP2 associates with the E3 ligases cIAP1, cIAP2, and XIAP, whose activity gener…	Epithelial_barrier			NO				Secrete		Antibacterial
2018-12-06 12:54:49		623	At the same time, bronchial epithelial cells can produce at least two of the chemokine ligands—CCL5 and CCL11—that bind to the receptor CCR3 expressed on TH2 cells, macrophages, eosinophils, and basophils. Thus, these chemokines, together with the products of activated ILC2s, enhance the type 2 response by attracting more TH2 cells and eosinophils to the damaged lungs.	Epithelial_bronchial			CCL11				Secrete		Type 2			Airway		Asthma (allergic asthma)
2018-12-06 12:54:21		623	At the same time, bronchial epithelial cells can produce at least two of the chemokine ligands—CCL5 and CCL11—that bind to the receptor CCR3 expressed on TH2 cells, macrophages, eosinophils, and basophils. Thus, these chemokines, together with the products of activated ILC2s, enhance the type 2 response by attracting more TH2 cells and eosinophils to the damaged lungs.	Epithelial_bronchial			CCL5				Secrete		Type 2			Airway		Asthma (allergic asthma)
2018-11-20 10:29:29		501	Left panel: T and B lymphocytes primed by antigen in the Peyer’s patches or mesenteric lymph nodes arrive as effector lymphocytes in the bloodstream supplying the intestinal wall (see Fig. 12.8).... Effector lymphocytes that have been primed in the large intestine do not express CCR9 but instead express CCR10. CCR10 may respond to CCL28 (blue circles) produced by colon epithelial cells to fulfill…	Epithelial_colon			CCL28				Secrete					Large intestine
2018-12-06 15:48:08		636	CD8 T cells in the mucosal epithelium can be activated via their NKG2D receptors, which recognize MIC-A, and they can kill MIC-A-expressing epithelial cells via these same NKG2D receptors (Fig. 14.27).	Epithelial_intestine	MIC		IEL_CD8	NKG2D			Activate			Source_Receptor = MICA		Mucosal epithelium		celiac
2018-10-11 15:52:04		245	There are seven MIC genes, but only two—MICA and MICB—are expressed and produce protein products (see Fig. 6.26). They are expressed in fibroblasts and epithelial cells, particularly in intestinal epithelial cells, and have a role in innate immunity or in the induction of immune responses in circumstances in which interferons are not produced. The MICA and MICB proteins are recognized by the NKG2…	Epithelial_intestine	MIC		T_gd	NKG2D			Activate		Cytotoxicity	Source_Receptor = MICA, MICB
2018-10-11 15:52:20	Target_Name	245	There are seven MIC genes, but only two—MICA and MICB—are expressed and produce protein products (see Fig. 6.26). They are expressed in fibroblasts and epithelial cells, particularly in intestinal epithelial cells, and have a role in innate immunity or in the induction of immune responses in circumstances in which interferons are not produced. The MICA and MICB proteins are recognized by the NKG2…	Epithelial_intestine	MIC		T_Cytotoxic	NKG2D			Activate		Cytotoxicity	Source_Receptor = MICA, MICB
2018-10-11 15:47:44		245	There are seven MIC genes, but only two—MICA and MICB—are expressed and produce protein products (see Fig. 6.26). They are expressed in fibroblasts and epithelial cells, particularly in intestinal epithelial cells, and have a role in innate immunity or in the induction of immune responses in circumstances in which interferons are not produced. The MICA and MICB proteins are recognized by the NKG2…	Epithelial_intestine	MIC		NK	NKG2D			Activate			Source_Receptor = MICA, MICB. innate immunity; or induction of immune responses when IFNs are not produced
2018-12-06 15:42:35		636	Gluten peptides can induce the expression of the MHC class Ib molecules MIC-A and MIC-B on gut epithelial cells and the synthesis and release of IL-1 from these cells. Intraepithelial lymphocytes (IELs), many of which are CD8 cytotoxic T cells, recognize the MIC proteins via the receptor NKG2D, which, together with the co-stimulator IL-1, activates the IELs to kill the MIC-bearing cells, leading …	Epithelial_intestine	MIC	Activated	IEL_CD8	NKG2D			Activate		Cytotoxicity	Source_Receptor = MICA, MICB		Intestinal epithelium		celiac
2018-12-04 14:19:04		513	Type b IELs also express molecules typical of natural killer cells, such as the activating C-type lectin NKG2D, which binds to the two MHC-like molecules MIC-A and MIC-B. These are induced on intestinal epithelial cells in response to cellular injury, stress, or ligation of TLRs (see Section 6-16).	Epithelial_intestine	MIC		IEL_CD8_b	NKG2D			Activate			Source_Receptor = MICA, MICB		Intestine
2018-11-20 10:11:33		499	Local dendritic cells are in a favorable position to acquire gut antigens, and they are recruited toward, or even into, the follicle-associated epithelium in response to chemokines that are released constitutively by the epithelial cells. The chemokines include CCL20 (MIP-3α) and CCL9 (MIP-1γ), which bind to the receptors CCR6 and CCR1, respectively, on dendritic cells (see Appendix IV for a list…	Epithelial_intestine			CCL20				Secrete			epithelial is follicle-associated in gut		Gut
2018-11-20 10:11:46		499	Local dendritic cells are in a favorable position to acquire gut antigens, and they are recruited toward, or even into, the follicle-associated epithelium in response to chemokines that are released constitutively by the epithelial cells. The chemokines include CCL20 (MIP-3α) and CCL9 (MIP-1γ), which bind to the receptors CCR6 and CCR1, respectively, on dendritic cells (see Appendix IV for a list…	Epithelial_intestine			CCL9				Secrete			epithelial is follicle-associated in gut		Gut
2018-12-01 13:43:21		509	Once in the mucosa, TGF-β-dependent class switching to IgA occurs under the influence of local factors, including IL-6, retinoic acid, and BAFF and APRIL (see Fig. 10.6), which bind to TACI on B cells substituting for signals otherwise supplied by CD4 helper T cells (see Section 10-1). Intestinal epithelial cells can produce BAFF and APRIL, while local eosinophils may contribute by producing APRI…	Epithelial_intestine			BAFF				Secrete		T independent B activation/IgA production; Class switching			Gut	Mouse
2018-12-01 13:43:33		509	Once in the mucosa, TGF-β-dependent class switching to IgA occurs under the influence of local factors, including IL-6, retinoic acid, and BAFF and APRIL (see Fig. 10.6), which bind to TACI on B cells substituting for signals otherwise supplied by CD4 helper T cells (see Section 10-1). Intestinal epithelial cells can produce BAFF and APRIL, while local eosinophils may contribute by producing APRI…	Epithelial_intestine			APRIL				Secrete		T independent B activation/IgA production; Class switching			Gut	Mouse
2018-12-04 16:52:24		524	Figure 12.23	Epithelial_intestine			TSLP				Secrete		Microbiome tuning of immune response			Gut
2018-12-04 16:52:33	Target_Name	524	Figure 12.23	Epithelial_intestine			Retinoic acid				Secrete		Microbiome tuning of immune response			Gut
2018-12-04 16:52:42		524	Figure 12.23	Epithelial_intestine			IL25				Secrete		Microbiome tuning of immune response			Gut
2018-12-04 16:52:51		524	Figure 12.23	Epithelial_intestine			IL33				Secrete		Microbiome tuning of immune response			Gut
2018-12-04 16:42:48		524	Figure 12.23	Epithelial_intestine		Activated	Serum Amyloid A				Secrete		Microbiome tuning of immune response			Gut
2018-12-04 14:34:33		515	Epithelial cells have a crucial role in innate defense against pathogens. TLRs are present in intracellular vesicles or on the basolateral or apical surfaces of epithelial cells, where they recognize different components of invading bacteria. Cytoplasmic NOD1 and NOD2 detect cell-wall peptides from bacteria. TLRs and NODs activate NFκB (see Fig. 3.15), inducing epithelial cells to produce CXCL8, …	Epithelial_intestine		Activated	CXCL8				Secrete		Antibacterial			Intestinal epithelium
2018-12-04 14:34:45		515	Epithelial cells have a crucial role in innate defense against pathogens. TLRs are present in intracellular vesicles or on the basolateral or apical surfaces of epithelial cells, where they recognize different components of invading bacteria. Cytoplasmic NOD1 and NOD2 detect cell-wall peptides from bacteria. TLRs and NODs activate NFκB (see Fig. 3.15), inducing epithelial cells to produce CXCL8, …	Epithelial_intestine		Activated	CXCL1				Secrete		Antibacterial			Intestinal epithelium
2018-12-04 14:34:57		515	Epithelial cells have a crucial role in innate defense against pathogens. TLRs are present in intracellular vesicles or on the basolateral or apical surfaces of epithelial cells, where they recognize different components of invading bacteria. Cytoplasmic NOD1 and NOD2 detect cell-wall peptides from bacteria. TLRs and NODs activate NFκB (see Fig. 3.15), inducing epithelial cells to produce CXCL8, …	Epithelial_intestine		Activated	CCL1				Secrete		Antibacterial			Intestinal epithelium
2018-12-04 14:35:10		515	Epithelial cells have a crucial role in innate defense against pathogens. TLRs are present in intracellular vesicles or on the basolateral or apical surfaces of epithelial cells, where they recognize different components of invading bacteria. Cytoplasmic NOD1 and NOD2 detect cell-wall peptides from bacteria. TLRs and NODs activate NFκB (see Fig. 3.15), inducing epithelial cells to produce CXCL8, …	Epithelial_intestine		Activated	CCL2				Secrete		Antibacterial			Intestinal epithelium
2018-12-04 14:38:40		515	Epithelial cells have a crucial role in innate defense against pathogens. TLRs are present in intracellular vesicles or on the basolateral or apical surfaces of epithelial cells, where they recognize different components of invading bacteria. Cytoplasmic NOD1 and NOD2 detect cell-wall peptides from bacteria. TLRs and NODs activate NFκB (see Fig. 3.15), inducing epithelial cells to produce CXCL8, …	Epithelial_intestine		Activated	CCL20				Secrete		Antibacterial			Intestinal epithelium
2018-12-04 14:38:54		515	Epithelial cells have a crucial role in innate defense against pathogens. TLRs are present in intracellular vesicles or on the basolateral or apical surfaces of epithelial cells, where they recognize different components of invading bacteria. Cytoplasmic NOD1 and NOD2 detect cell-wall peptides from bacteria. TLRs and NODs activate NFκB (see Fig. 3.15), inducing epithelial cells to produce CXCL8, …	Epithelial_intestine		Activated	IL1				Secrete		Antibacterial			Intestinal epithelium
2018-12-04 14:39:04	Edge_ImmuneProcess	515	Epithelial cells have a crucial role in innate defense against pathogens. TLRs are present in intracellular vesicles or on the basolateral or apical surfaces of epithelial cells, where they recognize different components of invading bacteria. Cytoplasmic NOD1 and NOD2 detect cell-wall peptides from bacteria. TLRs and NODs activate NFκB (see Fig. 3.15), inducing epithelial cells to produce CXCL8, …	Epithelial_intestine		Activated	IL6				Secrete		Antibacterial; Type 3; Inflammation; Anti-EC bacteria; Antifungal			Intestinal epithelium
2018-12-04 14:40:47		515	Many types of cell damage can activate inflammasome (see Section 3-9) that activates pro-caspase 1 and produces IL-1 and IL-18.	Epithelial_intestine			IL1				Secrete		Inflammation			Intestinal epithelium
2018-12-04 14:40:57		515	Many types of cell damage can activate inflammasome (see Section 3-9) that activates pro-caspase 1 and produces IL-1 and IL-18.	Epithelial_intestine			IL18				Secrete		Inflammation			Intestinal epithelium
2018-12-04 14:43:38		516	TLR-5 expressed by the epithelial basal membrane can bind salmonella flagellin, activating the NFκB pathway. After uptake by macrophages in the lamina propria, invasive Salmonella induces caspase 1 activation, promoting production of IL-1 and IL-8. CXCL8 is also produced by the infected macrophages, and together these mediators recruit	Macrophage		Activated	IL1				Secrete		Antibacterial			Intestinal epithelium
2018-12-04 14:44:00	Target_Name	516	TLR-5 expressed by the epithelial basal membrane can bind salmonella flagellin, activating the NFκB pathway. After uptake by macrophages in the lamina propria, invasive Salmonella induces caspase 1 activation, promoting production of IL-1 and IL-8. CXCL8 is also produced by the infected macrophages, and together these mediators recruit	Macrophage		Activated	IL18				Secrete		Antibacterial	TYPO. Legend says IL8 but figure shows IL18		Intestinal epithelium
2018-12-04 14:44:28		516	TLR-5 expressed by the epithelial basal membrane can bind salmonella flagellin, activating the NFκB pathway. After uptake by macrophages in the lamina propria, invasive Salmonella induces caspase 1 activation, promoting production of IL-1 and IL-8. CXCL8 is also produced by the infected macrophages, and together these mediators recruit	Macrophage		Activated	CXCL8				Secrete		Antibacterial			Intestinal epithelium
2018-12-04 14:51:11		517	Activated epithelial cells release the chemokine CXCL8, which acts as a neutrophil chemoattractant (fourth panel).	Epithelial_intestine		Activated	CXCL8				Secrete		Antibacterial			Intestinal epithelium
2018-12-04 14:51:48		517	Ligation of TLRs or NOD proteins in epithelial cells stimulates the production of cytokines, such as IL-1 and IL-6, and the production of chemokines. The chemokines include CXCL8, which is a potent neutrophil chemoattractant, and CCL2, CCL3, CCL4, and CCL5, which attract monocytes, eosinophils, and T cells out of the blood.	Epithelial_intestine		Activated	IL1				Secrete		Antibacterial			Intestinal epithelium
2018-12-04 14:51:58		517	Ligation of TLRs or NOD proteins in epithelial cells stimulates the production of cytokines, such as IL-1 and IL-6, and the production of chemokines. The chemokines include CXCL8, which is a potent neutrophil chemoattractant, and CCL2, CCL3, CCL4, and CCL5, which attract monocytes, eosinophils, and T cells out of the blood.	Epithelial_intestine		Activated	IL6				Secrete		Antibacterial			Intestinal epithelium
2018-12-04 14:52:11		517	Ligation of TLRs or NOD proteins in epithelial cells stimulates the production of cytokines, such as IL-1 and IL-6, and the production of chemokines. The chemokines include CXCL8, which is a potent neutrophil chemoattractant, and CCL2, CCL3, CCL4, and CCL5, which attract monocytes, eosinophils, and T cells out of the blood.	Epithelial_intestine		Activated	CXCL8				Secrete		Antibacterial			Intestinal epithelium
2018-12-04 14:52:23		517	Ligation of TLRs or NOD proteins in epithelial cells stimulates the production of cytokines, such as IL-1 and IL-6, and the production of chemokines. The chemokines include CXCL8, which is a potent neutrophil chemoattractant, and CCL2, CCL3, CCL4, and CCL5, which attract monocytes, eosinophils, and T cells out of the blood.	Epithelial_intestine		Activated	CCL2				Secrete		Antibacterial			Intestinal epithelium
2018-12-04 14:52:32		517	Ligation of TLRs or NOD proteins in epithelial cells stimulates the production of cytokines, such as IL-1 and IL-6, and the production of chemokines. The chemokines include CXCL8, which is a potent neutrophil chemoattractant, and CCL2, CCL3, CCL4, and CCL5, which attract monocytes, eosinophils, and T cells out of the blood.	Epithelial_intestine		Activated	CCL3				Secrete		Antibacterial			Intestinal epithelium
2018-12-04 14:52:41		517	Ligation of TLRs or NOD proteins in epithelial cells stimulates the production of cytokines, such as IL-1 and IL-6, and the production of chemokines. The chemokines include CXCL8, which is a potent neutrophil chemoattractant, and CCL2, CCL3, CCL4, and CCL5, which attract monocytes, eosinophils, and T cells out of the blood.	Epithelial_intestine		Activated	CCL4				Secrete		Antibacterial			Intestinal epithelium
2018-12-04 14:52:49		517	Ligation of TLRs or NOD proteins in epithelial cells stimulates the production of cytokines, such as IL-1 and IL-6, and the production of chemokines. The chemokines include CXCL8, which is a potent neutrophil chemoattractant, and CCL2, CCL3, CCL4, and CCL5, which attract monocytes, eosinophils, and T cells out of the blood.	Epithelial_intestine		Activated	CCL5				Secrete		Antibacterial			Intestinal epithelium
2018-12-04 14:56:31		517	Stimulated epithelial cells also increase their production of the chemokine CCL20, which attracts immature dendritic cells toward the epithelial surface (see Sections 12-4 and 12-7).	Epithelial_intestine			CCL20				Secrete		Antibacterial			Intestinal epithelium
2018-12-06 15:43:06		636	Gluten peptides can induce the expression of the MHC class Ib molecules MIC-A and MIC-B on gut epithelial cells and the synthesis and release of IL-1 from these cells. Intraepithelial lymphocytes (IELs), many of which are CD8 cytotoxic T cells, recognize the MIC proteins via the receptor NKG2D, which, together with the co-stimulator IL-1, activates the IELs to kill the MIC-bearing cells, leading …	Epithelial_intestine		Activated	IL1				Secrete		Cytotoxicity			Intestinal epithelium		celiac
2018-12-06 15:45:25		636	As well as its relative resistance to digestion, there is mounting evidence that some gliadin-derived peptides stimulate the innate immune system by inducing the release of IL-15 by intestinal epithelial cells.	Epithelial_intestine		Activated	IL15				Secrete					Intestinal epithelium		celiac
2018-12-01 22:20:59		510	Effector TH17 cells are prominent in the intestinal mucosa, and their products are important components of local immune defense. IL-17 is needed for full expression of the poly-immunoglobulin receptor involved in secretion of IgA into the lumen, while IL-22 stimulates intestinal epithelial cells to produce antimicrobial peptides that help maintain epithelial barrier integrity.	Epithelial_intestine			Antimicrobial peptides				Secrete		Barrier integrity			Intestine
2018-10-22 18:50:53	Source_Name	462	Dendritic cells required for the presentation of helminth antigens to naive CD4 T cells appear to be activated by IL-13 produced by ILC2 cells and innate cytokines, such as epithelium-derived TSLP, which repress the development of TH1- and TH17-inducing dendritic cells in favor of dendritic cells that promote TH2 cell differentiation.	Epithelial_intestine			TSLP				Secrete		Antiparasitic			Intestine
2018-12-01 22:25:59		510	In response to IL-23 secreted by local dendritic cells, ILC3s produce IL-22, which stimulates the epithelium to generate antimicrobial peptides that promote local defense against bacterial and fungal pathogens in the intestine.	Epithelial_intestine			Antimicrobial peptides				Secrete		Antibacterial; Antifungal			Lamina propria
2018-11-20 10:52:08		502	Lymphocytes originally primed in the gut are also lured back as a result of tissue- specific expression of chemokines by the gut epithelium. In the case of the small intestine, CCL25 (TECK) produced constitutively by epithelial cells is a ligand for the receptor CCR9 expressed on gut-homing T cells and B cells.	Epithelial_intestine			CCL25				Secrete
2018-11-20 11:04:59		503	However, during infection by a pathogen such as Salmonella, dendritic cells are rapidly recruited into the epithelial layer of the Peyer’s patch in response to the CCL20 that is released in increased quantities by epithelial cells in the presence of the bacteria.	Epithelial_intestine			CCL20				Secrete		Antibacterial			Peyers patch
2018-10-22 15:34:56		455	Figure 11.7	Epithelial_intestine			CCL25				Secrete			Target is surface express, not secrete. T homing to gut		Intestine
2018-11-20 11:02:47		503	In mice, the most abundant subset of dendritic cells in the Peyer’s patch expresses CD11b (αM integrin) and, when activated, tends to produce IL-23. This promotes development of TH17 cells and stimulates ILC3 cells, both of which produce IL-17 and IL-22 (see Sections 3-23 and 11-2). These dendritic cells express CCR6, the receptor for CCL20 produced by follicle-associated epithelial cells.	Epithelial_intestine			CCL20				Secrete					Peyers patch
2018-11-20 10:27:20		501	Left panel: T and B lymphocytes primed by antigen in the Peyer’s patches or mesenteric lymph nodes arrive as effector lymphocytes in the bloodstream supplying the intestinal wall (see Fig. 12.8)... Right panel: if primed in the small intestine, the effector lymphocytes also express the chemokine receptor CCR9, which allows them to respond to CCL25 (yellow circles) produced by epithelial cells of …	Epithelial_intestine			CCL25				Secrete					Small intestine
2018-12-02 22:59:40	Source_Name	512	Figure 12.14 Epithelial cells undergo stress as a result of infection, damage, or toxic peptides, and express MIC-A and MIC-B NKG2D on IEL binds to MIC-A,B and activates the IEL Activated IEL kills the stressed cell via the perforin/granzyme pathway and legend Type b IELs carrying the CD8α:α homodimer (bottom panels) recognize MIC-A and MIC-B using the receptor NKG2D and are activated by IL-15. H…	Epithelial_Mucosa	MIC	Activated	IEL_CD8_b	NKG2D			Activate			Source_Receptor = MICA, MICB. infection; internal damage; response to bacterial toxicity		Intestinal epithelium		Infection
2018-12-02 22:53:59		512	Figure 12.14 Virus infects mucosal epithelial cell Infected cell displays viral peptide to CD8 IEL via MHC class I Activated IEL kills infected epithelial cell by perforin/granzyme and Fas-dependent pathways and legend: Type a IELs (top panels) are conventional CD8 cytotoxic T cells that recognize peptides derived from viruses or other intracellular pathogens bound to classical MHC class I molecu…	Epithelial_Mucosa	MHCI		IEL_CD8_a	TCR			Activate		Antiviral			Intestinal epithelium
2018-11-20 11:19:19		505	The anti-inflammatory behavior of mucosal dendritic cells in the healthy gut is promoted by factors that are constitutively produced in the mucosal environment. These include thymic stromal lymphopoietin (TSLP), TGF-β produced by dendritic and epithelial cells, prostaglandin PGE2 produced by stromal cells, and IL-10 produced by intestinal macrophages and CD4 T cells.	Epithelial_Mucosa			TGFb				Secrete		Tolerance	Gut tolerance		Gut
2018-12-02 23:17:09	Source_Name	512	Figure 12.14 Epithelial cells undergo stress as a result of infection, damage, or toxic peptides, and express MIC-A and MIC-B NKG2D on IEL binds to MIC-A,B and activates the IEL Activated IEL kills the stressed cell via the perforin/granzyme pathway and legend Type b IELs carrying the CD8α:α homodimer (bottom panels) recognize MIC-A and MIC-B using the receptor NKG2D and are activated by IL-15. H…	Epithelial_Mucosa		Activated	IL15				Secrete			infection; internal damage; response to bacterial toxicity		Intestinal epithelium		Infection
2018-12-02 23:17:55	Source_Name	513	The injured cells can then be recognized and killed by the IELs, a process that is enhanced by the production of IL-15 by the damaged epithelial cells.	Epithelial_Mucosa		Activated	IL15				Secrete			infection; internal damage; response to bacterial toxicity		Intestinal epithelium		Infection
2018-09-30 14:38:47	Source_Name	47	The antimicrobial peptides belonging to the cathelicidin family lack the disulfide bonds that stabilize the defensins. Humans and mice have one cathelicidin gene, but some other mammals, including cattle and sheep, have several. Cathelicidins are made constitutively by neutrophils and macrophages, and are made in response to infection by keratinocytes in the skin and epithelial cells in the lungs…	Epithelial_Mucosa		Activated	Cathelicidins				Secrete					Lung; Intestine
2018-09-26 14:12:32	Source_Name	46	The second group of antimicrobial agents secreted by epithelial cells and phagocytes is the antimicrobial peptides. These represent one of the most ancient forms of defense against infection. Epithelial cells secrete these peptides into the fluids bathing the mucosal surface, whereas phagocytes secrete them in tissues.	Epithelial_Mucosa			Antimicrobial peptides				Secrete		Antimicrobial			Mucosa
2018-09-30 14:34:35	Source_Name; Edge_ImmuneProcess	47	β-Defensins (and some α-defensins) are made by epithelia outside the gut, primarily in the respiratory and urogenital tracts, skin, and tongue.	Epithelial_Mucosa			Defensins				Secrete		Anti-EC bacteria; Antifungal			Mucosa
2018-10-21 19:52:09	Source_Name	451	ILC2s that reside in mucosal tissues are preferentially activated by the cytokines thymic stromal lymphopoietin (TSLP), a STAT5-activating cytokine, and IL-33 or IL-25, each of which are produced in response to helminths. These cytokines are primarily produced by epithelial cells that sense molecular patterns common to helminths, such as chitin, a polysaccharide polymer of β-1,4-N-acetylglucosami…	Epithelial_Mucosa			IL33				Secrete		Type 2; Antiparasitic			Mucosa
2018-10-21 19:52:27	Source_Name	451	ILC2s that reside in mucosal tissues are preferentially activated by the cytokines thymic stromal lymphopoietin (TSLP), a STAT5-activating cytokine, and IL-33 or IL-25, each of which are produced in response to helminths. These cytokines are primarily produced by epithelial cells that sense molecular patterns common to helminths, such as chitin, a polysaccharide polymer of β-1,4-N-acetylglucosami…	Epithelial_Mucosa			IL25				Secrete		Type 2; Antiparasitic			Mucosa
2018-11-20 10:52:55		502	However, the colon, lactating mammary gland, and salivary glands express CCL28 (MEC, mucosal epithelial chemokine), which is a ligand for the receptor CCR10 on gut-primed lymphocytes and attracts IgA-producing B lymphoblasts to these tissues.	Epithelial_Mucosa			CCL28				Secrete			mucosa (colon, mammary, salivary glands)		Mucosa
2018-09-26 13:10:03		4	Figure 1.3	Erythroblast			Erythrocyte		Unactivated		Differentiate		Hematopoiesis
2018-10-17 12:39:54		311	Mature B cells have undergone phenotypic changes that might make their access to the follicles easier; for example, they express CXCR5, the receptor for CXCL13, which is expressed by FDCs (see Section 10-3).	FDC	CXCL13		B	CXCR			Recruit			Target_Receptor = CXCR5
2018-12-01 13:35:06		509	In mice, unlike humans, a significant proportion of intestinal IgA is derived from T-cell-independent B-cell activation and class switching. This depends on activation of the innate immune system by the products of commensal microbes and may result from the direct interaction of B cells with conventional dendritic cells and follicular dendritic cells in solitary lymphoid follicles. This antibody …	FDC			B			IgA	Activate		T independent B activation/IgA production			Gut	Mouse
2018-10-17 14:44:52		350	once present, the FDCs secrete CXCL13, a chemokine that is a chemoattractant for B cells.	FDC			CXCL13				Secrete					LN
2018-10-17 15:23:43		351	The most likely source of CXCL13 is the FDC, possibly along with other follicular stromal cells.	FDC			CXCL13				Secrete					LN
2018-10-19 21:26:32		403	Once in the follicle, naive B cells encounter the soluble TNF-family cytokine BAFF (see Section 8-8), which is secreted by FDCs, stromal cells, and dendritic cells and which acts as a survival factor for B cells.	FDC			BAFF				Secrete					LN
2018-10-19 21:31:46		404	BAFF is produced by FDCs and other cells in the B-cell follicle, where it supports B-cell survival.	FDC			BAFF				Secrete					LN
2018-10-19 23:02:03		409	Initially, these rapidly proliferating B cells, called centroblasts, express the chemokine receptors CXCR4 and CXCR5 but markedly reduce their expression of surface immunoglobulin, particularly of IgD.... The loss of CXCR4 allows centrocytes to move into the light zone, a less densely packed area containing abundant FDCs that produce the chemokine CXCL13 (BLC), a ligand for CXCR5 (see Fig. 10.11,…	FDC			CXCL13				Secrete		Antibody production			LN
2018-10-22 15:28:15		453	The constitutive expression of CXCL13 by follicular dendritic cells establishes a gradient that attracts developing TFH cells first to the border of the T-cell zone with a B-cell follicle, where they can interact with B cells that present their cognate antigen, and then into the B-cell follicle, where they provide help to germinal center B cells.	FDC		Unactivated	CXCL13				Secrete					LN
2018-10-17 14:48:47		350	B cells induce the differentiation of follicular dendritic cells, which in turn secrete the chemokine CXCL13 to attract more B cells	FDC			CXCL13				Secrete		LN development			Developing LN
2018-10-19 21:25:22		403	Within the follicle, stromal cells and a specialized cell type, the follicular dendritic cell (FDC), secrete CXCL13.	FDC			CXCL13				Secrete					LO
2018-10-11 15:49:53		245	There are seven MIC genes, but only two—MICA and MICB—are expressed and produce protein products (see Fig. 6.26). They are expressed in fibroblasts and epithelial cells, particularly in intestinal epithelial cells, and have a role in innate immunity or in the induction of immune responses in circumstances in which interferons are not produced. The MICA and MICB proteins are recognized by the NKG2…	Fibroblast	MIC		T_gd	NKG2D			Activate		Cytotoxicity	Source_Receptor = MICA, MICB
2018-10-11 15:50:07	Target_Name	245	There are seven MIC genes, but only two—MICA and MICB—are expressed and produce protein products (see Fig. 6.26). They are expressed in fibroblasts and epithelial cells, particularly in intestinal epithelial cells, and have a role in innate immunity or in the induction of immune responses in circumstances in which interferons are not produced. The MICA and MICB proteins are recognized by the NKG2…	Fibroblast	MIC		T_Cytotoxic	NKG2D			Activate		Cytotoxicity	Source_Receptor = MICA, MICB
2018-10-11 15:47:24		245	There are seven MIC genes, but only two—MICA and MICB—are expressed and produce protein products (see Fig. 6.26). They are expressed in fibroblasts and epithelial cells, particularly in intestinal epithelial cells, and have a role in innate immunity or in the induction of immune responses in circumstances in which interferons are not produced. The MICA and MICB proteins are recognized by the NKG2…	Fibroblast	MIC		NK	NKG2D			Activate			Source_Receptor = MICA, MICB. innate immunity; or induction of immune responses when IFNs are not produced
2018-10-09 12:57:41		112	Table Figure 3.28	Fibroblast			CCL3				Secrete		Antiviral; Type 1
2018-10-09 12:47:18		112	Table Figure 112	Fibroblast			CXCL8				Secrete		Inflammation; Angiogenesis	CXCL8 mobilizes, activates, and degranulates neutrophils
2018-10-09 12:52:45		112	Table Figure 3.28	Fibroblast			CXCL1				Secrete		Inflammation; Fibroplasia; Angiogenesis
2018-10-09 12:52:55		112	Table Figure 3.28	Fibroblast			CXCL2				Secrete		Inflammation; Fibroplasia; Angiogenesis
2018-10-09 12:53:06		112	Table Figure 3.28	Fibroblast			CXCL3				Secrete		Inflammation; Fibroplasia; Angiogenesis
2018-10-09 13:03:47		112	Table Figure 3.28	Fibroblast			CCL2				Secrete		Inflammation; Type 2
2018-10-07 12:55:49		811	Table Appendix III	Fibroblast			IFNb				Secrete		Antiviral; Antigen presentation
2018-10-07 12:49:59		811	Table Appendix III	Fibroblast			GCSF				Secrete		Hematopoiesis
2018-10-07 13:27:02		811	Table Appendix III	Fibroblast			IL11				Secrete		Hematopoiesis	Synergistic action with IL3 and IL4 in hematopoiesis
2018-10-07 16:31:46		813	Table Appendix III	Fibroblast			LIF				Secrete			maintains embryonic stem cells; like IL6; IL11; OSM
2018-12-07 22:55:30		668	Fibroblasts activated by cytokines produce matrix metalloproteinases (MMPs), which contribute to tissue destruction.	Fibroblast		Activated	MMPs				Secrete					Synovial membrane		Rheumatoid Arthritis
2018-12-07 22:56:46	Target_Name	668	The TNF family cytokine RANK ligand, expressed by T cells and fibroblasts in the inflamed joint, is the primary activator of bone-destroying osteoclasts.	Fibroblast			OPGL				Secrete					Synovial membrane		Rheumatoid Arthritis
2018-10-03 16:54:48		89	Table Figure 3.10	Flagellin			Epithelial_intestine	TLR			Activate		Antibacterial	Target_Receptor = TLR5
2018-10-03 16:55:04		89	Table Figure 3.10	Flagellin			Macrophage	TLR			Activate		Antibacterial	Target_Receptor = TLR5
2018-10-03 16:55:15		89	Table Figure 3.10	Flagellin			DC	TLR			Activate		Antibacterial	Target_Receptor = TLR5
2018-10-03 20:22:35		90	TLR-5 is expressed on the cell surface of macrophages, dendritic cells, and intestinal epithelial cells; it recognizes flagellin, a protein subunit of bacterial flagella.	Flagellin			Macrophage	TLR			Activate		Antibacterial	Target_Receptor = TLR5
2018-10-03 20:22:51		90	TLR-5 is expressed on the cell surface of macrophages, dendritic cells, and intestinal epithelial cells; it recognizes flagellin, a protein subunit of bacterial flagella.	Flagellin			DC	TLR			Activate		Antibacterial	Target_Receptor = TLR5
2018-10-03 20:23:14		90	TLR-5 is expressed on the cell surface of macrophages, dendritic cells, and intestinal epithelial cells; it recognizes flagellin, a protein subunit of bacterial flagella.	Flagellin			Epithelial_intestine	TLR			Activate		Antibacterial	Target_Receptor = TLR5
2018-12-04 16:36:49		523	Flagellin present on many intestinal bacterial species can stimulate TLR-5 on mucosal CD11b-expressing dendritic cells, inducing the production of IL-6 and IL-23 and favoring TH17 and IgA responses.	Flagellin			DC	TLR		IL6, IL23	Activate		Type 3	Target_Receptor = TLR5		Gut
2018-12-04 16:44:24		524	Figure 12.23	Flagellin			DC (CD11b+)	TLR		IL1, IL6, IL23	Activate		Microbiome tuning of immune response; Type 3	Target_Receptor = TLR5		Gut
2018-12-04 14:43:13		516	TLR-5 expressed by the epithelial basal membrane can bind salmonella flagellin, activating the NFκB pathway. After uptake by macrophages in the lamina propria, invasive Salmonella induces caspase 1 activation, promoting production of IL-1 and IL-8. CXCL8 is also produced by the infected macrophages, and together these mediators recruit	Flagellin			Epithelial_intestine	TLR		IL1, IL8, CXCL8	Activate		Antibacterial	Target_Receptor = TLR5		Intestinal epithelium		Salmonella infection
2018-11-07 23:01:48		468	During this intestinal phase of infection, much of the T-cell response appears to be directed against antigenic epitopes within bacterial flagellins, which are potent activators of TLR5. Activation of this innate sensor promotes IL-23 expression by CD11b+ classical dendritic cells in the intestine, and thereby induces a type 3 immune response.	Flagellin			DC (CD11b+)	TLR			Activate		Antibacterial; Type 3	Target_Receptor = TLR5		Intestine		Salmonella infection
2018-10-24 12:37:37		465	As discussed in Chapter 9, the development of TH17 cells is induced by the combined actions of TGF-β and the pro-inflammatory cytokines IL-6, IL-1, and IL-23 (see Fig. 9.31). The latter is preferentially produced by CD103 CD11b conventional dendritic cells that recognize MAMPs produced by extracellular bacteria, such as flagellin, which is recognized by TLR5; or MAMPs produced by fungi, such as β…	Flagellin			DC	TLR		IL23	Activate		Anti-EC bacteria; Antifungal	Target_Receptor = TLR5
2018-10-09 16:42:57		113	Complement fragments such as C3a and C5a, and fMLF bacterial peptides, also act as chemoattractants for neutrophils.	fMLF			Neutrophil				Recruit		Complement; Inflammation
2018-10-20 16:41:05	Target_Name	465	IL-17 produced by TH17 cells activates stromal cells and myeloid cells to produce G-CSF, which stimulates neutrophil production in bone marrow	GCSF			Hematopoietic			Neutrophil	Polarize		Type 3; Anti-EC bacteria; Hematopoiesis			BM
2018-10-19 20:04:02		384-385	IL-17A and IL-17F produced by TH17 cells act primarily on stromal cells, activating them to produce G-CSF, which enhances production of neutrophils by the bone marrow.	GCSF		Activated	Hematopoietic			Neutrophil	Polarize	Yes	Hematopoiesis			BM
2018-12-06 12:17:58	Target_Name	617	Basophils are also present at the site of an inflammatory reaction, and growth factors for basophils are very similar to those for eosinophils; they include IL-3, IL-5, and GM-CSF.	GMCSF			Hematopoietic			Basophil	Polarize	Yes	Hematopoiesis
2018-12-06 12:04:52	Target_Name	617	But when TH2 cells are activated, cytokines they produce such as IL-5 and GM-CSF increase the production of eosinophils in the bone marrow and their release into the circulation.	GMCSF			Hematopoietic			Eosinophil	Polarize	Yes	Hematopoiesis			BM
2018-10-20 16:08:35	Target_Name	460	IL-3 and GM-CSF stimulate the production of new monocytes by acting on hematopoietic stem cells in the bone marrow.	GMCSF			Hematopoietic			Monocyte	Polarize		Type 1; Anti-IC bacteria; Hematopoiesis			BM
2018-12-06 14:06:06		632	Figure 14.21	GMCSF			Hematopoietic			Monocyte	Polarize	Yes	Hematopoiesis			BM		allergy (cellular/th1 delayed-type hypersensitivity)
2018-10-20 16:00:16	Target_Name	460	IL-3 and GM-CSF produced by TH1 cells stimulate production of monocytes by bone marrow	GMCSF			Hematopoietic			Monocyte (but fig uses macrophage symbol)	Polarize		Type 1; Anti-IC bacteria; Hematopoiesis			BM
2018-12-05 20:03:08		616	In allergic tissue reactions, the large concentrations of IL-5, IL-3, and GM-CSF that are typically present are likely to contribute to degranulation.	GMCSF			Eosinophil				Activate		Allergic Inflammation; Inflammation			Mucosal connective tissue		Allergy
2018-12-05 20:12:40		616	Table Figure 14.10	GMCSF			Hematopoietic			Eosinophil	Polarize	Yes	Hematopoiesis
2018-10-18 16:50:18		385	Table Figure 9.4	GMCSF			Hematopoietic			Granulocyte, macrophage, DC	Polarize		Hematopoiesis
2018-10-18 16:50:46		385	Table Figure 9.4	GMCSF			Hematopoietic			granulocyte, macrophage, DC	Polarize	Yes	Hematopoiesis
2018-10-18 16:49:40		385	Table Figure 9.4	GMCSF			B				Polarize
2018-10-22 16:52:05	Target_Name	459	TH1 cells recruit macrophages by two mechanisms (Fig. 11.12). First, they make the hematopoietic growth factors IL-3 and GM-CSF, which stimulate the production of new monocytes in the bone marrow.	GMCSF			Hematopoietic			Monocyte	Polarize		Hematopoiesis
2018-10-09 12:29:22	Target_Name	108	IL-6 is a member of this superfamily, as is the cytokine GM-CSF, which stimulates the production of new monocytes and granulocytes in the bone marrow.	GMCSF			Hematopoietic			Monocyte, Neutrophil, Basophil, Eosinophil	Polarize		Hematopoiesis
2018-12-05 19:17:13		614	Table Figure 14.9	GMCSF			Eosinophil				Activate	Yes
2018-12-05 20:11:54		616	Table Figure 14.10	GMCSF			Eosinophil				Activate
2018-12-06 12:23:19		617	Eosinophil degranulation releases major basic protein (see Fig. 14.10), which in turn causes the degranulation of mast cells and basophils. This effect is augmented by any of the cytokines that affect eosinophil and basophil growth, differentiation, and activation, such as IL-3, IL-5, and GM-CSF.	GMCSF			Mast				Activate		Inflammation
2018-12-06 12:23:54		617	Eosinophil degranulation releases major basic protein (see Fig. 14.10), which in turn causes the degranulation of mast cells and basophils. This effect is augmented by any of the cytokines that affect eosinophil and basophil growth, differentiation, and activation, such as IL-3, IL-5, and GM-CSF.	GMCSF			Basophil				Activate		Inflammation
2018-12-06 15:18:30		632	Allergic contact dermatitis can be caused by the activation of CD4 or CD8 T cells, depending on the pathway by which the antigen is processed... During the sensitization phase, Langerhans cells in the epidermis and dendritic cells in the dermis take up and process antigen, and migrate to regional lymph nodes, where they activate T cells (see Fig. 9.13) with the consequent production of memory T c…	GMCSF			Monocyte			Macrophage	Recruit		Inflammation			Skin		allergy (contact dermatitis)
2018-12-08 00:50:48		727	In this therapy, a patient’s monocytes are extracted from peripheral blood and cultured with a fusion protein containing the antigen prostatic acid phosphatase (PAP), which is expressed by most prostate cancers, and the cytokine granulocyte–macrophage colony-stimulating factor (GM-CSF), which induces monocytes to undergo maturation to monocyte-derived dendritic cells.	GMCSF			Monocyte			DC	Polarize
2018-12-08 00:51:49		727	Similarly, tumor cells may be transfected with the gene encoding granulocyte–macrophage colony-stimulating factor (GM-CSF) in order to induce the maturation of tumor-proximal monocytes into monocyte-derived dendritic cells.	GMCSF			Monocyte			DC	Polarize
2018-09-26 13:05:01	Source_Name; Edge_ImmuneProcess	4	Figure 1.3	Granulocyte Progenitor			Neutrophil		Unactivated		Differentiate		Hematopoiesis; Fever; Type 3; Anti-EC bacteria
2018-09-26 13:06:06	Source_Name	4	Figure 1.3	Granulocyte Progenitor			Eosinophil		Unactivated		Differentiate		Hematopoiesis
2018-09-26 13:06:42	Source_Name	4	Figure 1.3	Granulocyte Progenitor			Basophil		Unactivated		Differentiate		Hematopoiesis
2018-09-26 13:07:05	Source_Name	4	Figure 1.3	Granulocyte Progenitor			Mast		Unactivated		Differentiate		Hematopoiesis
2018-09-26 13:07:30	Source_Name	4	Figure 1.3	Granulocyte Progenitor			Monocyte		Unactivated		Differentiate		Hematopoiesis
12/22/2018 Manual		167	Additional ligands may include heat-shock proteins and nonpeptide ligands such as phosphorylated ligands or mycobacterial lipid antigens. γ:δ T cells can also respond to unorthodox nucleotides and phospholipids	Heat-shock proteins			T_gd				Activate
2018-10-18 13:22:43		362	Heat-shock proteins are another internal bacterial constituent that can activate the antigen-presenting function of dendritic cells.	Heat-shock proteins			DC				Activate		Antibacterial
2018-09-26 12:56:52	Target_Name	4	Figure 1.3	Hematopoietic			Common Lymphoid Progenitor				Differentiate		Hematopoiesis
2018-09-26 12:57:19	Target_Name	4	Figure 1.3	Hematopoietic			Common Myeloid Progenitor				Differentiate		Hematopoiesis
2018-09-26 13:09:45		4	Figure 1.3	Hematopoietic			Erythroblast				Differentiate		Hematopoiesis
2018-10-17 12:14:25	Source_Name, Target_Name	297	The first branch leads to cells with myeloid and erythroid potential, on the one hand (CMPs and MePs), and, on the other, to the common lymphoid progenitors (CLPs), with lymphoid potential. The former give rise to all nonlymphoid cellular blood elements, including circulating monocytes and granulocytes, as well as the macrophages and dendritic cells that reside in tissues and peripheral lymphoid …	Hematopoietic			Common Myeloid Progenitor				Differentiate		Hematopoiesis
2018-10-17 12:17:57	Source_Name	297	The first branch leads to cells with myeloid and erythroid potential, on the one hand (CMPs and MePs), and, on the other, to the common lymphoid progenitors (CLPs), with lymphoid potential. The CLP population is heterogeneous and single cells can give rise to nK cells, T cells, or B cells through successive stages of differentiation in either the bone marrow or thymus. There may be considerable p…	Hematopoietic			Common Lymphoid Progenitor				Differentiate		Hematopoiesis
2018-10-17 12:25:33	Source_Name, Target_Name	298	In the next stage, MPPs produce two subsets of progenitor cells that give rise to all the lymphocyte lineages. One progenitor cell, as yet unnamed, produces the ILC subsets, ILC1, ILC2, and ILC3 cells.	Hematopoietic			ILC				Differentiate		Hematopoiesis
2018-09-30 15:16:14		55	L- and H-ficolin are synthesized by the liver and circulate in the blood; M-ficolin is synthesized and secreted by lung and blood cells.	Hepatocyte			Ficolin				Secrete		Complement			Liver, Blood
2018-10-09 17:22:09		120	Two other proteins with opsonizing properties that are also produced in increased amounts during an acute-phase response are the surfactant proteins, SP-A and SP-D. These are produced by the liver and a variety of epithelia.	Hepatocyte			SPA				Secrete		Acute phase response			Liver
2018-10-09 17:22:25		120	Two other proteins with opsonizing properties that are also produced in increased amounts during an acute-phase response are the surfactant proteins, SP-A and SP-D. These are produced by the liver and a variety of epithelia.	Hepatocyte			SPD				Secrete		Acute phase response			Liver
2018-10-09 17:13:16		120	One of the most important of these occurs in the liver and is the initiation of a response known as the acute-phase response (Fig. 3.34)... One acute-phase protein, the C-reactive protein, is a member of the pentraxin protein family, so called because the proteins are formed from five identical subunits.	Hepatocyte			CRP				Secrete		Fever			Liver
2018-10-09 17:14:14		120	One of the most important of these occurs in the liver and is the initiation of a response known as the acute-phase response (Fig. 3.34)... Mannose-binding lectin (MBL) is another acute-phase protein; it serves as an innate recognition molecule that can activate the lectin pathway of complement (see Section 2-6).	Hepatocyte			Mannose-binding lectin				Secrete		Fever			Liver
2018-10-09 17:24:48		121	Acute-phase proteins are produced by liver cells in response to cytokines released by macrophages in the presence of bacteria (top panel). They include serum amyloid protein (SAP) (in mice but not humans), C-reactive protein (CRP), fibrinogen, and mannose-binding lectin (MBL).	Hepatocyte			SAP				Secrete		Acute phase response			Liver	Mouse
2018-10-09 17:25:17		121	Acute-phase proteins are produced by liver cells in response to cytokines released by macrophages in the presence of bacteria (top panel). They include serum amyloid protein (SAP) (in mice but not humans), C-reactive protein (CRP), fibrinogen, and mannose-binding lectin (MBL).	Hepatocyte			Fibrinogen				Secrete		Acute phase response			Liver
2018-10-09 17:25:27		121	Acute-phase proteins are produced by liver cells in response to cytokines released by macrophages in the presence of bacteria (top panel). They include serum amyloid protein (SAP) (in mice but not humans), C-reactive protein (CRP), fibrinogen, and mannose-binding lectin (MBL).	Hepatocyte			Mannose-binding lectin				Secrete		Acute phase response			Liver
2018-10-09 17:25:07		121	Acute-phase proteins are produced by liver cells in response to cytokines released by macrophages in the presence of bacteria (top panel). They include serum amyloid protein (SAP) (in mice but not humans), C-reactive protein (CRP), fibrinogen, and mannose-binding lectin (MBL).	Hepatocyte			CRP				Secrete		Acute phase response; Complement			Liver
2018-10-07 13:06:39		811	Table Appendix III	Hepatocyte			IL1RA				Secrete			binds to but doesn't trigger IL1R; natural antagonist of IL1 function		Liver
2018-12-05 17:26:58		614	Histamine acts via the H1 receptor on local blood vessels to cause an immediate increase in local blood flow and vessel permeability. This leads to edema and local inflammation.	Histamine			Endothelial_vascular	H1R			Activate		Inflammation; Vascular permeability increase
2018-12-05 17:27:56		614	Acting through the H1 receptor on dendritic cells, histamine can increase antigen-presenting capacity and TH1 cell priming; acting through the H1 receptor on T cells, it can enhance TH1 cell proliferation and IFN-γ production.	Histamine			DC	H1R			Activate
2018-12-05 17:28:35		614	Acting through the H1 receptor on dendritic cells, histamine can increase antigen-presenting capacity and TH1 cell priming; acting through the H1 receptor on T cells, it can enhance TH1 cell proliferation and IFN-γ production.	Histamine			Th1	H1R		IFNg	Activate	Yes
2018-12-06 12:30:17		618-619	In the skin, histamine acting on H1 receptors on local blood vessels causes an immediate increase in vascular permeability, which leads to extravasation of fluid and edema.	Histamine			Endothelial_vascular	H1R			Activate		Vascular permeability increase					allergy (immediate/ab-mediated hypersensitivity)
2018-12-06 12:31:10		618-619	Histamine also acts on H1 receptors on local nerve endings, leading to reflex vasodilation of cutaneous blood vessels and local reddening of the skin.	Histamine			Stromal_PeripheralNerveEndings	H1R			Activate		Vascular permeability increase					allergy (immediate/ab-mediated hypersensitivity)
2018-10-09 16:52:55		116	P-selectin appears on endothelial cell surfaces within a few minutes of exposure to leukotriene B4, C5a, or histamine, which is released from mast cells in response to C5a. P-selectin can also be induced by TNF-α or LPS, and both of these induce synthesis of E-selectin, which appears on the endothelial cell surface a few hours later.	Histamine			Endothelial			P-selectin surface expression	Activate		Inflammation
2018-10-20 15:12:52		436	Mast cells are large cells containing distinctive cytoplasmic granules that contain a mixture of chemical mediators, including histamine, that act rapidly to make local blood vessels more permeable.	Histamine			Endothelial_vascular				Activate		Barrier immunity; Vascular permeability increase			Barrier tissues
2018-10-20 15:30:49		439	When IgE bound to the surface of a mast cell is aggregated by binding to antigen, it triggers the release of histamine and many other mediators that increase the blood low to sites of infection; it thereby recruits antibodies and effector cells to these sites. Mast cells are found principally below epithelial surfaces of the skin and beneath the basement membrane of the digestive and respiratory …	Histamine			Endothelial_vascular				Activate		Vascular permeability increase			Barrier tissues
2018-10-20 15:18:15		436-437	This signal activates the mast cell to release the contents of its granules, which occurs in seconds (Fig. 10.43), to synthesize and release lipid mediators such as prostaglandin D2 and leukotriene C4, and to secrete cytokines such as TNF-α, thereby initiating a local inflammatory response. Degranulation also releases stored histamine, which increases local blood flow and vascular permeability; t…	Histamine			Endothelial				Activate		Inflammation; Vascular permeability increase
2018-10-02 15:58:24		63	Table Figure 2.30 Part of B-cell co-receptor Enhances B-cell response to antigens	iC3b		Activated	B	CR2			Activate		Complement
2018-10-02 16:00:36		63	Table Figure 2.30	iC3b		Activated	FDC	CR2			Activate		Complement
2018-10-02 16:02:32	Target_Name	63	Table Figure 2.30 p64: the binding of iC3b to the receptor CR3 is sufficient on its own to stimulate phagocytosis.	iC3b		Activated	Macrophage	CR3			Activate		Complement; Phagocytosis
2018-10-02 16:03:01		63	Table Figure 2.30 p64: the binding of iC3b to the receptor CR3 is sufficient on its own to stimulate phagocytosis.	iC3b		Activated	Monocyte	CR3			Activate		Complement; Phagocytosis
2018-10-02 16:03:38	Target_Name	63	Table Figure 2.30 p64: the binding of iC3b to the receptor CR3 is sufficient on its own to stimulate phagocytosis.	iC3b		Activated	Neutrophil	CR3			Activate		Complement; Phagocytosis
2018-10-02 16:04:11		63	Table Figure 2.30 p64: the binding of iC3b to the receptor CR3 is sufficient on its own to stimulate phagocytosis.	iC3b		Activated	FDC	CR3			Activate		Complement; Phagocytosis
2018-10-02 16:05:45		63	Table Figure 2.30	iC3b		Activated	Macrophage	CR4			Activate		Complement; Phagocytosis
2018-10-02 16:06:48		63	Table Figure 2.30	iC3b		Activated	Monocyte	CR4			Activate		Complement; Phagocytosis
2018-10-02 16:07:17		63	Table Figure 2.30	iC3b		Activated	Neutrophil	CR4			Activate		Complement; Phagocytosis
2018-10-02 16:07:51		63	Table Figure 2.30	iC3b		Activated	DC	CR4			Activate		Complement; Phagocytosis
2018-10-02 16:09:55		63	Table Figure 2.30 note: cell type is tissue-resident macrophages, hepatic sinusoid macrophages	iC3b		Activated	Macrophage	CRIg			Activate		Complement; Phagocytosis	Stimulate phagocytosis of circulating pathogens
2018-12-08 00:18:02		719	Figure 16.14	IDO			T_Cytotoxic				Inhibit		Immunosuppression					Cancer
2018-12-06 15:48:41		636	CD8 T cells in the mucosal epithelium can be activated via their NKG2D receptors, which recognize MIC-A, and they can kill MIC-A-expressing epithelial cells via these same NKG2D receptors (Fig. 14.27).	IEL_CD8	NKG2D	Activated	Epithelial_intestine	MIC			Kill			Target_Receptor = MICA		Mucosal epithelium		celiac
2018-12-06 15:43:42		636	Gluten peptides can induce the expression of the MHC class Ib molecules MIC-A and MIC-B on gut epithelial cells and the synthesis and release of IL-1 from these cells. Intraepithelial lymphocytes (IELs), many of which are CD8 cytotoxic T cells, recognize the MIC proteins via the receptor NKG2D, which, together with the co-stimulator IL-1, activates the IELs to kill the MIC-bearing cells, leading …	IEL_CD8		Activated	Epithelial_intestine				Kill		Cytotoxicity			Intestinal epithelium		celiac
2018-12-02 22:55:42		512	Figure 12.14 Virus infects mucosal epithelial cell Infected cell displays viral peptide to CD8 IEL via MHC class I Activated IEL kills infected epithelial cell by perforin/granzyme and Fas-dependent pathways and legend: Type a IELs (top panels) are conventional CD8 cytotoxic T cells that recognize peptides derived from viruses or other intracellular pathogens bound to classical MHC class I molecu…	IEL_CD8_a	FasL	Activated	Epithelial_Mucosa	Fas			Kill		Antiviral			Intestinal epithelium
2018-12-02 22:54:26		512	Figure 12.14 Virus infects mucosal epithelial cell Infected cell displays viral peptide to CD8 IEL via MHC class I Activated IEL kills infected epithelial cell by perforin/granzyme and Fas-dependent pathways and legend: Type a IELs (top panels) are conventional CD8 cytotoxic T cells that recognize peptides derived from viruses or other intracellular pathogens bound to classical MHC class I molecu…	IEL_CD8_a		Activated	Perforin				Secrete		Antiviral			Intestinal epithelium
2018-12-02 22:55:21		512	Figure 12.14 Virus infects mucosal epithelial cell Infected cell displays viral peptide to CD8 IEL via MHC class I Activated IEL kills infected epithelial cell by perforin/granzyme and Fas-dependent pathways and legend: Type a IELs (top panels) are conventional CD8 cytotoxic T cells that recognize peptides derived from viruses or other intracellular pathogens bound to classical MHC class I molecu…	IEL_CD8_a		Activated	Granzymes				Secrete		Antiviral			Intestinal epithelium
2018-12-02 23:11:54		512	Type a (inducible) IELs express α:β T-cell receptors and the CD8α:β heterodimer. They are derived from naive CD8 T cells that were activated by antigen in the Peyer’s patches or mesenteric lymph nodes, and they function as conventional class I MHC-restricted cytotoxic T cells, killing virus-infected cells, for example (Fig. 12.14, top panels). They also secrete effector cytokines such as IFN-γ.	IEL_CD8_a		Activated	IFNg				Secrete		Antiviral			Intestinal epithelium
2018-12-02 23:00:35		512	Figure 12.14 Epithelial cells undergo stress as a result of infection, damage, or toxic peptides, and express MIC-A and MIC-B NKG2D on IEL binds to MIC-A,B and activates the IEL Activated IEL kills the stressed cell via the perforin/granzyme pathway and legend Type b IELs carrying the CD8α:α homodimer (bottom panels) recognize MIC-A and MIC-B using the receptor NKG2D and are activated by IL-15. H…	IEL_CD8_b		Activated	Perforin				Secrete			infection; internal damage; response to bacterial toxicity		Intestinal epithelium		Infection
2018-12-02 23:00:47		512	Figure 12.14 Epithelial cells undergo stress as a result of infection, damage, or toxic peptides, and express MIC-A and MIC-B NKG2D on IEL binds to MIC-A,B and activates the IEL Activated IEL kills the stressed cell via the perforin/granzyme pathway and legend Type b IELs carrying the CD8α:α homodimer (bottom panels) recognize MIC-A and MIC-B using the receptor NKG2D and are activated by IL-15. H…	IEL_CD8_b		Activated	Granzymes				Secrete			infection; internal damage; response to bacterial toxicity		Intestinal epithelium		Infection
2018-12-04 14:20:29		513	Like innate immune cells, type b IELs constitutively express genes associated with inflammation, such as the production of high levels of cytotoxic molecules, NO, and pro-inflammatory cytokines and chemokines. Their role in the gut may be the rapid recognition and elimination of epithelial cells that express an abnormal phenotype as a result of stress or infection (see Fig. 12.14, bottom panels).	IEL_CD8_b			NO				Secrete		Inflammation			Intestine		Infection
2018-12-04 14:20:56		513	Type b IELs are also thought to be important in aiding the repair of the mucosa after inflammatory damage: they stimulate the release of antimicrobial peptides, thus helping to remove the source of the inflammation; and they release cytokines such as keratinocyte growth factor, which promotes epithelial barrier function, and TGF-β, which assists tissue repair, as well as inhibiting local inflamma…	IEL_CD8_b			TGFb				Secrete		Inflammation			Intestine		Infection
2018-12-04 14:21:15		513	Type b IELs are also thought to be important in aiding the repair of the mucosa after inflammatory damage: they stimulate the release of antimicrobial peptides, thus helping to remove the source of the inflammation; and they release cytokines such as keratinocyte growth factor, which promotes epithelial barrier function, and TGF-β, which assists tissue repair, as well as inhibiting local inflamma…	IEL_CD8_b			Keratinocyte growth factor				Secrete		Inflammation			Intestine		Infection
2018-10-09 19:29:33		122	The interferons IFn-α and IFn-β have three major functions. First, they induce resistance to viral replication in uninfected cells by activating genes that cause the destruction of mRnA and inhibit the translation of viral proteins and some host proteins. These include the Mx proteins, oligoadenylate synthetase, PKR, and IFIT proteins. Second, they can induce MHC class I expression in most cell t…	IFNa			NK				Activate		Antiviral
2018-10-09 19:53:38		125	NK cells that can kill sensitive targets can be isolated from uninfected individuals, but this activity is increased 20- to 100-fold when NK cells are exposed to IFN-α and IFN-β, or to IL-12, a cytokine produced by dendritic cells and macrophages during infection by many types of pathogens.	IFNa			NK				Activate		Cytotoxicity
2018-10-18 13:20:59		362	Exposure to unmethylated DNA activates NFκB and mitogen-activated protein kinase (MAPK) signaling pathways (see Figs. 7.19–7.21), leading to the production of pro-inflammatory cytokines such as IL-6, IL-12, IL-18, and interferon (IFN)-α and IFN-β by dendritic cells. In turn, these cytokines act on the dendritic cells themselves to augment the expression of co-stimulatory molecules.	IFNa			pDC		Activated		Activate		Antibacterial; Antiviral; Antigen presentation	Enhances expression of costimulatory molecules
2018-10-19 10:21:08	Target_Name	375	For TH1 development, STAT1 and STAT4 are critical and are sequentially activated by interferons (type 1—IFN-α and IFN-β; or type 2—IFN-γ) and IL-12, respectively, which are produced by innate immune cells early during infection.	IFNa			T_CD4			Th1	Polarize
2018-12-07 22:25:52		664	IFN-α increases BAFF production by monocytes and dendritic cells, and BAFF interacts with receptors on B cells. Excess BAFF can increase autoreactive B-cell survival, leading to increased autoantibody production (lower panel).	IFNa			Monocyte			BAFF expression	Activate							SLE
2018-12-07 22:26:10		664	IFN-α increases BAFF production by monocytes and dendritic cells, and BAFF interacts with receptors on B cells. Excess BAFF can increase autoreactive B-cell survival, leading to increased autoantibody production (lower panel).	IFNa			DC			BAFF expression	Activate							SLE
2018-10-09 19:29:44		122	The interferons IFn-α and IFn-β have three major functions. First, they induce resistance to viral replication in uninfected cells by activating genes that cause the destruction of mRnA and inhibit the translation of viral proteins and some host proteins. These include the Mx proteins, oligoadenylate synthetase, PKR, and IFIT proteins. Second, they can induce MHC class I expression in most cell t…	IFNb			NK				Activate		Antiviral
2018-10-09 19:53:50		125	NK cells that can kill sensitive targets can be isolated from uninfected individuals, but this activity is increased 20- to 100-fold when NK cells are exposed to IFN-α and IFN-β, or to IL-12, a cytokine produced by dendritic cells and macrophages during infection by many types of pathogens.	IFNb			NK				Activate		Cytotoxicity
2018-10-18 13:21:08		362	Exposure to unmethylated DNA activates NFκB and mitogen-activated protein kinase (MAPK) signaling pathways (see Figs. 7.19–7.21), leading to the production of pro-inflammatory cytokines such as IL-6, IL-12, IL-18, and interferon (IFN)-α and IFN-β by dendritic cells. In turn, these cytokines act on the dendritic cells themselves to augment the expression of co-stimulatory molecules.	IFNb			pDC		Activated		Activate		Antibacterial; Antiviral; Antigen presentation	Enhances expression of costimulatory molecules
2018-10-19 10:21:18	Target_Name	375	For TH1 development, STAT1 and STAT4 are critical and are sequentially activated by interferons (type 1—IFN-α and IFN-β; or type 2—IFN-γ) and IL-12, respectively, which are produced by innate immune cells early during infection.	IFNb			T_CD4			Th1	Polarize
2018-09-26 13:49:19		30	For example, the TH1 subset of CD4 T cells helps to control certain bacteria that take up residence in membrane-enclosed vesicles inside macrophages. They produce the same cytokine as ILC1 cells, IFN-γ, which activates macrophages to increase their intracellular killing power and destroy these bacteria.	IFNg			Macrophage				Activate		Antibacterial
2018-10-11 15:32:03		233	Gene expression of the classical MHC class II proteins, along with the invariant-chain, DMα, DMβ, and DOα, but not DOβ, is coordinately increased by IFN-γ, which is produced by activated TH1 cells, CD8 T cells, and NK cells. This form of regulation allows dendritic cells and macrophages to upregulate molecules involved in processing of intravesicular antigens when presenting antigens to T cells a…	IFNg			DC			MHCII expression	Activate		Antigen presentation
2018-10-10 09:37:39		126	The production of IFN-γ by NK cells early in an immune response can directly activate macrophages to enhance their capacity to kill pathogens, augmenting innate immunity, but also influences adaptive immunity through actions on dendritic cells and in regulating the differentiation of CD4 T cells into the pro-inflammatory TH1 subset, which produces IFN-γ. NK cells also produce TNF-α, granulocyte-m…	IFNg			Macrophage				Activate		Anti-IC bacteria
2018-10-10 09:38:12		126	The production of IFN-γ by NK cells early in an immune response can directly activate macrophages to enhance their capacity to kill pathogens, augmenting innate immunity, but also influences adaptive immunity through actions on dendritic cells and in regulating the differentiation of CD4 T cells into the pro-inflammatory TH1 subset, which produces IFN-γ. NK cells also produce TNF-α, granulocyte-m…	IFNg			DC				Activate
2018-10-10 09:38:38		126	The production of IFN-γ by NK cells early in an immune response can directly activate macrophages to enhance their capacity to kill pathogens, augmenting innate immunity, but also influences adaptive immunity through actions on dendritic cells and in regulating the differentiation of CD4 T cells into the pro-inflammatory TH1 subset, which produces IFN-γ. NK cells also produce TNF-α, granulocyte-m…	IFNg			T_CD4			Th1	Polarize
2018-10-18 13:27:00		363	Normally, IL-12 made by conventional dendritic cells induces CD4 T cells to produce abundant IFN-γ, which helps macrophages kill the bacteria.	IFNg			Macrophage				Activate		Anti-IC bacteria
2018-10-19 09:49:38		373	TH1 cells (first panels) produce cytokines, such as IFn-γ, which activate macrophages, enabling them to destroy intracellular microorganisms more efficiently.	IFNg			Macrophage				Activate		Antibacterial; Type 1
2018-10-19 10:09:31		374	If a TH1 cell recognizes bacterial antigens displayed on the surface of an infected macrophage, it will activate the macrophage further through the release of IFN-γ, which enhances the macrophage’s microbicidal activity to kill ingested bacteria.	IFNg		Activated	Macrophage				Activate		Anti-IC bacteria
2018-10-19 10:20:05	Target_Name	375	TH1 development is induced when there is a predominance of the cytokines IFN-γ and IL-12 during the early stages of naive T-cell activation.	IFNg			T_CD4			Th1	Polarize
2018-10-19 10:21:31	Target_Name	375	For TH1 development, STAT1 and STAT4 are critical and are sequentially activated by interferons (type 1—IFN-α and IFN-β; or type 2—IFN-γ) and IL-12, respectively, which are produced by innate immune cells early during infection.	IFNg			T_CD4			Th1	Polarize
2018-10-19 10:23:08	Target_Name	375	TH1 cells differentiate in response to sequential IFn-γ and IL-12 signaling, whereas TH2 cells differentiate in response to IL-4.	IFNg			T_CD4			Th1	Polarize
2018-10-19 10:54:20		377	In addition to production of low amounts of cytokines characteristic of the effector T-cell subsets with which they develop in parallel (for example, IFN-γ, IL-4, or IL-17), and which promote different patterns of B-cell class switching, TFH cells produce high amounts of IL-21, a cytokine that supports the proliferation and differentiation of B cells into antibody-producing plasma cells.	IFNg			B				Polarize		Class switching
2018-10-19 19:08:58		377	Conversely, IFN-γ, a product of TH1 cells, can inhibit the proliferation of TH2 cells (see Fig. 9.34).	IFNg			Th2				Inhibit	No		Inhibits proliferation of Th2
2018-10-19 19:06:34	Target_Name	377	For example, both IFN-γ (produced by TH1 cells) and IL-4 (produced by TH2 cells) potently inhibit TH17 development, promoting TH1 or TH2 development, respectively (Fig. 9.34).	IFNg			T_CD4			Th1	Polarize			inhibits Th17
2018-10-19 19:32:39	Target_Name	378	under inflammatory conditions that favor IL-6 production, TGF-β production by Treg cells similarly inhibits the activation of TH1 or TH2 responses (upper panels) in order to facilitate the development of TH17 cells, which otherwise would be potently inhibited by IFn-γ or IL-4.	IFNg			T_CD4				Polarize			inhibits Th17 development
2018-10-19 19:33:51	Target_Name	378	Conversely, if signals are present to induce TH1 or TH2 cells, the cytokines IFn-γ or IL-4 produced by them can override the effect of IL-6 and inhibit TH17 development (lower center panel).	IFNg			T_CD4				Polarize			inhibits Th17 development
2018-10-19 19:25:40	Target_Name	378	IL-4 or IFN-g can inhibit development of TH17 cells	IFNg			T_CD4				Polarize
2018-10-19 19:26:04		378	IFN-g acts on TH2 cells to inhibit proliferation	IFNg			Th2				Inhibit	No
2018-10-19 19:34:43		378	IFn-γ produced by TH1 cells blocks the growth of TH2 cells (right panels).	IFNg			Th2				Inhibit	No
2018-10-19 19:39:39		379	elimination of infection with the intracellular protozoan parasite Leishmania major requires a TH1 response, because IFn-γ is needed to activate the macrophages that provide protection.	IFNg			Macrophage				Activate		Antiparasitic
2018-10-19 20:08:12		384	TH1 cells are specialized to activate macrophages that are infected by or have ingested pathogens; they secrete IFn-γ to activate the infected cell, as well as other effector molecules.	IFNg			Macrophage				Activate
2018-10-18 16:34:12	Target_Name	385	Table Figure 9.4	IFNg			T_CD4				Polarize			inhibits Th2 and Th17 differentiation
2018-10-18 16:33:38		385	Table Figure 9.4	IFNg			B				Polarize
2018-10-18 16:34:46		385	Table Figure 9.4	IFNg			Macrophage			MHCI, MCHII expression	Activate
2018-10-18 16:34:57		385	Table Figure 9.4	IFNg			NK				Activate
2018-10-19 20:46:12		392	IFN-γ also activates macrophages, recruiting them to sites of infection, where they serve both as effector cells and as antigen-presenting cells.	IFNg			Macrophage				Activate
2018-10-19 20:46:20		392	IFN-γ also activates macrophages, recruiting them to sites of infection, where they serve both as effector cells and as antigen-presenting cells.	IFNg			Macrophage				Recruit
2018-10-19 20:48:03		392	CD8 cytotoxic T cells also produce IFN-γ, which inhibits viral replication and is an important inducer of MHC class I molecule expression and macrophage activation.	IFNg			Macrophage				Activate
2018-12-06 15:36:38		635	Figure 14.25	IFNg			Epithelial_Mucosa				Activate		Inflammation			Gut		celiac
2018-10-19 22:41:02		406	Later in the antibody response, TFH cells will produce other cytokines, such as IL-4 and IFN-γ, that are characteristic of the other T helper subsets (described in Chapter 9). These will impact B-cell differentiation, particularly class switching, as we discuss later.	IFNg			B				Polarize		Antibody production; Class switching
2018-10-20 17:12:38		451	ILC1s lack the cytolytic granules that are characteristic of NK cells and CTLs, and appear to promote clearance of intracellular pathogens through their activation of infected macrophages by the release of IFN-γ.	IFNg			Macrophage				Activate		Type 1
2018-10-20 17:14:46		451	Thus, through their production of IL-12 and IL-18, macrophages can rapidly induce ILC1 production of IFN-γ, which acts back on the macrophage to induce its heightened killing of intracellular pathogens several days prior to the development and recruitment of TH1 cells.	IFNg			Macrophage				Activate		Type 1; Anti-IC bacteria
2018-10-22 15:46:29		457	Figure 11.9	IFNg			T_CD4			Th1	Polarize
2018-10-22 15:52:21		458	When an effector TH1 cell specific for a bacterial peptide contacts an infected macrophage, the T cell is induced to secrete the macrophage-activating factor IFN-γ and to express CD40 ligand. Together these newly synthesized TH1 proteins activate the macrophage. And figure 11.10 ...This boost to antimicrobial mechanisms is known as ‘classical’ macrophage activation, the result of which is the so-…	IFNg			Macrophage			M1 macrophage. TNFa	Activate
2018-10-22 15:59:53		459	CD8 T cells also produce IFN-γ and can activate macrophages presenting antigens derived from cytosolic proteins on MHC class I molecules.	IFNg			Macrophage				Activate		Type 1; Anti-IC bacteria; Antiviral
2018-10-20 15:54:54		460	TH1 cells produce IFN-g and CD40L, which induce and activate M1 macrophages	IFNg			Macrophage				Activate		Type 1; Anti-IC bacteria
2018-10-20 16:05:21		460	IFN-γ and CD40 ligand synergize in activating the macrophage, which allows it to kill engulfed pathogens.	IFNg			Macrophage				Activate		Type 1; Anti-IC bacteria
2018-10-22 18:47:17		462	The requirement for CD4 T cells seems to be due, at least in part, to a requirement for the macrophage-activating cytokines IFN-γ and TNF-α produced by TH1 cells.	IFNg			Macrophage				Activate
2018-10-19 23:16:43		418	IL-5 promotes switching to IgA, and interferon (IFN)-γ induces switching to IgG2a and IgG3.	IFNg			B			IgG2a (mouse), IgG3	Polarize		Class switching; Antibody production
2018-10-11 15:32:18		233	Gene expression of the classical MHC class II proteins, along with the invariant-chain, DMα, DMβ, and DOα, but not DOβ, is coordinately increased by IFN-γ, which is produced by activated TH1 cells, CD8 T cells, and NK cells. This form of regulation allows dendritic cells and macrophages to upregulate molecules involved in processing of intravesicular antigens when presenting antigens to T cells a…	IFNg			Macrophage			MHCII expression	Activate		Antigen presentation
2018-11-07 23:45:38		470	IFN-g produced by bystander CD8 T cells can activate macrophages and other cells to promote general resistance to bacteria and viruses	IFNg			Macrophage				Activate		Licensing; Antibacterial; Antiviral
2018-10-19 09:59:09		373	TFH cells producing IFn-γ activate B cells to produce strongly opsonizing antibodies belonging to certain IgG subclasses (IgG1 and IgG3 in humans, and their homologs, IgG2a and IgG2b, in the mouse) in type 1 responses.	IFNg			B			IgG1, IgG3 in humans, IgG2a and IgG2b in mice (homologs)	Polarize		Class switching; Type 1			LO
2018-10-24 13:16:22	Target_Name	466	As noted in Chapter 9, commitment of naive T cells to become TH17 cells is triggered by exposure to TGF-β and IL-6; commitment to become TH1 cells is initially triggered by IFN-γ.	IFNg			T_CD4			Th1	Polarize					LO
2018-10-20 17:16:50		451	Also, similar to the effect on TH1 cells of IFN-γ production by ILC1s, the production of IFN-γ by activated NK cells may contribute to the enhanced differentiation of cytolytic CD8 T cells.	IFNg			T_CD8			T_Cytotoxic	Polarize		Type 1
2018-10-20 17:15:39	Target_Name	451	Moreover, the production of IFN-γ by ILC1s may contribute to the early polarization of TH1 cells, linking the effector function of these cells to the induction of the TH1 cell response that follows.	IFNg			T_CD4			Th1	Polarize		Type 1
2018-12-04 22:12:56	Target_Name	604	Exposure to IL-4, IL-5, IL-9, and IL-13 favors the development of TH2 cells, whereas exposure to IFN-γ and IL-12 (and its relative IL-27) favors TH1-cell development.	IFNg			T_CD4			Th1	Polarize		Type 1
2018-12-06 14:04:55		632	Figure 14.21	IFNg			Endothelial_vascular			adhesion molecule expression	Activate		Inflammation			Skin		allergy (cellular/th1 delayed-type hypersensitivity)
2018-12-06 15:28:39		633	Figure 14.22 The products of keratinocytes and TH1 cells activate macrophages to secrete mediators of inflammation	IFNg			Macrophage			IL1, TNFa, NO	Activate		Inflammation			Skin		allergy (cellular/th1 delayed-type hypersensitivity)
2018-12-06 14:02:18		632	Figure 14.21	IFNg			Macrophage				Activate		Inflammation			Skin		allergy (cellular/th1 delayed-type hypersensitivity)
2018-12-06 15:10:56		632	Allergic contact dermatitis can be caused by the activation of CD4 or CD8 T cells, depending on the pathway by which the antigen is processed... During the sensitization phase, Langerhans cells in the epidermis and dendritic cells in the dermis take up and process antigen, and migrate to regional lymph nodes, where they activate T cells (see Fig. 9.13) with the consequent production of memory T c…	IFNg			Keratinocyte			IL1, IL6, TNFa, GMCSF, CXCL8, CXCL11, CXCL10, CXCL9	Activate					Skin		allergy (contact dermatitis)
2018-12-06 15:25:16		633	Figure 14.22 The activated TH1 cells then secrete cytokines such as IFN-γ that stimulate keratinocytes to secrete additional cytokines and chemokines, which in turn attract monocytes and induce their maturation into activated tissue macrophages, further contributing to inflammatory lesions like those caused by poison ivy (see Fig. 14.23).	IFNg			Keratinocyte			TNFa, CXCL8, IL1, CXCL11, CXCL9	Activate					Skin		allergy (cellular/th1 delayed-type hypersensitivity)
2018-10-09 09:29:26		811	Table Appendix III	IFNg			B				Polarize		Class switching
2018-10-09 09:30:34		811	Table Appendix III	IFNg			T_CD4				Polarize			suppresses Th17 and Th2
2018-10-09 09:28:19		811	Table Appendix III	IFNg			Macrophage			MHC, antigen-presentation expression	Activate
2018-12-05 16:16:53		611	Increasing expression of the anti-inflammatory enzyme indoleamine 2,3-dioxygenase (IDO) by treatment with IFN-γ or by unmethylated CpG DNA can induce the generation or activation of Treg cells.	IFNg			T_reg			IDO	Activate		Immunosuppression	Asthma treatment
2018-11-20 11:41:57		508	Binding of the IgA-containing complex to DC-SIGN on the dendritic cells induces them to produce anti-inflammatory IL-10.	IgA		antigen-bound	DC	DCSIGN		IL0	Activate					Gut
2018-10-20 14:48:49		433	Table Figure 10.38	IgA			B	Fca/mR			Activate
2018-10-20 14:53:14		434	Recently, Fcα/μR was discovered as a receptor that binds both IgA and IgM. Fcα/μR is expressed primarily on macrophages and B cells in the lamina propria of the intestine and in germinal centers.	IgA			Macrophage	Fca/mR			Activate					Lamina propria; Germinal center
2018-10-20 14:53:42		434	Recently, Fcα/μR was discovered as a receptor that binds both IgA and IgM. Fcα/μR is expressed primarily on macrophages and B cells in the lamina propria of the intestine and in germinal centers.	IgA			B	Fca/mR			Activate					Lamina propria; Germinal center
2018-10-24 12:30:00		464	In addition to Fcε receptors that arm them for degranulation with IgE, eosinophils bear Fc receptors for IgG and can mediate ADCC against IgG-coated parasites (see Fig. 10.38). They also express the Fcα receptor (CD89) and degranulate in response to stimulation by secretory IgA.	IgA			Eosinophil	FcaR			Activate		Antiparasitic; Inflammation	FcaR = CD89
2018-10-20 14:47:18		433	Table Figure 10.38	IgA			Macrophage	FcaRI			Activate			both IgA1 and IgA2
2018-10-20 14:47:29		433	Table Figure 10.38	IgA			Eosinophil	FcaRI			Activate			both IgA1 and IgA2
2018-10-20 14:47:38		433	Table Figure 10.38	IgA			Neutrophil	FcaRI			Activate			both IgA1 and IgA2
2018-10-24 12:52:29		466	TFH cells that develop coordinately with TH17 cells promote the production of high-affinity IgG and IgA antibodies by plasma cells that can express CCR6 and thereby localize to sites of type 3 responses in barrier tissues, where they can arm neutrophils and macrophages ‘on-site.’	IgA			Neutrophil				Activate		Anti-EC bacteria; Antifungal			Barrier tissues
2018-10-24 12:52:49		466	TFH cells that develop coordinately with TH17 cells promote the production of high-affinity IgG and IgA antibodies by plasma cells that can express CCR6 and thereby localize to sites of type 3 responses in barrier tissues, where they can arm neutrophils and macrophages ‘on-site.’	IgA			Macrophage				Activate		Anti-EC bacteria; Antifungal			Barrier tissues
2018-12-05 20:02:18		616	For example, parasites coated with IgG, C3b, or IgA can cause eosinophil degranulation.	IgA		antigen-bound	Eosinophil				Activate		Antiparasitic; Inflammation			Mucosal connective tissue
2018-10-20 15:26:12		438	Fc receptors on macrophages and neutrophils recognize the constant regions of IgG or IgA antibodies bound to a pathogen and trigger the engulfment and destruction of such bacteria.	IgA			Neutrophil				Activate		Antibacterial; Phagocytosis
2018-10-20 15:26:33		438	Fc receptors on macrophages and neutrophils recognize the constant regions of IgG or IgA antibodies bound to a pathogen and trigger the engulfment and destruction of such bacteria.	IgA			Macrophage				Activate		Antibacterial; Phagocytosis
2018-11-20 11:46:25		508	Uptake of IgA:antigen complexes by dendritic cells also induces these cells to produce anti-inflammatory IL-10. Together these properties mean that IgA can limit the penetration of microbes into the mucosa without risking inflammatory damage to these fragile tissues, something that would be potentially harmful in the intestine.	IgA		antigen-bound	DC			IL10	Activate		Anti-inflammatory			Intestine; Mucosa
2018-11-07 23:22:58		469	In polio, specific IgA on mucosal epithelial surfaces also neutralizes the virus before it enters the tissues.	IgA			Virus				Inhibit		Antiviral			Mucosal epithelium		Polio
2018-11-20 11:44:01		508	First, it inhibits microbial adherence to the epithelium, its ability to bind bacteria being assisted by the unusually wide and flexible angle between the Fab pieces of the IgA molecule, particularly the IgA1 isotype (see Section 5-12), allowing very efficient bivalent binding to large antigens such as bacteria. Secretory IgA can also neutralize microbial toxins or enzymes.	IgA			Bacteria				Inhibit					Mucosal epithelium
2018-11-20 11:44:25		508	First, it inhibits microbial adherence to the epithelium, its ability to bind bacteria being assisted by the unusually wide and flexible angle between the Fab pieces of the IgA molecule, particularly the IgA1 isotype (see Section 5-12), allowing very efficient bivalent binding to large antigens such as bacteria. Secretory IgA can also neutralize microbial toxins or enzymes.	IgA			Microbial products				Inhibit					Mucosal epithelium
2018-10-20 14:48:07		433	Table Figure 10.38	IgA			Macrophage	Fca/mR			Activate
2018-10-10 22:16:45		193	Table Figure 5.20	IgA1			Macrophage				Activate
2018-10-10 22:17:01		193	Table Figure 5.20	IgA1			Neutrophil				Activate
2018-10-10 22:17:09		193	Table Figure 5.20	IgA2			Neutrophil				Activate
2018-10-10 22:17:18		193	Table Figure 5.20	IgA2			Macrophage				Activate
2018-10-20 15:06:26		435	The principal leukocytes involved in the destruction of bacteria are macrophages and neutrophils, whereas large parasites such as helminths are usually attacked by eosinophils (Fig. 10.41), nonphagocytic cells that can bind antibody-coated parasites via several different Fc receptors, including the low-ainity Fcε receptor for IgE, CD23 (see Fig. 10.38). Crosslinking of these receptors by antibody…	IgE			Eosinophil	CD23			Activate		Antiparasitic; Inflammation
2018-12-06 12:19:59		617	Basophils express high-affinity FcεRI on their cell surfaces and so have IgE bound. On activation by antigen binding to IgE or by cytokines, they release histamine from their granules and also produce IL-4 and IL-13.	IgE		antigen-bound	Basophil	FceRI		Histamine, IL4, IL13	Activate		Inflammation
2018-10-16 10:32:11		270	The Fcγ chain is also the signaling component of another Fc receptor— the Fcε receptor I (FcεRI) on mast cells. As we discuss in Chapter 14, this receptor binds IgE antibodies, and on cross-linking by allergens, it triggers the degranulation of mast cells.	IgE		antigen-bound	Mast	FceRI			Activate		Allergic Inflammation; Inflammation					Allergy
2018-12-06 13:14:06		627	The allergic response to innocuous antigens reflects the pathophysiological aspects of a defensive immune response whose physiological role is to protect against helminth parasites. It is triggered by the binding of antigen to IgE antibodies bound to the high-affinity IgE receptor FcεRI on mast cells and basophils. Mast cells are strategically distributed beneath the mucosal surfaces of the body …	IgE		antigen-bound	Mast	FceRI			Activate					Mucosal connective tissue		allergy
2018-10-20 14:41:59		433	Table Figure 10.38	IgE			Mast	FceRI			Activate		Inflammation
2018-10-20 14:42:09		433	Table Figure 10.38	IgE			Basophil	FceRI			Activate
2018-10-20 15:01:21		435	Cross-linking by antigen of IgE bound to the high-affinity FcεRI on mast cells and basophils also results in exocytosis of their granule contents, as we describe below.	IgE			Mast	FceRI			Activate		Inflammation
2018-10-20 15:01:41		435	Cross-linking by antigen of IgE bound to the high-affinity FcεRI on mast cells and basophils also results in exocytosis of their granule contents, as we describe below.	IgE			Basophil	FceRI			Activate		Inflammation
2018-10-20 15:21:36		437	Mast cells are large cells found in connective tissue and can be distinguished by their secretory granules, which contain many inflammatory mediators. They bind stably to monomeric IgE antibodies through the very high-affinity receptor FcεRI. Antigen cross-linking of the bound IgE antibody molecules triggers rapid degranulation, releasing inflammatory mediators into the surrounding tissue. These …	IgE			Mast	FceRI			Activate		Inflammation; Allergic Inflammation					Allergy
2018-10-16 10:35:21		270	The Fcε receptor (FcεRI) is found on mast cells and basophils. The α subunit binds to IgE antibodies with very high affinity. The β subunit is a four-spanning transmembrane protein. When antigen subsequently binds to the IgE, the mast cell is triggered to release granules containing inflammatory mediators.	IgE		Antigen-bound	Mast	FceRI		Inflammatory mediators	Activate		Inflammation
2018-10-20 15:13:46		436	Mast cells have Fc receptors specific for IgE (FcεRI) and IgG (FcγRIII), and can be activated to release their granules and to secrete lipid inflammatory mediators and cytokines via antibody bound to these receptors.	IgE			Mast	FceRI		Cytokines, lipid inflammatory mediators	Activate		Inflammation
2018-12-04 22:27:26		605	Figure 14.3	IgE		antigen-bound	Basophil	FceRI		IL4	Activate		Allergic Inflammation; Inflammation			Mucosa		Allergy
2018-12-04 22:32:33		605	Figure 14.3	IgE		antigen-bound	Basophil	FceRI		CD40L expression, IL4	Activate		Allergic Inflammation; Inflammation			Mucosa		Allergy
2018-12-04 22:27:37		605	Figure 14.3	IgE		antigen-bound	Mast	FceRI		IL4	Activate		Allergic Inflammation; Inflammation			Mucosa		Allergy
2018-12-04 22:32:55		605	Figure 14.3	IgE		antigen-bound	Mast	FceRI		CD40L expression, IL4	Activate		Allergic Inflammation; Inflammation			Mucosa		Allergy
2018-12-05 17:11:57		613	The ligation of the cell-bound IgE antibody by specific multivalent antigen triggers the activation of these cells at the sites of antigen entry into the tissues. The release from these activated mast cells of inflammatory lipid mediators, cytokines, and chemokines at sites of IgE-triggered reactions recruits eosinophils and basophils to augment the allergic response. It also recruits TH2 cells, …	IgE		antigen-bound	Mast	FceRI		lipid mediators, cytokines, chemokines (which recruit eosinophils, basophils, Th2)	Activate		Inflammation; Allergic Inflammation; Type 2			Mucosa		Allergy
2018-12-04 22:36:02		605	In humans, the IgE response, once initiated, can also be ampliied by the capture of IgE by Fcε receptors on dendritic cells. Some populations of human immature dendritic cells—for example, the Langerhans cells of the skin— express surface FcεRI in an inflammatory setting, and once anti-allergen IgE antibodies have been produced, they can bind to these receptors. The bound IgE forms a highly effec…	IgE		antigen-bound	DC	FceRI			Activate		Allergic Inflammation					Allergy
2018-12-05 17:23:06		614	Mast cells express FcεRI constitutively on their surface and are activated when antigens cross-link IgE bound to these receptors (see Fig. 10.43). A relatively low level of allergen is sufficient to trigger degranulation.	IgE		antigen-bound	Mast	FceRI			Activate		Allergic Inflammation; Inflammation					Allergy
2018-12-06 13:14:20		627	The allergic response to innocuous antigens reflects the pathophysiological aspects of a defensive immune response whose physiological role is to protect against helminth parasites. It is triggered by the binding of antigen to IgE antibodies bound to the high-affinity IgE receptor FcεRI on mast cells and basophils. Mast cells are strategically distributed beneath the mucosal surfaces of the body …	IgE		antigen-bound	Basophil	FceRI			Activate							allergy
2018-10-20 14:42:35		433	Table Figure 10.38	IgE			Eosinophil	FceRII			Activate
2018-10-20 14:42:51		433	Table Figure 10.38	IgE			B	FceRII			Activate
2018-10-10 22:21:19		194	The Fc region of IgE binds to a high-affinity Fcε receptor on mast cells, basophils, and activated eosinophils, triggering the release of inflammatory mediators in response to antigens.	IgE			Basophil			inflammatory mediators	Activate		Inflammation
2018-10-10 22:21:32		194	The Fc region of IgE binds to a high-affinity Fcε receptor on mast cells, basophils, and activated eosinophils, triggering the release of inflammatory mediators in response to antigens.	IgE			Eosinophil		Activated	inflammatory mediators	Activate		Inflammation
2018-10-10 22:21:07		194	The Fc region of IgE binds to a high-affinity Fcε receptor on mast cells, basophils, and activated eosinophils, triggering the release of inflammatory mediators in response to antigens.	IgE			Mast			inflammatory mediators	Activate		Inflammation
2018-10-24 12:17:48		463	The response to helminths generates high levels of IgE antibody... IgE binds to Fcε receptors expressed by mast cells, eosinophils, and basophils, which arms them for antigen-specific recognition and activation.	IgE			Mast				Activate		Antiparasitic
2018-10-24 12:18:44		463	The response to helminths generates high levels of IgE antibody... IgE binds to Fcε receptors expressed by mast cells, eosinophils, and basophils, which arms them for antigen-specific recognition and activation.	IgE			Eosinophil				Activate		Antiparasitic
2018-10-24 12:19:03		463	The response to helminths generates high levels of IgE antibody... IgE binds to Fcε receptors expressed by mast cells, eosinophils, and basophils, which arms them for antigen-specific recognition and activation.	IgE			Basophil				Activate		Antiparasitic
2018-10-24 12:29:20		464	In addition to Fcε receptors that arm them for degranulation with IgE, eosinophils bear Fc receptors for IgG and can mediate ADCC against IgG-coated parasites (see Fig. 10.38). They also express the Fcα receptor (CD89) and degranulate in response to stimulation by secretory IgA.	IgE			Eosinophil				Activate		Antiparasitic; Inflammation
2018-10-10 22:14:32		193	Table Figure 5.20	IgE			Mast				Activate
2018-10-10 22:14:43		193	Table Figure 5.20	IgE			Basophil				Activate
2018-10-10 22:17:27		193	Table Figure 5.20	IgE			Macrophage				Activate
2018-10-10 22:17:41		193	Table Figure 5.20	IgE			Neutrophil				Activate
2018-10-19 23:33:40		424	Finally, IgE antibody is present only at very low levels in blood or extracellular fluid, but is bound avidly by receptors on mast cells that are found just beneath the skin and mucosa and along blood vessels in connective tissue. Antigen binding to this cell-associated IgE triggers mast cells to release powerful chemical mediators that induce reactions such as coughing, sneezing, and vomiting, w…	IgE			Mast				Activate					Blood; EC fluid; Subepithelia; Mucosa; Blood vessels
2018-10-19 10:01:20		373	Those TFH cells producing IL-4 drive B cells to differentiate and produce immunoglobulin IgE, which arms mast cells and basophils for granule release in type 2 responses.	IgE			Mast				Activate		Type 2; Inflammation
2018-10-19 10:01:35		373	Those TFH cells producing IL-4 drive B cells to differentiate and produce immunoglobulin IgE, which arms mast cells and basophils for granule release in type 2 responses.	IgE			Basophil				Activate		Type 2; Inflammation
2018-10-19 23:29:33		423	Table Figure 10.27	IgE			Mast				Activate
2018-10-20 15:27:23		438	Eosinophils are important in the elimination of parasites too large to be engulfed; they bear Fc receptors specific for the constant region of IgG, as well as receptors for IgE; aggregation of these receptors triggers the release of toxic substances onto the surface of the parasite.	IgE			Eosinophil				Activate		Antiparasitic; Inflammation
2018-10-20 15:32:41		439	Binding of antibody C regions to Fc receptors on other cells leads to the exocytosis of stored mediators; this is particularly important in parasite infections, in which Fcε-expressing mast cells are triggered by the binding of antigen to IgE antibody to release inflammatory mediators directly onto parasite surfaces.	IgE			Mast			inflammatory mediators	Activate		Antiparasitic
2018-10-20 16:24:31		463	Specific IgE arms mast cells against helminths.	IgE			Mast				Activate		Type 2; Antiparasitic			Intestine
2018-12-05 16:29:21		612	The specific IgE produced in response to the allergen binds to the high-affinity receptor for IgE on mast cells and basophils.	IgE			Mast				Activate		Type 2; Allergic Inflammation					Allergy
2018-12-05 16:29:35		612	The specific IgE produced in response to the allergen binds to the high-affinity receptor for IgE on mast cells and basophils.	IgE			Basophil				Activate		Type 2; Allergic Inflammation					Allergy
2018-10-20 15:30:04		439	When IgE bound to the surface of a mast cell is aggregated by binding to antigen, it triggers the release of histamine and many other mediators that increase the blood low to sites of infection; it thereby recruits antibodies and effector cells to these sites. Mast cells are found principally below epithelial surfaces of the skin and beneath the basement membrane of the digestive and respiratory …	IgE			Mast			Histamine	Activate		Inflammation			Barrier tissues
2018-12-04 22:09:35		603	Figure 14.2	IgE		antigen-bound	Mast				Activate		Allergic Inflammation; Inflammation			Respiratory tract		Allergy
2018-10-20 15:23:44		437-438	Mast cells respond rapidly to the binding of antigen to surface-bound IgE antibodies, and their activation leads to the initiation of an inflammatory response and the recruitment and activation of basophils and eosinophils, which contribute further to the inflammatory response (see Chapter 14).	IgE			Mast				Activate		Inflammation
2018-10-16 16:00:09		289	When the B-cell receptor binds an antigen that is already present in immune complexes with IgG, the ITIM-containing Fc receptor FcγRIIB is engaged at the same time as the B-cell receptor. The Src-family kinase present at the B-cell receptor (BCR) phosphorylates the ITIM motif of FcγRIIB, which then recruits the SH2 domain-containing inositol phosphatase SHIP. SHIP dephosphorylates PIP3 in the pla…	IgG			B	FcgRIIB			Inhibit
2018-10-16 15:56:16		288	Other receptors on B cells and T cells also contain ITIMs and can inhibit cell activation when ligated along with the antigen receptors. One example is the receptor FcγRIIB-1 on B cells, which binds the Fc region of IgG antibodies. As a result, antigens present as immune complexes containing IgG antibodies are poor at activating naive B cells, due to the co-engagement of the B-cell receptor with …	IgG			B_naive	FcgRIIB1			Inhibit
2018-10-20 15:14:01		436	Mast cells have Fc receptors specific for IgE (FcεRI) and IgG (FcγRIII), and can be activated to release their granules and to secrete lipid inflammatory mediators and cytokines via antibody bound to these receptors.	IgG			Mast	FcgRIII		Cytokines, lipid inflammatory mediators	Activate		Inflammation
2018-12-06 13:22:00		629	In individuals who have already made IgG antibody against an antigen, the same antigen injected into the skin forms immune complexes with IgG antibody that has diffused out of the capillaries. Because the dose of antigen is low, the immune complexes are formed only close to the site of injection, where they activate mast cells bearing Fcγ receptors (FcγRIII).	IgG		antigen-bound	Mast	FcgRIII			Activate		Inflammation					allergy (immediate/ab-mediated hypersensitivity)
2018-12-06 13:19:45		628	When antigen is injected into the skin, circulating IgG antibody that has diffused into the skin forms immune complexes locally. The immune complexes bind Fc receptors such as FcγRIII on mast cells and other leukocytes, generating a local inflammatory response and increased vascular permeability.	IgG		antigen-bound	Mast	FcgRIII			Activate		Inflammation; Vascular permeability increase			Skin		allergy (immediate/ab-mediated hypersensitivity)
2018-10-16 10:29:23		270	One example is FcγRIII (CD16); this is a receptor for IgG that triggers antibody- dependent cell-mediated cytotoxicity (ADCC) by NK cells, which we consider in Chapter 11; CD16 is also found on macrophages and neutrophils, where it facilitates the uptake and destruction of antibody-bound pathogens.	IgG		Antigen-bound	NK	FcgRIII			Activate	No	ADCC
2018-10-16 10:34:26		270	The Fcγ receptor III (FcγRIII, or CD16) is found on nK cells, macrophages, and neutrophils. Binding of IgG to this receptor activates the killing function of the nK cell, leading to the process known as antibody-dependent cell mediated cytotoxicity (ADCC).	IgG		Antigen-bound	NK	FcgRIII			Activate		ADCC
2018-10-16 10:30:04		270	One example is FcγRIII (CD16); this is a receptor for IgG that triggers antibody- dependent cell-mediated cytotoxicity (ADCC) by NK cells, which we consider in Chapter 11; CD16 is also found on macrophages and neutrophils, where it facilitates the uptake and destruction of antibody-bound pathogens.	IgG		Antigen-bound	Macrophage	FcgRIII			Activate	No	Phagocytosis	Phagocytosis (of ab-bound thing)
2018-10-16 10:30:17		270	One example is FcγRIII (CD16); this is a receptor for IgG that triggers antibody- dependent cell-mediated cytotoxicity (ADCC) by NK cells, which we consider in Chapter 11; CD16 is also found on macrophages and neutrophils, where it facilitates the uptake and destruction of antibody-bound pathogens.	IgG		Antigen-bound	Neutrophil	FcgRIII			Activate	No	Phagocytosis	Phagocytosis (of ab-bound thing)
2018-10-24 12:29:44		464	In addition to Fcε receptors that arm them for degranulation with IgE, eosinophils bear Fc receptors for IgG and can mediate ADCC against IgG-coated parasites (see Fig. 10.38). They also express the Fcα receptor (CD89) and degranulate in response to stimulation by secretory IgA.	IgG			Eosinophil				Activate		Antiparasitic
2018-10-24 12:52:21		466	TFH cells that develop coordinately with TH17 cells promote the production of high-affinity IgG and IgA antibodies by plasma cells that can express CCR6 and thereby localize to sites of type 3 responses in barrier tissues, where they can arm neutrophils and macrophages ‘on-site.’	IgG			Neutrophil				Activate		Anti-EC bacteria; Antifungal			Barrier tissues
2018-10-24 12:52:40		466	TFH cells that develop coordinately with TH17 cells promote the production of high-affinity IgG and IgA antibodies by plasma cells that can express CCR6 and thereby localize to sites of type 3 responses in barrier tissues, where they can arm neutrophils and macrophages ‘on-site.’	IgG			Macrophage				Activate		Anti-EC bacteria; Antifungal			Barrier tissues
2018-12-05 20:01:44		616	For example, parasites coated with IgG, C3b, or IgA can cause eosinophil degranulation.	IgG		antigen-bound	Eosinophil				Activate		Antiparasitic; Inflammation			Mucosal connective tissue
2018-10-20 14:56:28		434	Figure 10.39	IgG			Macrophage				Activate		Phagocytosis	Phagocytosis (of ab-bound thing)
2018-10-20 14:56:52		434	Figure 10.39	IgG			Neutrophil				Activate		Phagocytosis	Phagocytosis (of ab-bound thing)
2018-10-20 15:10:27		436	NK cells (see Chapter 3) are large granular non-T, non-B lymphoid cells that have FcγRIII (CD16) on their surface. When these cells encounter cells coated with IgG antibody, they rapidly kill the target cell. ADCC is only one way in which NK cells can contribute to host defense.	IgG			NK				Activate		ADCC
2018-10-20 15:25:26		438	Fc receptors on macrophages and neutrophils recognize the constant regions of IgG or IgA antibodies bound to a pathogen and trigger the engulfment and destruction of such bacteria.	IgG			Neutrophil				Activate		Antibacterial; Phagocytosis
2018-10-20 15:26:24		438	Fc receptors on macrophages and neutrophils recognize the constant regions of IgG or IgA antibodies bound to a pathogen and trigger the engulfment and destruction of such bacteria.	IgG			Macrophage				Activate		Antibacterial; Phagocytosis
2018-10-20 15:27:13		438	Eosinophils are important in the elimination of parasites too large to be engulfed; they bear Fc receptors specific for the constant region of IgG, as well as receptors for IgE; aggregation of these receptors triggers the release of toxic substances onto the surface of the parasite.	IgG			Eosinophil				Activate		Antiparasitic; Inflammation
2018-11-07 23:17:48		469	In both the initial and recurrent infection, a strong, rapid antiviral IgG response against the virus is essential for survival. The antibody response clears the virus from the bloodstream and gives the patient time to activate cytotoxic T cells.	IgG			Virus				Inhibit		Antiviral
2018-10-20 14:25:31		433	Table Figure 10.38	IgG1			Macrophage	FcgRI			Activate
2018-10-20 14:25:58		433	Table Figure 10.38	IgG1			Neutrophil	FcgRI			Activate
2018-10-20 14:26:14		433	Table Figure 10.38	IgG1			Eosinophil	FcgRI			Activate
2018-10-20 14:29:17		433	Table Figure 10.38	IgG1			Eosinophil	FcgRIIA			Activate		Inflammation
2018-10-20 14:27:53		433	Table Figure 10.38	IgG1			Macrophage	FcgRIIA			Activate
2018-10-20 14:28:49		433	Table Figure 10.38	IgG1			Neutrophil	FcgRIIA			Activate
2018-10-20 14:29:28		433	Table Figure 10.38	IgG1			Platelet	FcgRIIA			Activate
2018-10-20 14:29:45		433	Table Figure 10.38	IgG1			Langerhans	FcgRIIA			Activate
2018-10-20 14:31:34		433	Table Figure 10.38	IgG1			B	FcgRIIB1			Inhibit
2018-10-20 14:31:43		433	Table Figure 10.38	IgG1			Mast	FcgRIIB1			Inhibit
2018-10-20 14:30:33		433	Table Figure 10.38	IgG1			Macrophage	FcgRIIB2			Inhibit
2018-10-20 14:30:44		433	Table Figure 10.38	IgG1			Neutrophil	FcgRIIB2			Inhibit
2018-10-20 14:31:04		433	Table Figure 10.38	IgG1			Eosinophil	FcgRIIB2			Inhibit
2018-10-20 14:32:23		433	Table Figure 10.38	IgG1			NK	FcgRIII			Activate		Cytotoxicity
2018-10-20 14:32:36		433	Table Figure 10.38	IgG1			Eosinophil	FcgRIII			Activate
2018-10-20 14:32:47		433	Table Figure 10.38	IgG1			Macrophage	FcgRIII			Activate
2018-10-20 14:32:57		433	Table Figure 10.38	IgG1			Neutrophil	FcgRIII			Activate
2018-10-20 14:33:06		433	Table Figure 10.38	IgG1			Mast	FcgRIII			Activate
2018-10-20 15:08:56	Edge_ImmuneProcess	435	As well as this innate function, NK cells can recognize and destroy antibodycoated target cells in a process called antibody-dependent cell-mediated cytotoxicity (ADCC). This is triggered when antibody bound to the surface of a cell interacts with Fc receptors on the NK cell (Fig. 10.42). NK cells express the receptor FcγRIII (CD16), which recognizes the IgG1 and IgG3 subclasses. The killing mech…	IgG1			NK	FcgRIII		Perforin, Granzymes	Activate		ADCC; Antiviral; Cytotoxicity
2018-10-10 22:19:35		194	Fcγ receptors expressed on the surface of macrophages and neutrophils bind the Fc portions of IgG1 and IgG3 antibodies, facilitating the phagocytosis of pathogens coated with these antibodies.	IgG1			Macrophage				Activate		Phagocytosis	Phagocytosis (of ab-bound thing)
2018-10-10 22:19:58		194	Fcγ receptors expressed on the surface of macrophages and neutrophils bind the Fc portions of IgG1 and IgG3 antibodies, facilitating the phagocytosis of pathogens coated with these antibodies.	IgG1			Neutrophil				Activate		Phagocytosis	Phagocytosis (of ab-bound thing)
2018-10-10 22:15:49		193	Table Figure 5.20	IgG1			Macrophage				Activate
2018-10-10 22:15:58		193	Table Figure 5.20	IgG1			Neutrophil				Activate
2018-10-19 23:29:05		423	Table Figure 10.27	IgG1			NK				Activate		Cytotoxicity
2018-10-24 12:20:47		464-465	Type 2 adaptive responses also promote production of IgG1, which is recognized by macrophages and engages them in the type 2 response.	IgG1			Macrophage				Activate		Type 2
2018-10-20 15:09:09		435	As well as this innate function, NK cells can recognize and destroy antibodycoated target cells in a process called antibody-dependent cell-mediated cytotoxicity (ADCC). This is triggered when antibody bound to the surface of a cell interacts with Fc receptors on the NK cell (Fig. 10.42). NK cells express the receptor FcγRIII (CD16), which recognizes the IgG1 and IgG3 subclasses. The killing mech…	IgG3			NK	FcgRIII		Perforin, Granzymes	Activate		ADCC; Antiviral
2018-10-10 22:19:44		194	Fcγ receptors expressed on the surface of macrophages and neutrophils bind the Fc portions of IgG1 and IgG3 antibodies, facilitating the phagocytosis of pathogens coated with these antibodies.	IgG3			Macrophage				Activate		Phagocytosis	Phagocytosis (of ab-bound thing)
2018-10-10 22:20:24		194	Fcγ receptors expressed on the surface of macrophages and neutrophils bind the Fc portions of IgG1 and IgG3 antibodies, facilitating the phagocytosis of pathogens coated with these antibodies.	IgG3			Neutrophil				Activate		Phagocytosis	Phagocytosis (of ab-bound thing)
2018-10-10 22:16:08		193	Table Figure 5.20	IgG3			Neutrophil				Activate
2018-10-10 22:16:17		193	Table Figure 5.20	IgG3			Macrophage				Activate
2018-10-19 23:29:15		423	Table Figure 10.27	IgG3			NK				Activate		Cytotoxicity
2018-10-20 14:48:32		433	Table Figure 10.38	IgM			Macrophage	Fca/mR			Activate
2018-10-20 14:48:41		433	Table Figure 10.38	IgM			B	Fca/mR			Activate
2018-10-20 14:53:24		434	Recently, Fcα/μR was discovered as a receptor that binds both IgA and IgM. Fcα/μR is expressed primarily on macrophages and B cells in the lamina propria of the intestine and in germinal centers.	IgM			Macrophage	Fca/mR			Activate					Lamina propria; Germinal center
2018-10-20 14:53:33		434	Recently, Fcα/μR was discovered as a receptor that binds both IgA and IgM. Fcα/μR is expressed primarily on macrophages and B cells in the lamina propria of the intestine and in germinal centers.	IgM			B	Fca/mR			Activate					Lamina propria; Germinal center
2018-12-04 15:21:52		518	IL-1 and IL-6 produced by recently arrived monocytes are important for maintaining the survival and function of local TH17 cells.	IL1			Th17				Survive					Gut
2018-12-04 16:46:51		524	Figure 12.23	IL1			T_CD4			Th17	Polarize		Microbiome tuning of immune response; Type 3			Gut
2018-12-04 14:39:40		515	Epithelial cells have a crucial role in innate defense against pathogens. TLRs are present in intracellular vesicles or on the basolateral or apical surfaces of epithelial cells, where they recognize different components of invading bacteria. Cytoplasmic NOD1 and NOD2 detect cell-wall peptides from bacteria. TLRs and NODs activate NFκB (see Fig. 3.15), inducing epithelial cells to produce CXCL8, …	IL1			Macrophage				Activate		Antibacterial			Intestinal epithelium
2018-12-04 14:45:11		516	After uptake by macrophages in the lamina propria, invasive Salmonella induces caspase 1 activation, promoting production of IL-1 and IL-8. CXCL8 is also produced by the infected macrophages, and together these mediators recruit and activate neutrophils	IL1			Neutrophil				Recruit		Antibacterial			Intestinal epithelium
2018-12-04 14:45:30		516	After uptake by macrophages in the lamina propria, invasive Salmonella induces caspase 1 activation, promoting production of IL-1 and IL-8. CXCL8 is also produced by the infected macrophages, and together these mediators recruit and activate neutrophils	IL1			Neutrophil				Activate		Antibacterial			Intestinal epithelium
2018-12-06 15:44:01		636	Gluten peptides can induce the expression of the MHC class Ib molecules MIC-A and MIC-B on gut epithelial cells and the synthesis and release of IL-1 from these cells. Intraepithelial lymphocytes (IELs), many of which are CD8 cytotoxic T cells, recognize the MIC proteins via the receptor NKG2D, which, together with the co-stimulator IL-1, activates the IELs to kill the MIC-bearing cells, leading …	IL1			IEL_CD8				Activate		Cytotoxicity			Intestinal epithelium		celiac
2018-10-24 13:49:02		467	Similarly, stimulation of TH2 and ILC2 cells by TSLP (STAT5) plus IL-33 produces IL-5 and IL-13, and both TH17 and ILC3 cells stimulated by IL-23 (STAT3) plus IL-1 produce IL-17 and IL-22.	IL1			Th17			IL17, IL22	Activate			IL1 plus IL23
2018-10-24 13:50:22		467	Similarly, stimulation of TH2 and ILC2 cells by TSLP (STAT5) plus IL-33 produces IL-5 and IL-13, and both TH17 and ILC3 cells stimulated by IL-23 (STAT3) plus IL-1 produce IL-17 and IL-22.	IL1			ILC3			IL17, IL22	Activate			IL1 plus IL23
2018-10-24 13:54:20		468	Figure 11.19	IL1			Th17			IL17, IL22	Activate			IL1 plus IL23
2018-11-07 23:11:09		469	When acted on by IL-6 and IL-1, iTreg cells can transition into TH17 cells, or when acted on by IL-12 can become TH1 cells.	IL1			T_reg_i			Th17	Polarize
2018-10-24 12:36:04	Target_Name	465	As discussed in Chapter 9, the development of TH17 cells is induced by the combined actions of TGF-β and the pro-inflammatory cytokines IL-6, IL-1, and IL-23 (see Fig. 9.31).	IL1			T_CD4			Th17	Polarize		Anti-EC bacteria; Antifungal
2018-12-06 15:28:06		633	Figure 14.22 The products of keratinocytes and TH1 cells activate macrophages to secrete mediators of inflammation	IL1			Macrophage			IL1, TNFa, NO	Activate		Inflammation			Skin		allergy (cellular/th1 delayed-type hypersensitivity)
2018-12-06 15:17:56		632	Allergic contact dermatitis can be caused by the activation of CD4 or CD8 T cells, depending on the pathway by which the antigen is processed... During the sensitization phase, Langerhans cells in the epidermis and dendritic cells in the dermis take up and process antigen, and migrate to regional lymph nodes, where they activate T cells (see Fig. 9.13) with the consequent production of memory T c…	IL1			Monocyte			Macrophage	Recruit		Inflammation			Skin		allergy (contact dermatitis)
2018-12-07 23:15:23		680	Furthermore, pro-inflammatory cytokines, such as IL-1 and IL-6, impair the suppressive activity of regulatory T cells, allowing self-reactive naive T cells to become activated to differentiate into effector T cells that can initiate an autoimmune response.	IL1			T_reg				Inhibit							autoimmunity
2018-10-09 09:38:54		811	Table Appendix III	IL10			Macrophage	IL10Ra, IL10Rbc			Inhibit
2018-11-20 11:29:26		506	The subsequent expansion and differentiation of IgA-switched B cells are driven by IL-5, IL-6, IL-10, and IL-21.	IL10			B		Activated	IgA, B_Plasma	Activate	Yes	Class switching			Gut
2018-10-19 19:37:11		378	Although not shown, all T-cell subsets can produce IL-10 under conditions of chronic antigen stimulation, which inhibits the production of IL-12, IL-4, and IL-23 by dendritic cells and macrophages, thereby suppressing the development and/or maintenance of TH1, TH2, and TH17 cells. And figure 9.34	IL10			DC				Inhibit		Chronic antigen stimulation; Immunosuppression	Immunosuppressive mechanisms: inhibit production of IL12; IL4; IL23; thereby suppressing dev/maintenance of Th1; Th2; Th17
2018-10-19 19:37:41		378	Although not shown, all T-cell subsets can produce IL-10 under conditions of chronic antigen stimulation, which inhibits the production of IL-12, IL-4, and IL-23 by dendritic cells and macrophages, thereby suppressing the development and/or maintenance of TH1, TH2, and TH17 cells. And figure 9.34	IL10			Macrophage				Inhibit		Chronic antigen stimulation; Immunosuppression	Immunosuppressive mechanisms: inhibit production of IL12; IL4; IL23; thereby suppressing dev/maintenance of Th1; Th2; Th17
2018-10-19 19:44:38	Target_Name	379	IL-10, which is produced by Treg cells late in an immune response, inhibits the expression of MHC molecules and co-stimulatory molecules by antigen-presenting cells. As a means of limiting the responses of effector T cells, IL-10 also inhibits the production of pro-inflammatory cytokines by antigen-presenting cells. For example, IL-10 potently inhibits the production of IL-12 and IL-23 by antigen…	IL10			DC				Inhibit		Immunosuppression	Mechanism of immunosuppression: inhibit expression of MHC and costimulatory molecules; inhibit proinflammatory cytokines like IL12 and IL23, thereby impairing APC's ability to promote the differentiation/maintenance of Th1 and Th17 respectively
2018-10-18 16:47:05		385	Table Figure 9.4	IL10			T				Polarize			inhibits Th1 development	Target_Name
2018-10-18 16:46:42		385	Table Figure 9.4	IL10			B			MHCII expression	Activate
2018-10-18 16:47:23		385	Table Figure 9.4	IL10			Macrophage				Inhibit
2018-10-18 16:47:37		385	Table Figure 9.4	IL10			Mast				Activate	Yes
2018-11-20 11:22:35		505	Macrophage-derived IL-10 also contributes to maintaining antigen-specific tolerance in the mucosa, as it is needed to sustain the survival and secondary expansion of FoxP3+ Treg cells that have migrated back to the intestine after being primed by tolerogenic dendritic cells in the lymph node.	IL10			T_reg				Survive	Yes	Tolerance	Gut tolerance		Intestine
2018-12-04 16:31:21		522	If macrophages cannot respond to the inhibitory effects of IL-10, intestinal inflammation develops spontaneously.	IL10			Macrophage				Inhibit		Anti-inflammatory			Intestine
2018-12-05 15:50:53	Target_Name	610	IL-10 and TGF-β suppress the formation of both TH1 and TH2 responses, and IL-10 suppresses TH17 responses (see Sections 9-21 and 9-23).	IL10			T_CD4			NOT Th1, Th2, Th17	Polarize		Immunosuppression
2018-12-06 13:10:03	Target_Name	626	Similarly, specific allergen immunotherapy for sensitivity to insect venom and airborne allergens induces the increased production of IL-10 and in some cases TGF-β, as well as the production of IgG isotypes, particularly IgG4, an isotype selectively promoted by IL-10	IL10			B			IgG4	Polarize
2018-12-05 16:19:16	Target_Name	611	Other immunoregulatory molecules that might serve as immunotherapeutic agents for treatment of asthma include the cytokines IL-35 and IL-27, which, like IL-10, can inhibit TH2 responses.	IL10			T_CD4			NOT Th2	Inhibit		Immunosuppression	Asthma treatment
2018-12-06 16:18:50		651	If regulatory T cells encounter their self antigen on an antigen-presenting cell, they secrete inhibitory cytokines such as IL-10 and TGF-β that inhibit all surrounding autoreactive T cells, regardless of their precise autoantigen specificity.	IL10			T				Inhibit		Immunosuppression; Tolerance	Peripheral tolerance	Target_Name			autoimmunity
2018-12-08 00:23:43		719	Several tumors of different tissue origins, such as melanoma, ovarian carcinoma, and B-cell lymphoma, have also been shown to produce the immunosuppressive cytokine IL-10, which can reduce dendritic cell activity and inhibit T-cell activation.	IL10			DC				Inhibit		Immunosuppression					Cancer
2018-12-08 00:24:01		719	Several tumors of different tissue origins, such as melanoma, ovarian carcinoma, and B-cell lymphoma, have also been shown to produce the immunosuppressive cytokine IL-10, which can reduce dendritic cell activity and inhibit T-cell activation.	IL10			T				Inhibit		Immunosuppression		Target_Name			Cancer
2018-10-09 09:40:20		811	Table Appendix III	IL12			T_CD4	NKIL12Rb1c IL12Rb2		Th1	Polarize		Type 1
2018-10-09 09:39:43		811	Table Appendix III	IL12			NK	NKIL12Rb1c+IL12Rb2			Activate
2018-10-09 12:40:30		111	IL-12 activates natural killer (nK) cells and favors the differentiation of CD4 T cells into the TH1 subset in adaptive immunity.	IL12			NK				Activate
2018-10-09 12:40:53		111	IL-12 activates natural killer (nK) cells and favors the differentiation of CD4 T cells into the TH1 subset in adaptive immunity.	IL12			T_CD4			Th1	Polarize
2018-10-09 19:53:59		125	NK cells that can kill sensitive targets can be isolated from uninfected individuals, but this activity is increased 20- to 100-fold when NK cells are exposed to IFN-α and IFN-β, or to IL-12, a cytokine produced by dendritic cells and macrophages during infection by many types of pathogens.	IL12			NK				Activate		Cytotoxicity
2018-10-10 09:33:55		126	IL-12, acting in synergy with the cytokine IL-18 produced by activated macrophages, can also stimulate NK cells to secrete large amounts of interferon (IFN)-γ, and this is crucial in controlling some infections before the IFN-γ produced by activated CD8 cytotoxic T cells becomes available.	IL12			NK			IFNg	Activate			Pre-T response infection control
2018-10-18 13:20:39		362	Exposure to unmethylated DNA activates NFκB and mitogen-activated protein kinase (MAPK) signaling pathways (see Figs. 7.19–7.21), leading to the production of pro-inflammatory cytokines such as IL-6, IL-12, IL-18, and interferon (IFN)-α and IFN-β by dendritic cells. In turn, these cytokines act on the dendritic cells themselves to augment the expression of co-stimulatory molecules.	IL12			pDC		Activated		Activate		Antibacterial; Antiviral; Antigen presentation	Enhances expression of costimulatory molecules
2018-10-18 14:16:22		368	Figure 9.22	IL12			T_CD4				Polarize
2018-10-19 10:20:16	Target_Name	375	TH1 development is induced when there is a predominance of the cytokines IFN-γ and IL-12 during the early stages of naive T-cell activation.	IL12			T_CD4			Th1	Polarize
2018-10-19 10:21:42	Target_Name	375	For TH1 development, STAT1 and STAT4 are critical and are sequentially activated by interferons (type 1—IFN-α and IFN-β; or type 2—IFN-γ) and IL-12, respectively, which are produced by innate immune cells early during infection.	IL12			T_CD4			Th1	Polarize
2018-10-19 10:23:18	Target_Name	375	TH1 cells differentiate in response to sequential IFn-γ and IL-12 signaling, whereas TH2 cells differentiate in response to IL-4.	IL12			T_CD4			Th1	Polarize
2018-10-20 17:03:18		448	Figure 11.3	IL12			ILC1				Activate		Antiviral; Antibacterial
2018-10-20 17:03:30		448	Figure 11.3	IL12			NK				Activate		Antiviral; Antibacterial
2018-10-09 19:35:54		122	Group 1 ILCs (ILC1s) generate IFN-γ in response to activation by certain cytokines, in particular IL-12 and IL-18, made by dendritic cells and macrophages, and they function in protection against infection by viruses or intracellular pathogens.	IL12			ILC1			IFNg	Activate		Antiviral; Anti-IC bacteria
2018-10-22 15:46:38		457	Figure 11.9	IL12			T_CD4			Th1	Polarize
2018-10-09 19:39:21		124	Table Figure 3.37	IL12			ILC1			IFNg	Activate		Antiviral; Anti-IC bacteria
2018-10-20 17:13:44		451	Thus, through their production of IL-12 and IL-18, macrophages can rapidly induce ILC1 production of IFN-γ, which acts back on the macrophage to induce its heightened killing of intracellular pathogens several days prior to the development and recruitment of TH1 cells.	IL12			ILC1			IFNg	Activate		Type 1
2018-10-20 17:11:17		451	As discussed in Chapter 3, ILC1s and related NK cells are characterized by their production of IFN-γ in response to IL-12 and IL-18 produced by pathogen-activated dendritic cells and macrophages.	IL12			ILC1			IFNg	Activate		Type 1
2018-11-07 23:07:56		469	Some of these newly expressed antigens appear to activate cytosolic sensors within CD8α classical dendritic cells, which produce IL-12 to activate pathogen-specific TH1 cells and a type 1 response.	IL12			Th1				Activate		Type 1; Antibacterial			Intestine		Salmonella infection
2018-10-24 12:54:25		466	Figure 11.17	IL12			Th1			IFNg	Activate	Yes
2018-10-24 13:18:44		466	These initial conditions are not, however, sufficient to generate complete or effective TH17 or TH1 responses. In addition, each T-cell subset also requires stimulation by another cytokine: IL-23 in the case of TH17 cells, and IL-12 in the case of TH17 cells. (NOTE: Typo, according to Fig 11.17 IL12 activates Th1 cells)	IL12			Th1				Activate
2018-10-24 13:19:49		467	IL-23 and IL-12 amplify the activities of TH17 and TH1 cells, respectively.	IL12			Th1				Activate
2018-10-24 13:25:07		467	IL-12 regulates the effector activity of committed TH1 cells at sites of infection. Studies of two different pathogens have shown that the initial differentiation of TH1 cells is not sufficient for protection, and that continuous signals are required... IFN-γ production by pathogen-specific T cells decreases in the absence of IL-12 but can be restored by IL-12 administration... Together, these ex…	IL12			Th1			IFNg	Activate
2018-10-24 13:32:34		467	Thus, for both TH1 cells and ILC1 cells, stimulation by IL-12 (STAT4) plus IL-18 induces production of IFN-γ.	IL12			Th1			IFNg	Activate			IL12 plus IL18
2018-10-24 13:32:46		467	Thus, for both TH1 cells and ILC1 cells, stimulation by IL-12 (STAT4) plus IL-18 induces production of IFN-γ.	IL12			ILC1			IFNg	Activate			IL12 plus IL18
2018-10-24 13:52:53		468	Figure 11.19	IL12			Th1			IFNg	Activate			IL12 plus IL18
2018-11-07 22:56:39		468	When TH17 cells isolated using the reporter were restimulated in the presence of the TH1-polarizing cytokine IL-12, their progeny rapidly lost expression of IL-17 and acquired expression of IFN-γ.	IL12			Th17			IFNg	Polarize			Experiment done in reporter mice
2018-12-04 16:56:03		524	IL-23 and IL-12 in concert can also induce inflammatory TH1 responses in the intestine, with some CD4 effector T cells found to produce both IFN-γ and IL-17 under these circumstances.	IL12			Th1				Activate		Antimicrobial; Inflammation	Systemic immune responses against microbiota		Intestine
2018-11-07 23:11:19		469	When acted on by IL-6 and IL-1, iTreg cells can transition into TH17 cells, or when acted on by IL-12 can become TH1 cells.	IL12			T_reg_i			Th1	Polarize
2018-11-07 23:15:56		469	TH17 cells acted on by IL-12 can transition into TH1 cells.	IL12			Th17			Th1	Polarize
2018-11-07 23:51:31		471	Naive CD8 T cells can also undergo ‘bystander’ activation by IL-12 and IL-18 to produce IFN-γ very early during infection (see Fig. 11.21).	IL12			T_CD8			IFNg	Activate							Infection
2018-12-01 22:28:20		510	During the course of inflammatory diseases, ILC3s can acquire the ability to produce IFN-γ in response to IL-12, and combined with their production of IL-17, this endows them with significant pathological properties.	IL12			ILC3			IFNg	Activate		Inflammation			Lamina propria
2018-10-19 10:29:31	Target_Name	376	These T cells are now committed to becoming TH1 cells, and can be further activated by IL-12 produced by dendritic cells and macrophages to induce STAT4 signaling.	IL12			T_CD4			Th1	Polarize		Type 1
2018-10-19 19:12:12	Target_Name	378	Thus, certain intracellular bacterial infections (for example, mycobacteria and Listeria) induce dendritic cells and macrophages to produce IL-12, favoring the emergence of TH1 effector cells.	IL12			T_CD4			Th1	Polarize		Antibacterial
2018-12-04 22:13:10	Target_Name	604	Exposure to IL-4, IL-5, IL-9, and IL-13 favors the development of TH2 cells, whereas exposure to IFN-γ and IL-12 (and its relative IL-27) favors TH1-cell development.	IL12			T_CD4			Th1	Polarize		Type 1
2018-10-09 19:38:40		124	Table Figure 3.37	IL12			NK			IFNg, perforin, granzyme	Activate		Antiviral; Anti-IC bacteria
2018-10-20 17:10:38		451	As discussed in Chapter 3, ILC1s and related NK cells are characterized by their production of IFN-γ in response to IL-12 and IL-18 produced by pathogen-activated dendritic cells and macrophages.	IL12			NK			IFNg	Activate		Type 1
2018-10-21 20:30:49		544	Because CD40 signaling is also required for the activation of dendritic cells and macrophages for optimal production of IL-12, which is important for the production of IFN-γ by TH1 cells and NK cells, patients with CD40 ligand deficiency also have defects in type 1 immunity and thus manifest a form of combined immunodeficiency.	IL12			NK			IFNg	Activate		Type 1
1/8/2019 Manual Split		811	Table Appendix III	IL12			NK				Activate
1/8/2019 Manual Split		811	Table Appendix III	IL12			T_CD4			Th1	Polarize
2018-11-07 23:43:59		470	Cytokines IL-12 and IL-18 made by dendritic cells can induce bystander CD8 T cells to produce IFN-g And Figure 11.21	IL12			T_CD8			IFNg	Activate		Licensing
2018-10-18 13:32:56	Target_Name	363	Activation of plasmacytoid dendritic cells through TLR-9 induces the expression of CD40 ligand (CD40L or CD154), a TNF-family transmembrane cytokine, which binds to CD40, a TNF-family receptor that is expressed by activated conventional dendritic cells. This interaction enables conventional dendritic cells to sustain production of the pro-inflammatory cytokine IL-12, strengthening the IL-12-induc…	IL12			Th1			IFNg	Activate		Antibacterial
2018-10-18 13:26:10	Target_Name	363	Normally, IL-12 made by conventional dendritic cells induces CD4 T cells to produce abundant IFN-γ, which helps macrophages kill the bacteria.	IL12			Th1			IFNg	Activate		Anti-IC bacteria
2018-10-21 20:30:30		544	Because CD40 signaling is also required for the activation of dendritic cells and macrophages for optimal production of IL-12, which is important for the production of IFN-γ by TH1 cells and NK cells, patients with CD40 ligand deficiency also have defects in type 1 immunity and thus manifest a form of combined immunodeficiency.	IL12			Th1			IFNg	Activate		Type 1
2018-11-07 23:49:12		470	Right panels: activated dendritic cells also produce the cytokines IL-12 and IL-18, whose combined effect on CD8 T cells rapidly induces the production of IFN-γ (upper right panel). This activates macrophages for the destruction of intracellular bacteria and can promote antiviral responses in other cells (lower right panel).	IL12			T_CD8			IFNg	Activate		Licensing; Antibacterial; Antiviral
2018-10-09 09:41:40		812	Table Appendix III	IL13			Macrophage	IL12R, CD132			Inhibit		Inflammation					Asthma; Allergy
2018-10-18 16:40:58		385	Table Figure 9.4	IL13			Macrophage_marginalzone				Activate
2018-12-04 22:23:24		604	The cytokines and chemokines produced by TH2 cells both amplify the TH2 response and stimulate the class switching of activated B cells to IgE production. As we saw in Chapter 10, IL-4 or IL-13 provides the first signal that switches B cells to IgE production.	IL13			B		Activated	IgE	Polarize		Antibody production; Allergic Inflammation					Allergy
2018-12-04 15:34:21		519	Mucus is crucially important in protecting the epithelial barrier, and its production by goblet cells is enhanced by CD4 T-cell-derived cytokines such as IL-13 and IL-22, as well as by products of mast cells and other innate effector cells recruited by T cells.	IL13			Goblet			Mucus	Activate		Barrier immunity			Intestinal epithelium
2018-12-05 16:28:28		612	Allergen-specific TH2 cells producing IL-4 and IL-13 drive allergen-specific B cells to produce IgE.	IL13			B			IgE	Polarize		Type 2; Allergic Inflammation					Allergy
2018-10-18 16:40:35		385	Table Figure 9.4	IL13			B			IgG1, IgE	Polarize		Class switching
2018-10-22 18:50:35		462	Dendritic cells required for the presentation of helminth antigens to naive CD4 T cells appear to be activated by IL-13 produced by ILC2 cells and innate cytokines, such as epithelium-derived TSLP, which repress the development of TH1- and TH17-inducing dendritic cells in favor of dendritic cells that promote TH2 cell differentiation.	IL13			DC				Activate		Antiparasitic
2018-12-04 15:29:51		518-519	A similar process can occur during other forms of protective immune responses, with cytokines from CD4 effector T cells directly stimulating epithelial cell division. This forces the replacement of infected cells and generates a moving target for organisms that are attempting to attach to the surface of the epithelium. An example of a cytokine of this kind is IL-13, produced by TH2 cells (and ILC…	IL13			Epithelial_intestine				Activate	Yes	Antiparasitic; Barrier integrity			Intestinal epithelium
2018-10-24 12:26:49		464	Although ILC2 cells, and innate effector cells, may promote M2 macrophage activation via IL-13, they are unable to sustain this response.	IL13			Macrophage			M2 macrophage	Activate		Type 2
2018-10-24 12:22:49		464	IL-4 and IL-13 produced by TH2 cells also result in the differentiation of alternatively activated macrophages (also called M2 macrophages). Unlike classically activated, M1 macrophages, which differentiate after interaction with TH1 cells and are potent activators of inflammation (see Fig. 11.10), M2 macrophages participate in worm killing and expulsion, and also promote tissue remodeling and re…	IL13			Macrophage			M2 macrophage	Activate		Type 2; Antiparasitic; Tissue remodeling
2018-10-21 19:56:27		451	However, eosinophils and basophils that are recruited by chemokines produced by ILC2s are activated to produce IL-4 in response to the IL-5 and IL-13 produced by ILC2s, possibly providing an indirect mechanism by which TH2 differentiation is directed by ILC2s.	IL13			Basophil			IL4	Activate		Type 2; Antiparasitic			Mucosa
2018-10-21 19:56:06		451	However, eosinophils and basophils that are recruited by chemokines produced by ILC2s are activated to produce IL-4 in response to the IL-5 and IL-13 produced by ILC2s, possibly providing an indirect mechanism by which TH2 differentiation is directed by ILC2s.	IL13			Eosinophil			IL4	Activate		Type 2; Antiparasitic			Mucosa
2018-10-21 19:53:59		451	Activated ILC2s rapidly produce large amounts of IL-13 and IL-5; IL-13 stimulates mucus production by goblet cells in the epithelium and mucosal smooth muscle contractions that facilitate worm expulsion; and IL-5 stimulates the production and activation of eosinophils that can kill worms.	IL13			Goblet			Mucus	Activate		Type 2; Antiparasitic			Mucosa
2018-10-21 19:57:53		451	Moreover, IL-13 produced by ILC2s appears to regulate the activation and migration to regional lymphoid tissues of dendritic cells that promote TH2 differentiation, although it is unclear whether these dendritic cells can also produce IL-4.	IL13			DC				Activate		Type 2; Antiparasitic			Mucosa
2018-10-21 19:55:04		451	Activated ILC2s rapidly produce large amounts of IL-13 and IL-5; IL-13 stimulates mucus production by goblet cells in the epithelium and mucosal smooth muscle contractions that facilitate worm expulsion; and IL-5 stimulates the production and activation of eosinophils that can kill worms.	IL13			Smooth muscle				Activate		Type 2; Antiparasitic			Mucosa
2018-10-20 16:18:14	Target_Name	463	TH2 cells produce IL-13, which induces epithelial cell repair and mucus Increased cell turnover and movement helps shedding of parasitized epithelial cells.	IL13			Epithelial_Mucosa			Mucus	Activate	Yes	Type 2; Antiparasitic; Barrier immunity			Intestine
2018-10-24 12:14:58		463	IL-13 directly enhances the production of mucus by goblet cells, activates smooth muscle cells in mucosal tissues for hypermotility, and increases the migration and turnover of epithelial cells in the mucosa (see Fig. 11.15, first panel). In the intestines, which are the most common site of worm infestation, each of these actions is a critical component of the host response, as it helps to elimin…	IL13			Goblet			Mucus	Activate		Antiparasitic			Intestine
2018-10-24 12:15:34		463	IL-13 directly enhances the production of mucus by goblet cells, activates smooth muscle cells in mucosal tissues for hypermotility, and increases the migration and turnover of epithelial cells in the mucosa (see Fig. 11.15, first panel). In the intestines, which are the most common site of worm infestation, each of these actions is a critical component of the host response, as it helps to elimin…	IL13			Epithelial_Mucosa				Activate	Yes	Antiparasitic			Intestine
2018-10-24 12:15:17		463	IL-13 directly enhances the production of mucus by goblet cells, activates smooth muscle cells in mucosal tissues for hypermotility, and increases the migration and turnover of epithelial cells in the mucosa (see Fig. 11.15, first panel). In the intestines, which are the most common site of worm infestation, each of these actions is a critical component of the host response, as it helps to elimin…	IL13			Smooth muscle				Activate		Antiparasitic			Intestine
2018-10-20 16:20:40		463	TH2 cells recruit and activate M2 macrophages via IL-4 and IL-13	IL13			M2				Activate		Type 2; Antiparasitic			Intestine
2018-10-20 16:21:01		463	TH2 cells recruit and activate M2 macrophages via IL-4 and IL-13	IL13			M2				Recruit		Type 2; Antiparasitic			Intestine
2018-10-20 16:19:15		463	IL-13 produced by TH2 cells increases smooth muscle contractility that enhances worm expulsion	IL13			Smooth muscle				Activate		Type 2; Antiparasitic			Intestine
2018-12-05 19:16:11		614	Table Figure 14.9	IL13			Th2				Activate
2018-10-19 09:53:21		373	TH2 cells (second panels) produce cytokines that recruit and activate eosinophils (IL-5) and mast cells and basophils (IL-4), and promote enhanced barrier immunity at mucosal surfaces (IL-13) to eradicate helminths.	IL13			Goblet				Activate		Antiparasitic			Mucosa
2018-12-04 22:12:41	Target_Name	604	Exposure to IL-4, IL-5, IL-9, and IL-13 favors the development of TH2 cells, whereas exposure to IFN-γ and IL-12 (and its relative IL-27) favors TH1-cell development.	IL13			T_CD4			Th2	Polarize		Type 2
2018-12-06 12:58:41		623	The direct action of additional TH2-type cytokines such as IL-9 and IL-13 on airway epithelial cells may also have a dominant role in another major feature of chronic allergic asthma, the induction of goblet-cell metaplasia, which is the increased differentiation of epithelial cells into goblet cells, and a consequent increase in mucus secretion.	IL13			Epithelial_airway			goblet cells	Polarize							Asthma (allergic asthma)
2018-12-05 16:27:14	Target_Name	612	The differentiation of naive allergen-specific T cells into TH2 cells is favored by cytokines such as IL-4 and IL-13.	IL13			T_CD4			Th2	Polarize		Type 2; Allergic Inflammation					Allergy
2018-10-09 09:44:13		812	Table Appendix III	IL15			Epithelial_intestine	IL15RA, CD122, CD132			Activate	Yes
2018-10-09 09:44:40		812	Table Appendix III	IL15			NK	IL15RA, CD122, CD132			Activate	Yes
2018-10-09 09:44:29		812	Table Appendix III	IL15			T	IL15RA, CD122, CD132			Activate	Yes			Target_Name
2018-10-09 09:45:01		812	Table Appendix III	IL15			T_CD8_memory	IL15RA, CD122, CD132			Survive
2018-12-02 23:16:22		512	Figure 12.14 Epithelial cells undergo stress as a result of infection, damage, or toxic peptides, and express MIC-A and MIC-B NKG2D on IEL binds to MIC-A,B and activates the IEL Activated IEL kills the stressed cell via the perforin/granzyme pathway and legend Type b IELs carrying the CD8α:α homodimer (bottom panels) recognize MIC-A and MIC-B using the receptor NKG2D and are activated by IL-15. H…	IL15			IEL_CD8_b				Activate			infection; internal damage; response to bacterial toxicity		Intestinal epithelium		Infection
2018-11-08 14:34:44		479	As with naive cells, the survival of memory T cells requires signaling by the receptors for the cytokines IL-7 and IL-15. IL-7 is required for the survival of both CD4 and CD8 memory T cells. In addition, IL-15 is critical for the long-term survival and proliferation of CD8 memory T cells under normal conditions.	IL15			T_CD8_memory				Survive	Yes
2018-11-13 09:36:17		480	For their survival in the periphery, naive T cells require periodic stimulation with the cytokines IL-7 and IL-15 and with self-antigens presented by self MHC molecules.	IL15			T (naive)				Survive				Target_Name
2018-11-13 09:37:05		480	Naive T cells require signals from contact with self peptide:self MHC complexes and the cytokines IL-15 and IL-7 for survival	IL15			T (naive)				Survive				Target_Name
2018-11-13 09:38:01		480	Most of the progeny differentiate into relatively short-lived effector cells that have lost expression of the IL-7 receptor (yellow), but some effector cells retain or re-express the receptor and become long-lived memory T cells. These memory cells can be maintained by IL-7 and IL-15 and are less dependent on contact with self peptide:self MHC complexes for survival compared with naive T cells.	IL15			T (memory)				Survive				Target_Name
2018-12-06 15:46:10		636	IL-15 release leads to the activation of dendritic cells in the lamina propria, as well as the upregulation of MIC-A expression by epithelial cells.	IL15			DC				Activate					Lamina propria		celiac
2018-12-06 15:46:37		636	IL-15 release leads to the activation of dendritic cells in the lamina propria, as well as the upregulation of MIC-A expression by epithelial cells.	IL15			Epithelial_intestine			MICA expression	Activate					Lamina propria		celiac
2018-10-07 13:35:13		812	Table Appendix III	IL16			T_CD4	CD4			Recruit				Target_Name
2018-10-07 13:35:58		812	Table Appendix III	IL16			Monocyte	CD4			Recruit
2018-10-07 13:36:10		812	Table Appendix III	IL16			Eosinophil	CD4			Recruit
2018-10-07 13:36:57		812	Table Appendix III Anti-apoptotic for IL-2 stimulated T cells	IL16			T	CD4	Activated		Survive				Target_Name
2018-10-09 09:45:51		812	Table Appendix III	IL16			T_CD4	CD4			Recruit				Target_Name
2018-10-09 09:46:04		812	Table Appendix III	IL16			Monocyte	CD4			Recruit
2018-10-09 09:46:16		812	Table Appendix III	IL16			Eosinophil	CD4			Recruit
2018-10-09 09:46:37		812	Table Appendix III	IL16			T		Activated		Survive				Target_Name
2018-10-21 20:00:58		452	IL-17 is a pro-inlammatory cytokine that acts on a variety of cells, including stromal cells, epithelial cells, and myeloid cells, to stimulate the production of other pro-inlammatory cytokines (for example, IL-6 and IL-1β), hematopoietic growth factors (G-CSF and GM-CSF), and chemokines that recruit neutrophils and monocytes.	IL17			Epithelial			IL6, IL1b, GCSF, GMCSF	Activate		Type 3; Inflammation; Anti-EC bacteria; Antifungal	Product_Name also includes "chemokines that recruit neutrophils and monocytes"		Barrier tissues
2018-10-21 20:01:07		452	IL-17 is a pro-inlammatory cytokine that acts on a variety of cells, including stromal cells, epithelial cells, and myeloid cells, to stimulate the production of other pro-inlammatory cytokines (for example, IL-6 and IL-1β), hematopoietic growth factors (G-CSF and GM-CSF), and chemokines that recruit neutrophils and monocytes.	IL17			Myeloid			IL6, IL1b, GCSF, GMCSF, chemokines that recruit neutrophils and monocytes	Activate		Type 3; Inflammation; Anti-EC bacteria; Antifungal		Target_Name	Barrier tissues
2018-10-21 20:00:46		452	IL-17 is a pro-inlammatory cytokine that acts on a variety of cells, including stromal cells, epithelial cells, and myeloid cells, to stimulate the production of other pro-inlammatory cytokines (for example, IL-6 and IL-1β), hematopoietic growth factors (G-CSF and GM-CSF), and chemokines that recruit neutrophils and monocytes.	IL17			Stromal			IL6, IL1b, GCSF, GMCSF, chemokines that recruit neutrophils and monocytes	Activate		Type 3; Inflammation; Anti-EC bacteria; Antifungal			Barrier tissues
2018-10-19 09:54:43		373	TH17 cells (third panels) secrete IL-17-family cytokines that induce local epithelial and stromal cells to produce chemokines that recruit neutrophils to sites of infection. And Figure 9.30	IL17			Epithelial			chemokines that recruit neutrophils, antimicrobial peptides	Activate		Anti-EC bacteria; Antifungal
2018-10-24 12:43:20		465-466	The receptor for IL-17A and IL-17F is expressed widely on cells such as fibroblasts, epithelial cells, and keratinocytes. IL-17 induces these cells to secrete various cytokines, including IL-6, which amplifies the TH17 response, and the hematopoietic factor granulocyte colony-stimulating factor (G-CSF), which increases the production of neutrophils by the bone marrow.	IL17			Epithelial			cytokines (e.g. IL6) and GCSF (exact producers for both not specified)	Activate		Anti-EC bacteria; Antifungal	Both IL17A and IL17F
2018-10-19 10:54:32		377	In addition to production of low amounts of cytokines characteristic of the effector T-cell subsets with which they develop in parallel (for example, IFN-γ, IL-4, or IL-17), and which promote different patterns of B-cell class switching, TFH cells produce high amounts of IL-21, a cytokine that supports the proliferation and differentiation of B cells into antibody-producing plasma cells.	IL17			B				Polarize		Class switching
2018-10-18 16:41:53		385	Table Figure 9.4	IL17			Fibroblast			cytokines	Activate
2018-10-18 16:42:04		385	Table Figure 9.4	IL17			Epithelial			cytokines	Activate
2018-10-24 12:46:20	Target_Name	466	TH17 cells also produce IL-22, a member of the IL-10 family that acts cooperatively with IL-17 to induce the expression by epithelial cells of antimicrobial proteins (see Fig. 11.16). These include β-defensins and the C-type lectins RegIIIβ and RegIIIγ, all of which can directly kill bacteria (see Section 2-4).	IL17			Epithelial_barrier			b-defensins, C type lectins RegIIIb and RegIIIg	Activate		Anti-EC bacteria; Antifungal
2018-10-24 12:42:52		465-466	The receptor for IL-17A and IL-17F is expressed widely on cells such as fibroblasts, epithelial cells, and keratinocytes. IL-17 induces these cells to secrete various cytokines, including IL-6, which amplifies the TH17 response, and the hematopoietic factor granulocyte colony-stimulating factor (G-CSF), which increases the production of neutrophils by the bone marrow.	IL17			Fibroblast			cytokines (e.g. IL6) and GCSF (exact producers for both not specified)	Activate		Anti-EC bacteria; Antifungal	Both IL17A and IL17F
2018-10-24 12:43:33		465-466	The receptor for IL-17A and IL-17F is expressed widely on cells such as fibroblasts, epithelial cells, and keratinocytes. IL-17 induces these cells to secrete various cytokines, including IL-6, which amplifies the TH17 response, and the hematopoietic factor granulocyte colony-stimulating factor (G-CSF), which increases the production of neutrophils by the bone marrow.	IL17			Keratinocyte			cytokines (e.g. IL6) and GCSF (exact producers for both not specified)	Activate		Anti-EC bacteria; Antifungal	Both IL17A and IL17F
2018-11-07 22:59:34		468	Early in infection, Salmonella can colonize the intestinal epithelium similarly to other enteric Gram-negative pathogens. During this period, a TH17 response dominates, resulting in a robust IL-17- induced influx of neutrophils that engulf extracellular bacteria and IL-22- induced release of antimicrobial proteins that restrain bacterial growth in the intestinal lumen.	IL17			Neutrophil				Recruit		Antibacterial					Salmonella infection
2018-10-20 16:42:27		465	IL-17 produced by TH17 cells activates stromal cells and epithelial cells to produce chemokines that recruit neutrophils	IL17			Epithelial			chemokines that recruit neutrophils	Activate		Type 3; Anti-EC bacteria			Barrier tissues
2018-10-20 16:35:54		465	IL-17 and IL-22 produced by TH17 cells induce the production of antimicrobial peptides by epithelial cells -> Direct killing or growth inhibition of bacteria attached to the epithelium	IL17			Epithelial_barrier			antimicrobial peptides	Activate		Type 3; Anti-EC bacteria			Barrier tissues
2018-10-24 12:41:33		465	TH17 cells are stimulated to release IL-17A and IL-17F when they encounter antigen at sites of infection (Fig. 11.16). A primary effect of these cytokines is the enhanced production and recruitment of neutrophils.	IL17			Neutrophil				Recruit		Anti-EC bacteria; Antifungal	Both IL17A and IL17F		Barrier tissues
2018-10-20 16:40:08		465	IL-17 produced by TH17 cells activates stromal cells and myeloid cells to produce G-CSF, which stimulates neutrophil production in bone marrow	IL17			Myeloid			GCSF	Activate		Type 3; Anti-EC bacteria		Target_Name	Barrier tissues
2018-10-20 16:39:57		465	IL-17 produced by TH17 cells activates stromal cells and myeloid cells to produce G-CSF, which stimulates neutrophil production in bone marrow	IL17			Stromal			GCSF	Activate		Type 3; Anti-EC bacteria			Barrier tissues
2018-10-20 16:42:18		465	IL-17 produced by TH17 cells activates stromal cells and epithelial cells to produce chemokines that recruit neutrophils	IL17			Stromal			chemokines that recruit neutrophils	Activate		Type 3; Anti-EC bacteria			Barrier tissues
2018-10-19 10:11:40		374	Cytokines produced by TH17 cells, including IL-17 and IL-22, are also important in activating barrier epithelial cells in the gastrointestinal, respiratory, and urogenital tracts and the skin, to produce antimicrobial peptides that resist microbial invasion.	IL17			Epithelial_barrier			antimicrobial peptides	Activate		Barrier immunity; Antimicrobial			Barrier tissues
2018-10-19 09:55:25		373	TH17 cells (third panels) secrete IL-17-family cytokines that induce local epithelial and stromal cells to produce chemokines that recruit neutrophils to sites of infection. And Figure 9.30	IL17			Stromal			chemokines that recruit neutrophils, GCSF	Activate		Anti-EC bacteria; Antifungal
2018-10-24 12:44:26		466	IL-17 also stimulates production of the chemokines CXCL8 and CXCL2, the receptors for which (CXCR1 and CXCR2) are uniquely expressed by neutrophils (see Fig. 11.8).	IL17			Stromal			CXCL8, CXCL2	Activate		Anti-EC bacteria; Antifungal
2018-12-06 15:11:28		632	Allergic contact dermatitis can be caused by the activation of CD4 or CD8 T cells, depending on the pathway by which the antigen is processed... During the sensitization phase, Langerhans cells in the epidermis and dendritic cells in the dermis take up and process antigen, and migrate to regional lymph nodes, where they activate T cells (see Fig. 9.13) with the consequent production of memory T c…	IL17			Keratinocyte			IL1, IL6, TNFa, GMCSF, CXCL8, CXCL11, CXCL10, CXCL9	Activate					Skin		allergy (contact dermatitis)
2018-10-19 20:03:07		384-385	IL-17A and IL-17F produced by TH17 cells act primarily on stromal cells, activating them to produce G-CSF, which enhances production of neutrophils by the bone marrow.	IL17			Stromal			GCSF	Activate			Both IL17A and IL17F
2018-10-09 09:47:52		812	Table Appendix III	IL17A			Endothelial	IL17AR		cytokines, antimicrobial peptides	Activate		Inflammation
2018-10-09 09:47:38		812	Table Appendix III	IL17A			Epithelial	IL17AR		cytokines, antimicrobial peptides	Activate		Inflammation
2018-10-09 09:48:03		812	Table Appendix III	IL17A			Fibroblast	IL17AR		cytokines, antimicrobial peptides	Activate		Inflammation
2018-10-09 09:48:40		812	Table Appendix III	IL17F			Endothelial	IL17AR		cytokines	Activate		Inflammation
2018-10-09 09:48:52		812	Table Appendix III	IL17F			Epithelial	IL17AR		cytokines	Activate		Inflammation
2018-10-09 09:48:29		812	Table Appendix III	IL17F			Fibroblast	IL17AR		cytokines	Activate		Inflammation
2018-10-09 09:49:41		812	Table Appendix III	IL18			T	IL1Rp		IFNg	Activate				Target_Name
2018-10-09 09:49:53		812	Table Appendix III	IL18			NK	IL1Rp		IFNg	Activate
2018-10-09 09:50:19		812	Table Appendix III	IL18			T_CD4	IL1Rp		Th1	Polarize
2018-10-10 09:34:11		126	IL-12, acting in synergy with the cytokine IL-18 produced by activated macrophages, can also stimulate NK cells to secrete large amounts of interferon (IFN)-γ, and this is crucial in controlling some infections before the IFN-γ produced by activated CD8 cytotoxic T cells becomes available.	IL18			NK			IFNg	Activate			Pre-T response infection control
2018-10-18 13:20:49		362	Exposure to unmethylated DNA activates NFκB and mitogen-activated protein kinase (MAPK) signaling pathways (see Figs. 7.19–7.21), leading to the production of pro-inflammatory cytokines such as IL-6, IL-12, IL-18, and interferon (IFN)-α and IFN-β by dendritic cells. In turn, these cytokines act on the dendritic cells themselves to augment the expression of co-stimulatory molecules.	IL18			pDC		Activated		Activate		Antibacterial; Antiviral; Antigen presentation	Enhances expression of costimulatory molecules
2018-10-09 19:36:05		122	Group 1 ILCs (ILC1s) generate IFN-γ in response to activation by certain cytokines, in particular IL-12 and IL-18, made by dendritic cells and macrophages, and they function in protection against infection by viruses or intracellular pathogens.	IL18			ILC1			IFNg	Activate		Antiviral; Anti-IC bacteria
2018-10-20 17:13:54		451	Thus, through their production of IL-12 and IL-18, macrophages can rapidly induce ILC1 production of IFN-γ, which acts back on the macrophage to induce its heightened killing of intracellular pathogens several days prior to the development and recruitment of TH1 cells.	IL18			ILC1			IFNg	Activate		Type 1
2018-10-20 17:11:25		451	As discussed in Chapter 3, ILC1s and related NK cells are characterized by their production of IFN-γ in response to IL-12 and IL-18 produced by pathogen-activated dendritic cells and macrophages.	IL18			ILC1			IFNg	Activate		Type 1
2018-10-24 13:33:05		467	Thus, for both TH1 cells and ILC1 cells, stimulation by IL-12 (STAT4) plus IL-18 induces production of IFN-γ.	IL18			Th1			IFNg	Activate			IL18 plus IL12
2018-10-24 13:33:15		467	Thus, for both TH1 cells and ILC1 cells, stimulation by IL-12 (STAT4) plus IL-18 induces production of IFN-γ.	IL18			ILC1			IFNg	Activate			IL18 plus IL12
2018-10-24 13:53:06		468	Figure 11.19	IL18			Th1			IFNg	Activate			IL18 plus IL12
2018-11-07 23:51:51		471	Naive CD8 T cells can also undergo ‘bystander’ activation by IL-12 and IL-18 to produce IFN-γ very early during infection (see Fig. 11.21).	IL18			T_CD8			IFNg	Activate							Infection
2018-10-20 17:11:00		451	As discussed in Chapter 3, ILC1s and related NK cells are characterized by their production of IFN-γ in response to IL-12 and IL-18 produced by pathogen-activated dendritic cells and macrophages.	IL18			NK			IFNg	Activate		Type 1
2018-11-07 23:44:28		470	Cytokines IL-12 and IL-18 made by dendritic cells can induce bystander CD8 T cells to produce IFN-g And Figure 11.21	IL18			T_CD8			IFNg	Activate		Licensing
2018-11-07 23:49:27		470	Right panels: activated dendritic cells also produce the cytokines IL-12 and IL-18, whose combined effect on CD8 T cells rapidly induces the production of IFN-γ (upper right panel). This activates macrophages for the destruction of intracellular bacteria and can promote antiviral responses in other cells (lower right panel).	IL18			T_CD8			IFNg	Activate		Licensing; Antibacterial; Antiviral
2018-10-09 09:54:07		812	Table Appendix III	IL19			Monocyte	IL20Ra+IL10Rbc		IL6, TNFa	Activate
2018-10-09 09:31:28		811	Table Appendix III	IL1a			Macrophage	CD121a, CD121b			Activate
2018-10-09 09:31:11		811	Table Appendix III	IL1a			T	CD121a, CD121b			Activate				Target_Name
2018-10-09 09:31:51		811	Table Appendix III	IL1b			Macrophage	CD121a, CD121b			Activate
2018-10-09 09:31:42		811	Table Appendix III	IL1b			T	CD121a, CD121b			Activate				Target_Name
2018-10-09 12:43:53		111	Figure 3.27 Activates vascular endothelium Activates lymphocytes Local tissue destruction Increases access of effector cells	IL1b			Endothelial_vascular				Activate		Inflammation
2018-10-21 19:59:00		452	ILC3s play a critical early role in defense against extracellular bacteria and fungi at barrier tissues. Similarly toTH17 cells, ILC3s are responsive to IL-23 and IL-1β; these cytokines elicit the production of IL-17 and IL-22, which promote early type 3 responses.	IL1b			ILC3				Activate		Type 3; Anti-EC bacteria; Antifungal			Barrier tissues
2018-10-09 17:11:57		120	The effects of TNF-α, IL-1β, and IL-6 are summarized in Fig. 3.33. One of the most important of these occurs in the liver and is the initiation of a response known as the acute-phase response (Fig. 3.34). The cytokines act on hepatocytes, which respond by changing the profile of proteins that they synthesize and secrete into the blood. In the acute-phase response, blood levels of some proteins go…	IL1b			Hepatocyte			Acute phase proteins	Activate		Fever			Liver
2018-10-09 17:15:53		120	IL-1β, IL-6, and TnF-α activate hepatocytes to synthesize acute-phase proteins, and bone marrow endothelium to release neutrophils.	IL1b			Hepatocyte			acute phase proteins	Activate		Fever			Liver
2018-10-09 19:49:45		125	ILC3s respond to the cytokines IL-1β and IL-23 and produce several cytokines, including IL-17 and IL-22, which increase defenses against extracellular bacteria and fungi.	IL1b			ILC3			IL17, IL22	Activate		Anti-EC bacteria; Antifungal
2018-10-09 17:17:02	Target_Name	120	IL-1β, IL-6, and TnF-α activate hepatocytes to synthesize acute-phase proteins, and bone marrow endothelium to release neutrophils.	IL1b			Hematopoietic			Neutrophil	Polarize		Fever; Hematopoiesis					Infection
2018-10-09 09:33:28		811	Table Appendix III	IL2			T	CD25a, CD122b, CD132			Polarize	Yes			Target_Name
2018-10-09 09:32:53		811	Table Appendix III	IL2			T_reg	CD25a, CD122b, CD132			Survive
2018-10-16 11:01:59		284	In T cells, one of the major functions of NFAT, AP-1, and NFκB is to act together to stimulate expression of the gene for the cytokine IL-2, which is essential for promoting T-cell proliferation and differentiation into effector cells.	IL2			T			T (effector)	Activate	Yes			Product_Name, Target_Name
2018-10-17 13:00:14	Target_Name	335	Thymically derived Treg cells are a subset of CD4+ T cells that function to maintain self-tolerance. These cells arise from CD4+CD8+ thymocytes, as do conventional T cells. During their maturation, they upregulate the transcription factor FoxP3. Treg cell development also depends on IL-2 receptor signaling, a cytokine signal that is not required for the development of conventional T cells.	IL2			T			T_reg	Polarize				Target_Name
2018-10-18 14:21:53		368	However, in vivo studies indicate that while IL-2 can augment T-cell proliferation and survival, in many cases it is dispensable and other functions of IL-2 might be more important.	IL2			T				Survive	Yes			Target_Name
2018-10-18 14:22:18		368	In particular, IL-2 is essential for the maintenance of regulatory T cells, which do not produce their own IL-2 when activated.	IL2			T_reg				Survive
2018-10-18 14:22:45	Target_Name	368	IL-2 also appears to affect the balance of effector and memory T cells that develop in a primary response to antigen, as will be discussed in Chapter 11.	IL2			T (effector)				Polarize				Target_Name
2018-10-18 14:28:32		369	Activated T cells secrete and respond to IL-2. Activation of naive T cells induces the expression and secretion of IL-2 and the expression of high-affinity IL-2 receptors. IL-2 binds to the high-affinity IL-2 receptors to enhance T-cell growth and differentiation.	IL2			T_CD4		Activated		Activate	Yes
2018-10-18 14:28:43	Target_Name	369	Activated T cells secrete and respond to IL-2. Activation of naive T cells induces the expression and secretion of IL-2 and the expression of high-affinity IL-2 receptors. IL-2 binds to the high-affinity IL-2 receptors to enhance T-cell growth and differentiation.	IL2			T_CD8		Activated		Polarize	Yes
2018-10-18 14:30:12		369	The binding of IL-2 by these activated naive T cells triggers signaling that supports their activation and differentiation, and can enhance their proliferation (Fig. 9.24).	IL2			T_CD4		Activated		Survive	Yes
2018-10-18 14:30:20		369	The binding of IL-2 by these activated naive T cells triggers signaling that supports their activation and differentiation, and can enhance their proliferation (Fig. 9.24).	IL2			T_CD8		Activated		Survive	Yes
2018-10-18 14:25:40	Target_Name	369	IL-2 modulates T-cell differentiation and enhances proliferation	IL2			T_CD4		Activated		Polarize	Yes
2018-10-18 14:25:49	Target_Name	369	IL-2 modulates T-cell differentiation and enhances proliferation	IL2			T_CD8		Activated		Polarize	Yes
2018-10-18 14:52:24		371	Figure 9.26	IL2			T_CD8		Activated		Polarize	Yes
2018-10-18 15:00:06		372	The CD4 T cells also produce abundant IL-2 and thus help drive CD8 T-cell proliferation. This may in turn activate the CD8 T cell to make its own IL-2.	IL2			T_CD8				Survive	Yes	CD4:CD8 Crosstalk
2018-10-18 15:06:57		372	In some viral infections, dendritic cells become sufficiently activated to directly induce CD8 T cells to produce the IL-2 required for their differentiation into cytotoxic effector cells, without help from CD4 T cells.	IL2			T_CD8		Activated	T_Cytotoxic	Polarize
2018-10-19 10:26:05	Target_Name	375	When pathogens are absent, the presence of TGF-β and IL-2, and the lack of IL-6, favor the development of induced Treg cells.	IL2			T_CD4			Treg	Polarize
2018-10-19 19:42:52		379	Similarly, by expressing CD25, and thus the high-affinity receptor for IL-2, and lacking the ability to produce IL-2, Treg cells appear to sequester IL-2 from naive T cells, which lack CD25 expression until fully activated.	IL2			T_reg				Activate		Immunosuppression	Mechanism of immunosuppression: sequester IL2 from naive T
2018-10-18 16:32:16		385	Table Figure 9.4	IL2			B				Activate	Yes
2018-10-18 16:32:37		385	Table Figure 9.4	IL2			T				Polarize	Yes			Target_Name
2018-10-18 16:33:07		385	Table Figure 9.4	IL2			NK				Activate	Yes
2018-11-19 14:08:41		483	The mechanism underlying this requirement for CD4 T cells is not completely understood. It may involve two types of signals received by the CD8 T cell— those received through CD40 and those received through the IL-2 receptor... The requirement for IL-2 signaling in programming CD8 memory was discovered by using CD8 T cells that were unable to respond to IL-2 because of a genetic deiciency in the …	IL2			T_CD8			T_CD8_memory	Activate
2018-10-18 17:03:53		372	The IL-2 produced by activated CD4 T cells also acts to promote effector CD8 T-cell differentiation.	IL2		Activated	T_CD8			T_Cytotoxic	Polarize		CD4:CD8 Crosstalk
2018-10-20 15:58:16		460	IL-2 produced by TH1 cells acts on naive CD4 and CD8 T cells Figure 11.12 Alters balance of TH1 versus TFH differentiation to favor TH1; supports expansion of CD8 CTLs	IL2			T_CD4			Th1	Polarize		Type 1; Anti-IC bacteria
2018-10-20 15:58:49		460	IL-2 produced by TH1 cells acts on naive CD4 and CD8 T cells Figure 11.12 Alters balance of TH1 versus TFH differentiation to favor TH1; supports expansion of CD8 CTLs	IL2			T_CD8			T_Cytotoxic	Activate	Yes	Type 1; Anti-IC bacteria
2018-10-09 09:55:13		812	Table Appendix III	IL20			Keratinocyte	IL20RA+IL10Rbc; IL22Rac_IL10Rbc			Activate	Yes
2018-10-09 09:57:05		812	Table Appendix III	IL21			T	IL21R CD132			Activate	Yes			Target_Name
2018-10-09 09:57:14		812	Table Appendix III	IL21			NK	IL21R CD132			Activate	Yes
2018-10-09 09:56:43		812	Table Appendix III	IL21			B	IL21R+CD132			Activate	Yes
2018-11-20 11:29:35		506	The subsequent expansion and differentiation of IgA-switched B cells are driven by IL-5, IL-6, IL-10, and IL-21.	IL21			B		Activated	IgA, B_Plasma	Activate	Yes	Class switching			Gut
2018-10-19 21:05:00		401	This occurs when antigen bound by surface immunoglobulin on the B cell is internalized and degraded within the B cell and peptides derived from it are returned to the cell surface in a complex with MHC class II molecules (see Fig. 10.2, first panel). When the TFH cell recognizes these peptide:MHC complexes, it provides the B cell with signals that favor survival and induce proliferation. These si…	IL21			B				Activate	Yes	Antibody production
2018-10-19 21:11:46		401	Besides expression of CD40 ligand, the TFH cell secretes several important cytokines. Included among them is IL-21, which activates the transcription factor STAT3 to enhance B-cell proliferation and survival.	IL21			B				Survive	Yes	Antibody production
2018-10-19 21:06:37		401	IL-21 signaling activates STAT3 and enhances cellular proliferation and differentiation into plasma cells and memory B cells.	IL21			B				Activate	Yes
2018-10-19 21:06:56		401	IL-21 signaling activates STAT3 and enhances cellular proliferation and differentiation into plasma cells and memory B cells.	IL21			B			B_Plasma, B_Memory	Polarize	Yes
2018-10-19 22:39:39		406	Primary among these is IL-21, which is produced early in immune responses by TFH cells and which activates the transcription factor STAT3 in B cells to support proliferation and differentiation. IL-21 exerts similar autocrine effects on TFH cells.	IL21			B				Activate	Yes	Antibody production
2018-10-19 22:39:48		406	Primary among these is IL-21, which is produced early in immune responses by TFH cells and which activates the transcription factor STAT3 in B cells to support proliferation and differentiation. IL-21 exerts similar autocrine effects on TFH cells.	IL21			Tfh				Activate	Yes	Antibody production
2018-10-19 23:06:18		411	B cells that present linked antigen epitopes to TFH cells will receive help through CD40L and IL-21, which promote survival and proliferation.	IL21			B				Survive	Yes	Antibody production
2018-10-19 23:25:14		421	Follicular helper T cells stimulate B cells by conjugation in germinal centers, with binding of CD40 ligand on the T cell to CD40 on the B cell, and by their release of cytokines, such as IL-21.	IL21			B				Activate		Antibody production
2018-10-19 23:15:19		418	TFH cells also produce IL-21, which promotes switching to IgG1 and IgG3.	IL21			B			IgG1, IgG3	Polarize		Class switching; Antibody production
2018-10-19 10:55:25		377	In addition to production of low amounts of cytokines characteristic of the effector T-cell subsets with which they develop in parallel (for example, IFN-γ, IL-4, or IL-17), and which promote different patterns of B-cell class switching, TFH cells produce high amounts of IL-21, a cytokine that supports the proliferation and differentiation of B cells into antibody-producing plasma cells.	IL21			T			B_Plasma	Activate	Yes	Class switching		Target_Name
2018-10-09 09:58:12		812	Table Appendix III	IL22			Hepatocyte	IL22Rac+IL10Rbc		acute phase proteins, pro-inflammatory agents	Activate		Inflammation			Liver
2018-10-19 09:57:14		373	TH17 cells also produce IL-22, which along with IL-17 can activate epithelial cells at the barrier site to produce antimicrobial peptides that kill bacteria.	IL22			Epithelial_barrier			antimicrobial peptides	Activate		Antibacterial			Barrier tissues
2018-10-09 19:51:10		125	IL-17 functions by stimulating the production of chemokines that recruit neutrophils, while IL-22 acts directly on epithelial cells to stimulate the production of antimicrobial peptides such as RegIIIγ (see Section 2-4).	IL22			Epithelial			Antimicrobial peptides; RegIIIg	Activate		Anti-EC bacteria; Antifungal
2018-10-21 20:01:46		452	IL-22 acts on epithelial cells to induce their production of antimicrobial peptides (AMPs) and promote enhanced barrier integrity.	IL22			Epithelial_barrier			antimicrobial peptides	Activate		Type 3; Barrier integrity
2018-10-24 12:46:00	Target_Name	466	TH17 cells also produce IL-22, a member of the IL-10 family that acts cooperatively with IL-17 to induce the expression by epithelial cells of antimicrobial proteins (see Fig. 11.16). These include β-defensins and the C-type lectins RegIIIβ and RegIIIγ, all of which can directly kill bacteria (see Section 2-4).	IL22			Epithelial_barrier			b-defensins, C type lectins RegIIIb and RegIIIg	Activate		Anti-EC bacteria; Antifungal
2018-12-04 15:34:33		519	Mucus is crucially important in protecting the epithelial barrier, and its production by goblet cells is enhanced by CD4 T-cell-derived cytokines such as IL-13 and IL-22, as well as by products of mast cells and other innate effector cells recruited by T cells.	IL22			Goblet			Mucus	Activate		Barrier immunity			Intestinal epithelium
2018-12-04 15:31:13		519	In addition to its ability to stimulate antimicrobial peptide production by Paneth cells, IL-22 produced by TH17 cells contributes to defense against extracellular bacteria and fungi by enhancing the tight junctions between epithelial cells that keep the barrier intact.	IL22			Epithelial_intestine				Activate		Antibacterial; Antifungal; Barrier integrity			Intestinal epithelium
2018-12-04 16:29:13		522	IL-22 also tightens the epithelial barrier.	IL22			Epithelial_intestine				Activate		Tolerance; Barrier integrity	Microbiome tolerance		Intestinal epithelium
2018-12-04 16:15:36		522	In addition, stimulation of pattern recognition receptors on Paneth cells induces the production of antimicrobial peptides such as RegIIIγ and defensins (see Section 2-4), which are also stimulated by IL-22 derived from TH17 CD4 T cells and ILC3s.	IL22			Paneth			Antimicrobial peptides	Activate		Tolerance; Barrier integrity	Microbiome tolerance		Intestinal epithelium
2018-12-01 22:20:38		510	Effector TH17 cells are prominent in the intestinal mucosa, and their products are important components of local immune defense. IL-17 is needed for full expression of the poly-immunoglobulin receptor involved in secretion of IgA into the lumen, while IL-22 stimulates intestinal epithelial cells to produce antimicrobial peptides that help maintain epithelial barrier integrity.	IL22			Epithelial_intestine			antimicrobial peptides	Activate		Barrier integrity			Intestinal epithelium
2018-10-24 12:47:56	Target_Name	466	IL-22 also stimulates the proliferation and shedding of epithelial cells as a mechanism to deprive bacteria and fungi of a ‘foothold’ for colonization at epithelial surfaces.	IL22			Epithelial_barrier				Activate	Yes	Anti-EC bacteria; Antifungal
2018-12-04 15:14:30		517	Certain specialized populations of epithelial cells have particularly important roles in innate immune defense of the intestine. Paneth cells are found only in the small intestine, where they produce antimicrobial peptides such as RegIIIγ and defensins when exposed to IL-22 released by CD4 TH17 cells or ILC3s.	IL22			Paneth			Antimicrobial peptides	Activate			gut/intestine ONLY		Intestine
2018-12-01 22:25:36		510	In response to IL-23 secreted by local dendritic cells, ILC3s produce IL-22, which stimulates the epithelium to generate antimicrobial peptides that promote local defense against bacterial and fungal pathogens in the intestine.	IL22			Epithelial_intestine			antimicrobial peptides	Activate		Antibacterial; Antifungal			Lamina propria
2018-10-20 16:36:04		465	IL-17 and IL-22 produced by TH17 cells induce the production of antimicrobial peptides by epithelial cells -> Direct killing or growth inhibition of bacteria attached to the epithelium	IL22			Epithelial_barrier			antimicrobial peptides	Activate		Type 3; Anti-EC bacteria			Barrier tissues
2018-10-20 16:39:01		465	IL-22 produced by TH17 increases epithelial cell turnover	IL22			Epithelial_barrier				Activate	Yes	Type 3; Anti-EC bacteria			Barrier tissues
2018-10-18 16:43:34		385	Table Figure 9.4	IL22			Epithelial			antimicrobial peptides	Activate					Barrier tissues
2018-10-19 10:11:49		374	Cytokines produced by TH17 cells, including IL-17 and IL-22, are also important in activating barrier epithelial cells in the gastrointestinal, respiratory, and urogenital tracts and the skin, to produce antimicrobial peptides that resist microbial invasion.	IL22			Epithelial_barrier			antimicrobial peptides	Activate		Barrier immunity; Antimicrobial			Barrier tissues
2018-10-09 09:59:00		812	Table Appendix III	IL23			Th17_memory	IL12Rb1+IL23R			Activate	Yes
2018-10-21 19:58:48		452	ILC3s play a critical early role in defense against extracellular bacteria and fungi at barrier tissues. Similarly toTH17 cells, ILC3s are responsive to IL-23 and IL-1β; these cytokines elicit the production of IL-17 and IL-22, which promote early type 3 responses.	IL23			ILC3				Activate		Type 3; Anti-EC bacteria; Antifungal			Barrier tissues
2018-10-18 14:16:33		368	Figure 9.22	IL23			T_CD4				Polarize
2018-10-19 10:24:55		375	IL-6 produced by dendritic cells acts with transforming growth factor-β (TGF-β) to induce differentiation of TH17 cells, which upregulate expression of the IL-23 receptor and become responsive to IL-23.	IL23			Th17				Activate		Type 3
2018-10-19 10:43:49		376	Developing TH17 cells express the receptor for the cytokine IL-23, rather than the IL-12 receptor typical of TH1 cells, and the expansion and further development of TH17 effector activity seem to require IL-23, similar to the requirement for IL-12 in effective TH1 responses (see Figs. 9.31 and 9.32).	IL23			Th17				Activate	Yes	Type 3
2018-12-04 16:47:15		524	Figure 12.23	IL23			T_CD4			Th17	Polarize		Microbiome tuning of immune response; Type 3			Gut
2018-10-20 17:04:27		448	Figure 11.3	IL23			ILC3				Activate		Anti-EC bacteria
2018-10-22 15:47:27		457	Figure 11.9	IL23			T_CD4			Th17	Polarize
2018-10-09 19:40:49		124	Table Figure 3.37	IL23			ILC3			IL22, IL17	Activate		Anti-EC bacteria; Antifungal
2018-10-09 19:49:58		125	ILC3s respond to the cytokines IL-1β and IL-23 and produce several cytokines, including IL-17 and IL-22, which increase defenses against extracellular bacteria and fungi.	IL23			ILC3			IL17, IL22	Activate		Anti-EC bacteria; Antifungal
2018-10-09 19:41:01		124	Table Figure 3.37	IL23			LTi			IL22, IL17	Activate		Anti-EC bacteria; Antifungal
2018-10-24 12:55:02		466	Figure 11.17	IL23			Th17				Activate	Yes
2018-10-24 13:17:49		466	These initial conditions are not, however, sufficient to generate complete or effective TH17 or TH1 responses. In addition, each T-cell subset also requires stimulation by another cytokine: IL-23 in the case of TH17 cells, and IL-12 in the case of TH17 cells.	IL23			Th17				Activate
2018-10-24 13:19:34		467	IL-23 and IL-12 amplify the activities of TH17 and TH1 cells, respectively.	IL23			Th17				Activate
2018-10-24 13:21:33		467	IL-23 does not initiate the commitment of naive CD4 T cells to become TH17 cells, but it does stimulate their expansion and contributes to their maintenance.	IL23			Th17				Survive	Yes
2018-10-24 13:48:38		467	Similarly, stimulation of TH2 and ILC2 cells by TSLP (STAT5) plus IL-33 produces IL-5 and IL-13, and both TH17 and ILC3 cells stimulated by IL-23 (STAT3) plus IL-1 produce IL-17 and IL-22.	IL23			Th17			IL17, IL22	Activate			IL23 plus IL1
2018-10-24 13:50:09		467	Similarly, stimulation of TH2 and ILC2 cells by TSLP (STAT5) plus IL-33 produces IL-5 and IL-13, and both TH17 and ILC3 cells stimulated by IL-23 (STAT3) plus IL-1 produce IL-17 and IL-22.	IL23			ILC3			IL17, IL22	Activate			IL23 plus IL1
2018-11-07 22:58:08		468	Moreover, repetitive restimulation of TH17 cells with the TH17 lineage cytokine IL-23 could lead to a subset of progeny that also acquired features of TH1 cells.	IL23			Th17				Polarize			Experiment done in reporter mice
2018-10-24 13:54:04		468	Figure 11.19	IL23			Th17			IL17, IL22	Activate			IL23 plus IL1
2018-12-04 16:55:53		524	IL-23 and IL-12 in concert can also induce inflammatory TH1 responses in the intestine, with some CD4 effector T cells found to produce both IFN-γ and IL-17 under these circumstances.	IL23			Th1				Activate		Antimicrobial; Inflammation	Systemic immune responses against microbiota		Intestine
2018-12-04 16:54:45	Target_Name	524	IL-23 is important in this process, promoting differentiation of TH17 effector cells.	IL23			T_CD4			Th17	Polarize		Antimicrobial	Systemic immune responses against microbiota		Intestine
2018-12-01 22:24:58		510	In response to IL-23 secreted by local dendritic cells, ILC3s produce IL-22, which stimulates the epithelium to generate antimicrobial peptides that promote local defense against bacterial and fungal pathogens in the intestine.	IL23			ILC3				Activate		Antibacterial; Antifungal			Lamina propria
2018-10-24 12:36:13	Target_Name	465	As discussed in Chapter 9, the development of TH17 cells is induced by the combined actions of TGF-β and the pro-inflammatory cytokines IL-6, IL-1, and IL-23 (see Fig. 9.31).	IL23			T_CD4			Th17	Polarize		Anti-EC bacteria; Antifungal
2018-11-20 11:00:19		503	In mice, the most abundant subset of dendritic cells in the Peyer’s patch expresses CD11b (αM integrin) and, when activated, tends to produce IL-23. This promotes development of TH17 cells and stimulates ILC3 cells, both of which produce IL-17 and IL-22 (see Sections 3-23 and 11-2).	IL23			ILC3			IL17, IL22	Activate					Peyers patch
2018-10-09 09:59:37		812	Table Appendix III	IL25			Th2	IL17BR		Th2 cytokines	Activate
2018-12-06 12:51:22		622-623	Allergens can also stimulate the airway epithelium directly, through TLRs and other damage receptors, to release IL-25 and IL-33. These cytokines can lead to the activation of submucosal type 2 innate lymphoid cells (ILC2s), inducing them to release IL-4, IL-5, IL-9, and IL-13.	IL25			ILC2			IL4, IL5, IL9, IL13	Activate		Type 2			Airway		Asthma (allergic asthma)
2018-10-20 17:04:05		448	Figure 11.3	IL25			ILC2				Activate		Antiparasitic
2018-10-09 19:39:53		124	Table Figure 3.37	IL25			ILC2			IL5, IL13	Activate		Antiparasitic
2018-10-21 19:50:37		451	ILC2s that reside in mucosal tissues are preferentially activated by the cytokines thymic stromal lymphopoietin (TSLP), a STAT5-activating cytokine, and IL-33 or IL-25, each of which are produced in response to helminths. These cytokines are primarily produced by epithelial cells that sense molecular patterns common to helminths, such as chitin, a polysaccharide polymer of β-1,4-N-acetylglucosami…	IL25			ILC2				Activate		Type 2; Antiparasitic			Mucosa
2018-10-24 12:32:08		464	The innate cytokines IL-25 and IL-33 also activate mucosal mast cells early in a response to helminths.	IL25			Mast				Activate		Antiparasitic			Mucosa
2018-10-09 10:00:28		812	Table Appendix III	IL26			Epithelial	IL20Ra+IL10Rbc			Activate		Inflammation
2018-12-04 22:13:22	Target_Name	604	Exposure to IL-4, IL-5, IL-9, and IL-13 favors the development of TH2 cells, whereas exposure to IFN-γ and IL-12 (and its relative IL-27) favors TH1-cell development.	IL27			T_CD4			Th1	Polarize		Type 1
2018-12-05 16:19:04	Target_Name	611	Other immunoregulatory molecules that might serve as immunotherapeutic agents for treatment of asthma include the cytokines IL-35 and IL-27, which, like IL-10, can inhibit TH2 responses.	IL27			T_CD4			NOT Th2	Inhibit		Immunosuppression	Asthma treatment
1/8/2019 Manual Split		812	Table Appendix III	IL27			T			IL12R; IL10	Activate				Target_Name
2018-12-06 12:17:40	Target_Name	617	Basophils are also present at the site of an inflammatory reaction, and growth factors for basophils are very similar to those for eosinophils; they include IL-3, IL-5, and GM-CSF.	IL3			Hematopoietic			Basophil	Polarize	Yes	Hematopoiesis
2018-10-20 16:08:26	Target_Name	460	IL-3 and GM-CSF stimulate the production of new monocytes by acting on hematopoietic stem cells in the bone marrow.	IL3			Hematopoietic			Monocyte	Polarize		Type 1; Anti-IC bacteria; Hematopoiesis			BM
2018-12-06 14:05:54		632	Figure 14.21	IL3			Hematopoietic			Monocyte	Polarize	Yes	Hematopoiesis			BM		allergy (cellular/th1 delayed-type hypersensitivity)
2018-10-20 16:00:06	Target_Name	460	IL-3 and GM-CSF produced by TH1 cells stimulate production of monocytes by bone marrow	IL3			Hematopoietic			Monocyte (but fig uses macrophage symbol)	Polarize		Type 1; Anti-IC bacteria; Hematopoiesis			BM
2018-12-05 20:02:56		616	In allergic tissue reactions, the large concentrations of IL-5, IL-3, and GM-CSF that are typically present are likely to contribute to degranulation.	IL3			Eosinophil				Activate		Allergic Inflammation; Inflammation			Mucosal connective tissue		Allergy
2018-10-19 20:01:48		384	IL-3 and GM-CSF (see Fig. 9.39) are released by TH1, TH2, and TH17 cells and act on bone marrow cells to stimulate the production of macrophages and granulocytes, which are important innate effector cells in both antibody- and T-cell-mediated immunity. IL-3 and GM-CSF also stimulate the production of dendritic cells from bone marrow precursors.	IL3			Hematopoietic			DC, Macrophage, Granulocytes	Polarize	Yes	Hematopoiesis
2018-12-05 20:12:19		616	Table Figure 14.10	IL3			Hematopoietic			Eosinophil	Polarize	Yes	Hematopoiesis
2018-10-18 16:48:13		385	Table Figure 9.4	IL3			Hematopoietic				Activate	Yes
2018-10-22 16:51:54	Target_Name	459	TH1 cells recruit macrophages by two mechanisms (Fig. 11.12). First, they make the hematopoietic growth factors IL-3 and GM-CSF, which stimulate the production of new monocytes in the bone marrow.	IL3			Hematopoietic			Monocyte	Polarize		Hematopoiesis
2018-10-24 12:31:01		464	IL-3 and IL-9 produced by TH2 cells in the mucosae recruit, expand, and activate a specialized population of mast cells known as mucosal mast cells (see Fig. 11.15).	IL3			Mast				Recruit		Antiparasitic			Mucosa
2018-10-24 12:31:21		464	IL-3 and IL-9 produced by TH2 cells in the mucosae recruit, expand, and activate a specialized population of mast cells known as mucosal mast cells (see Fig. 11.15).	IL3			Mast				Activate	Yes	Antiparasitic			Mucosa
2018-10-20 16:24:02		463	TH2 cells drive mast cell recruitment via IL-3, IL-9.	IL3			Mast				Recruit		Type 2; Antiparasitic			Intestine
2018-12-05 17:19:46	Edge_Effect	614	The major factors for mast-cell growth and development include stem-cell factor (the ligand for the receptor tyrosine kinase Kit), IL-3, and TH2-associated cytokines such as IL-4 and IL-9.	IL3			Mast				Activate			Edge_Effect confirmed elsewhere in network
2018-12-05 19:16:50		614	Table Figure 14.9	IL3			Eosinophil				Activate	Yes
2018-12-05 20:11:30		616	Table Figure 14.10	IL3			Eosinophil				Activate
2018-12-06 12:23:01		617	Eosinophil degranulation releases major basic protein (see Fig. 14.10), which in turn causes the degranulation of mast cells and basophils. This effect is augmented by any of the cytokines that affect eosinophil and basophil growth, differentiation, and activation, such as IL-3, IL-5, and GM-CSF.	IL3			Mast				Activate		Inflammation
2018-12-06 12:23:31		617	Eosinophil degranulation releases major basic protein (see Fig. 14.10), which in turn causes the degranulation of mast cells and basophils. This effect is augmented by any of the cytokines that affect eosinophil and basophil growth, differentiation, and activation, such as IL-3, IL-5, and GM-CSF.	IL3			Basophil				Activate		Inflammation
2018-12-05 16:20:05		611	Alternatively, blockade of the cytokine IL-31 is anticipated to be therapeutically beneficial since IL-31 promotes TH2-driven inflammation.	IL31			Th2				Activate		Inflammation
1/8/2019 Manual Split		812	Table Appendix III	IL32			Unknown			TNFa	Activate				Target_Name
2018-10-09 10:01:13		812	Table Appendix III	IL33			Th2	ST2+IRAP		IL4, IL5, IL13	Activate
2018-12-06 12:51:35		622-623	Allergens can also stimulate the airway epithelium directly, through TLRs and other damage receptors, to release IL-25 and IL-33. These cytokines can lead to the activation of submucosal type 2 innate lymphoid cells (ILC2s), inducing them to release IL-4, IL-5, IL-9, and IL-13.	IL33			ILC2			IL4, IL5, IL9, IL13	Activate		Type 2			Airway		Asthma (allergic asthma)
2018-12-04 22:19:55		604	Immune defenses against multicellular parasites are found mainly at the sites of parasite entry, namely, under the skin and in the mucosal tissues of the airways and the gut. Cells of the innate and adaptive immune systems at these sites are specialized to secrete cytokines that promote a type 2 response to parasitic infection. In the presence of an invading parasite, dendritic cells taking up an…	IL33			Th2				Activate		Antiparasitic; Type 2			Barrier tissues
2018-10-20 17:03:56		448	Figure 11.3	IL33			ILC2				Activate		Antiparasitic
2018-10-09 19:40:03		124	Table Figure 3.37	IL33			ILC2			IL5, IL13	Activate		Antiparasitic
2018-10-09 19:48:04		125	ILC2s produce the cytokines IL-4, IL-5, and IL-13, in response to various cytokines, particularly thymic stromal lymphopoietin (TSLP) and IL-33. ILC2 cytokines function in promoting mucosal and barrier immunity and aid in protection against parasites. ILC3s	IL33			ILC2			IL4, IL5, IL13	Activate		Barrier immunity; Antiparasitic
2018-10-24 13:44:03		467	Similarly, stimulation of TH2 and ILC2 cells by TSLP (STAT5) plus IL-33 produces IL-5 and IL-13, and both TH17 and ILC3 cells stimulated by IL-23 (STAT3) plus IL-1 produce IL-17 and IL-22.	IL33			Th2			IL5, I L13	Activate			IL33 plus TSLP
2018-10-24 13:45:46		467	Similarly, stimulation of TH2 and ILC2 cells by TSLP (STAT5) plus IL-33 produces IL-5 and IL-13, and both TH17 and ILC3 cells stimulated by IL-23 (STAT3) plus IL-1 produce IL-17 and IL-22.	IL33			ILC2			IL5, I L13	Activate			IL33 plus TSLP
2018-10-24 13:53:45		468	Figure 11.19	IL33			Th2			IL5, IL13	Activate			IL33 plus TSLP
2018-10-21 19:50:28		451	ILC2s that reside in mucosal tissues are preferentially activated by the cytokines thymic stromal lymphopoietin (TSLP), a STAT5-activating cytokine, and IL-33 or IL-25, each of which are produced in response to helminths. These cytokines are primarily produced by epithelial cells that sense molecular patterns common to helminths, such as chitin, a polysaccharide polymer of β-1,4-N-acetylglucosami…	IL33			ILC2				Activate		Type 2; Antiparasitic			Mucosa
2018-10-24 12:32:22		464	The innate cytokines IL-25 and IL-33 also activate mucosal mast cells early in a response to helminths.	IL33			Mast				Activate		Antiparasitic			Mucosa
2018-12-05 19:16:32		614	Table Figure 14.9	IL33			Th2				Activate
2018-12-05 16:18:54	Target_Name	611	Other immunoregulatory molecules that might serve as immunotherapeutic agents for treatment of asthma include the cytokines IL-35 and IL-27, which, like IL-10, can inhibit TH2 responses.	IL35			T_CD4			NOT Th2	Inhibit		Immunosuppression	Asthma treatment
2018-10-09 10:02:42		813	Table Appendix III	IL36			DC	IL1Rrp2, Acp			Activate		Inflammation
2018-10-09 10:02:32		813	Table Appendix III	IL36			Macrophage	IL1Rrp2, Acp			Activate		Inflammation
[truncated: 1,270 more rows]
