# Supplementary material for: ImmunoGlobe: enabling systems immunology with a manually curated intercellular immune interaction network
Source: BMC Bioinformatics. 2020 Aug 10;21:346. doi: 10.1186/s12859-020-03702-3 (PMC7430879; doi:10.1186/s12859-020-03702-3)
Supplement: Supplementary file 3 — Additional file 3: Table S2. Node Attributes table. [file 12859_2020_3702_MOESM3_ESM.xlsx]

## Sheet: NodeAttributesTable
NodeName_Original	NodeName_Harmonized	Node_Type	Node_Subtype	Node_SpeciesSpecificity	Node_CrossRef
IgE	IgE	Antibody
IgG1	IgG	Antibody
IgG3	IgG	Antibody
IgA1	IgA	Antibody
IgA2	IgA	Antibody
IgG	IgG	Antibody
IgA	IgA	Antibody
IgM	IgM	Antibody
Antibody	NA	Antibody
Pathogen	NA	Antigen
Lipoproteins	Lipoproteins	Antigen	Bacteria
Lipoteichoic acids	Lipoteichoic acids	Antigen	Bacteria
b-glucan	b-glucan	Antigen	Bacteria or Fungi
Zymosan	Zymosan	Antigen	Fungi
dsRNA	dsRNA	Antigen	Virus
LPS	LPS	Antigen	Bacteria
Flagellin	Flagellin	Antigen	Bacteria
ssRNA	ssRNA	Antigen	Virus
Unmethylated CpG DNA	CpG DNA	Antigen	Bacteria or Virus
Profilin	Profilin	Antigen	Bacteria
Bacterial Peptidoglycans	Bacterial Peptidoglycans	Antigen	Bacteria
Anthrax lethal factor	Anthrax lethal factor	Antigen	Bacteria
fMLF	fMLF	Antigen	Bacteria
Microbial lipids	Microbial lipids	Antigen	Bacteria
Microbial metabolites	Microbial metabolites	Antigen	Bacteria
Bacterial metabolites	Bacterial metabolites	Antigen	Bacteria
Chitin	Chitin	Antigen	Fungi
Microbe antigens	Microbe antigens	Antigen	Bacteria or Fungi or Virus
Bacterial proteins	Bacterial proteins	Antigen	Bacteria
Bacteria	Bacteria	Antigen	Bacteria
Bacterial polysaccharide	Bacterial polysaccharide	Antigen	Bacteria
CpG DNA	CpG DNA	Antigen	Bacteria or Virus
RNA	RNA	Antigen	Virus
Nucleotides	Nucleotides	Antigen	Bacteria or Virus
Virus	Virus	Antigen	Virus
Microbial products	Microbial products	Antigen	Bacteria or Fungi
Lipomannans	Lipomannans	Antigen	Bacteria
Phospholipids	Phospholipids	Antigen	Bacteria
Heat-shock proteins	Heat-shock proteins	Antigen	Bacteria
Neuropeptides	Neuropeptides	Antigen	Self
Sialic acid-modified glycoproteins	Mammalian glycoproteins	Antigen	Self
Adipocyte	Somatic	Cell	Somatic		http://purl.obolibrary.org/obo/CL_0000136
APC	NA	Cell			http://purl.obolibrary.org/obo/CL_0000145
B	B	Cell	Lymphocyte		http://purl.obolibrary.org/obo/CL_0000236
B_germinalcenter	B	Cell	Lymphocyte		http://purl.obolibrary.org/obo/CL_0000844
B_IgA+	B	Cell	Lymphocyte
B_lymphoblast	B	Cell	Lymphocyte		http://purl.obolibrary.org/obo/CL_0000946
B_marginalzone	B	Cell	Lymphocyte		http://purl.obolibrary.org/obo/CL_0000845
B_memory	B	Cell	Lymphocyte		http://purl.obolibrary.org/obo/CL_0000787
B_naive	B	Cell	Lymphocyte		http://purl.obolibrary.org/obo/CL_0000788
B_Plasma	B	Cell	Lymphocyte		http://purl.obolibrary.org/obo/CL_0000786
B_Plasma_IgA+	B	Cell	Lymphocyte		http://purl.obolibrary.org/obo/CL_0000987
B_Plasmablast	B	Cell	Lymphocyte		http://purl.obolibrary.org/obo/CL_0000980
B1	B	Cell	Lymphocyte		http://purl.obolibrary.org/obo/CL_0000819
Basophil	Basophil	Cell	Myeloid		http://purl.obolibrary.org/obo/CL_0000767
BM Stromal	BM Stromal	Cell	Somatic		http://purl.obolibrary.org/obo/CL_0010001
Common Lymphoid Progenitor	Common Lymphoid Progenitor	Cell	Precursor		http://purl.obolibrary.org/obo/CL_0000051
Common Myeloid Progenitor	Common Myeloid Progenitor	Cell	Precursor		http://purl.obolibrary.org/obo/CL_0000049
DC	DC	Cell	APC		http://purl.obolibrary.org/obo/CL_0000990
DC (CD11b-)	DC	Cell	APC
DC (CD11b+)	DC	Cell	APC		http://purl.obolibrary.org/obo/CL_0002465
DC (CD8a+)	DC	Cell	APC		http://purl.obolibrary.org/obo/CL_0001000
DC (monocyte-derived)	DC	Cell	APC		http://purl.obolibrary.org/obo/CL_0000782
Endothelial	Endothelial	Cell	Somatic		http://purl.obolibrary.org/obo/CL_0000115
Endothelial_HEV	Endothelial	Cell	Somatic		http://purl.obolibrary.org/obo/CL_0002652
Endothelial_vascular	Endothelial	Cell	Somatic		http://purl.obolibrary.org/obo/CL_0000071
Eosinophil	Eosinophil	Cell	Myeloid		http://purl.obolibrary.org/obo/CL_0000771
Epithelial	Epithelial	Cell	Somatic		http://purl.obolibrary.org/obo/CL_0000066
Epithelial_airway	Epithelial	Cell	Somatic		http://purl.obolibrary.org/obo/CL_0002368
Epithelial_barrier	Epithelial	Cell	Somatic		http://purl.obolibrary.org/obo/CL_0000073
Epithelial_bronchial	Epithelial	Cell	Somatic		http://purl.obolibrary.org/obo/CL_0000082
Epithelial_colon	Epithelial	Cell	Somatic		http://purl.obolibrary.org/obo/CL_0011108
Epithelial_intestine	Epithelial	Cell	Somatic		http://purl.obolibrary.org/obo/CL_0002563
Epithelial_Mucosa	Epithelial	Cell	Somatic
Erythroblast	Erythroblast	Cell	Precursor		http://purl.obolibrary.org/obo/CL_0000765
Erythrocyte	Erythrocyte	Cell	Blood		http://purl.obolibrary.org/obo/CL_0000232
FDC	FDC	Cell	APC		http://purl.obolibrary.org/obo/CL_0000442
Fibroblast	Fibroblast	Cell	Somatic		http://purl.obolibrary.org/obo/CL_0000057
Goblet	Epithelial	Cell	Somatic		http://purl.obolibrary.org/obo/CL_0000160
Granulocyte Progenitor	Granulocyte Progenitor	Cell	Precursor		http://purl.obolibrary.org/obo/CL_0000557
Hematopoietic	Hematopoietic	Cell	Precursor		http://purl.obolibrary.org/obo/CL_0002032
Hepatocyte	Hepatocyte	Cell	Somatic		http://purl.obolibrary.org/obo/CL_0000182
ILC	ILC	Cell	Lymphocyte		http://purl.obolibrary.org/obo/CL_0001065
ILC1	ILC1	Cell	Lymphocyte		http://purl.obolibrary.org/obo/CL_0001068
ILC2	ILC2	Cell	Lymphocyte		http://purl.obolibrary.org/obo/CL_0001069
ILC3	ILC3	Cell	Lymphocyte		http://purl.obolibrary.org/obo/CL_0001071
Innate	NA	Cell
Keratinocyte	Keratinocyte	Cell	Somatic		http://purl.obolibrary.org/obo/CL_0000312
Langerhans	DC	Cell	APC		http://purl.obolibrary.org/obo/CL_0000453
LTi	LTi	Cell	Somatic
Lymphocyte	NA	Cell			http://purl.obolibrary.org/obo/CL_0000542
M1	Macrophage	Cell	Myeloid		http://purl.obolibrary.org/obo/CL_0000863
M2	Macrophage	Cell	Myeloid		http://purl.obolibrary.org/obo/CL_0000890
Macrophage	Macrophage	Cell	Myeloid		http://purl.obolibrary.org/obo/CL_0000235
Macrophage_marginalzone	Macrophage	Cell	Myeloid		http://purl.obolibrary.org/obo/CL_0000872
Mast	Mast	Cell	Myeloid		http://purl.obolibrary.org/obo/CL_0000097
MCct	Mast	Cell	Myeloid		http://purl.obolibrary.org/obo/CL_0000484
Mct	Mast	Cell	Myeloid		http://purl.obolibrary.org/obo/CL_0000485
Megakaryocyte	Megakaryocyte	Cell	Blood		http://purl.obolibrary.org/obo/CL_0000556
Microglia	Microglia	Cell	Myeloid		http://purl.obolibrary.org/obo/CL_0000129
Monocyte	Monocyte	Cell	Myeloid		http://purl.obolibrary.org/obo/CL_0000576
Myeloid	NA	Cell			http://purl.obolibrary.org/obo/CL_0000763
Neutrophil	Neutrophil	Cell	Myeloid		http://purl.obolibrary.org/obo/CL_0000775
NK	NK	Cell	Lymphocyte		http://purl.obolibrary.org/obo/CL_0000623
Osteoclast	BM Stromal	Cell	Somatic		http://purl.obolibrary.org/obo/CL_0000092
Paneth	Epithelial	Cell	Somatic		http://purl.obolibrary.org/obo/CL_0000510
pDC	pDC	Cell	APC		http://purl.obolibrary.org/obo/CL_0000784
Platelet	Platelet	Cell	Blood		http://purl.obolibrary.org/obo/CL_0000233
Smooth muscle	Smooth muscle	Cell	Somatic		http://purl.obolibrary.org/obo/CL_0000192
Stromal	Somatic	Cell	Somatic		http://purl.obolibrary.org/obo/CL_0000499
Stromal_LN	Somatic	Cell	Somatic
Stromal_PeripheralNerveEndings	Somatic	Cell	Somatic
T	NA	Cell			http://purl.obolibrary.org/obo/CL_0000084
T (Effector Memory)	NA	Cell
T (effector)	NA	Cell			http://purl.obolibrary.org/obo/CL_0000911
T (memory)	NA	Cell			http://purl.obolibrary.org/obo/CL_0000813
T (naive)	NA	Cell			http://purl.obolibrary.org/obo/CL_0000898
T Progenitor	T Progenitor	Cell	Precursor		http://purl.obolibrary.org/obo/CL_0002420
T_abCD4CD8	T_abCD4CD8	Cell	Precursor		http://purl.obolibrary.org/obo/CL_0000809
T_CD4	T_CD4	Cell	Lymphocyte		http://purl.obolibrary.org/obo/CL_0000895
T_CD4 (effector)	NA	Cell			http://purl.obolibrary.org/obo/CL_0000492
T_CD4_CentralMemory	T_CD4_memory	Cell	Lymphocyte		http://purl.obolibrary.org/obo/CL_0000904
T_CD4_EffectorMemory	T_CD4_memory	Cell	Lymphocyte		http://purl.obolibrary.org/obo/CL_0000905
T_CD4_memory	T_CD4_memory	Cell	Lymphocyte		http://purl.obolibrary.org/obo/CL_0000897
T_CD4_TissueResidentMemory	T_CD4_memory	Cell	Lymphocyte
T_CD8	T_CD8	Cell	Lymphocyte		http://purl.obolibrary.org/obo/CL_0000900
T_CD8_CentralMemory	T_CD8_memory	Cell	Lymphocyte		http://purl.obolibrary.org/obo/CL_0000907
IEL	IEL	Cell	Lymphocyte		http://purl.obolibrary.org/obo/CL_0002496
IEL_CD8	IEL	Cell	Lymphocyte
IEL_CD8_a	IEL	Cell	Lymphocyte		http://purl.obolibrary.org/obo/CL_0000796
IEL_CD8_b	IEL	Cell	Lymphocyte		http://purl.obolibrary.org/obo/CL_0000915
T_CD8_EffectorMemory	T_CD8_memory	Cell	Lymphocyte		http://purl.obolibrary.org/obo/CL_0000913
T_CD8_memory	T_CD8_memory	Cell	Lymphocyte		http://purl.obolibrary.org/obo/CL_0000909
T_CD8_TissueResidentMemory	T_CD8_memory	Cell	Lymphocyte
T_Cytotoxic	T_Cytotoxic	Cell	Lymphocyte		http://purl.obolibrary.org/obo/CL_0000794
T_gd	T_gd	Cell	Lymphocyte		http://purl.obolibrary.org/obo/CL_0000800
T_MAIT	T_MAIT	Cell	Lymphocyte		http://purl.obolibrary.org/obo/CL_0000940
T_NKT	T_NKT	Cell	Lymphocyte		http://purl.obolibrary.org/obo/CL_0000814
T_reg	T_reg	Cell	Lymphocyte		http://purl.obolibrary.org/obo/CL_0000792
T_reg_i	T_reg	Cell	Lymphocyte		http://purl.obolibrary.org/obo/CL_0000902
T_reg_n	T_reg	Cell	Lymphocyte		http://purl.obolibrary.org/obo/CL_0000903
Tfh	Tfh	Cell	Lymphocyte		http://purl.obolibrary.org/obo/CL_0002038
Th1	Th1	Cell	Lymphocyte		http://purl.obolibrary.org/obo/CL_0000545
Th17	Th17	Cell	Lymphocyte		http://purl.obolibrary.org/obo/CL_0000899
Th17_memory	T_CD4_memory	Cell	Lymphocyte
Th2	Th2	Cell	Lymphocyte		http://purl.obolibrary.org/obo/CL_0000546
Th22	Th22	Cell	Lymphocyte		http://purl.obolibrary.org/obo/CL_0001042
Tumor	Tumor	Cell	Somatic
CCL1	CCL1	Cytokine	Chemokine		https://www.uniprot.org/uniprot/P22362
CCL11	CCL11	Cytokine	Chemokine		http://www.uniprot.org/uniprot/P51671
CCL12	CCL12	Cytokine	Chemokine	Mouse	https://www.uniprot.org/uniprot/Q62401
CCL13	CCL13	Cytokine	Chemokine		https://www.uniprot.org/uniprot/Q99616
CCL14a	CCL14	Cytokine	Chemokine		https://www.uniprot.org/uniprot/Q16627
CCL14b	CCL14	Cytokine	Chemokine		https://www.uniprot.org/uniprot/Q16627
CCL15	CCL15	Cytokine	Chemokine		https://www.uniprot.org/uniprot/Q16663
CCL16	CCL16	Cytokine	Chemokine		https://www.uniprot.org/uniprot/O15467
CCL17	CCL17	Cytokine	Chemokine		https://www.uniprot.org/uniprot/Q92583
CCL18	CCL18	Cytokine	Chemokine		https://www.uniprot.org/uniprot/P55774
CCL19	CCL19	Cytokine	Chemokine		https://www.uniprot.org/uniprot/Q99731
CCL2	CCL2	Cytokine	Chemokine		http://www.uniprot.org/uniprot/P13500
CCL20	CCL20	Cytokine	Chemokine		https://www.uniprot.org/uniprot/P78556
CCL21	CCL21	Cytokine	Chemokine		https://www.uniprot.org/uniprot/O00585
CCL22	CCL22	Cytokine	Chemokine		https://www.uniprot.org/uniprot/O00626
CCL23	CCL23	Cytokine	Chemokine		https://www.uniprot.org/uniprot/P55773
CCL24	CCL24	Cytokine	Chemokine		https://www.uniprot.org/uniprot/O00175
CCL25	CCL25	Cytokine	Chemokine		https://www.uniprot.org/uniprot/O15444
CCL26	CCL26	Cytokine	Chemokine		https://www.uniprot.org/uniprot/Q9Y258
CCL27	CCL27	Cytokine	Chemokine		https://www.uniprot.org/uniprot/Q9Y4X3
CCL28	CCL28	Cytokine	Chemokine		https://www.uniprot.org/uniprot/Q9NRJ3
CCL3	CCL3	Cytokine	Chemokine		http://www.uniprot.org/uniprot/P10147
CCL4	CCL4	Cytokine	Chemokine		http://www.uniprot.org/uniprot/P13236
CCL5	CCL5	Cytokine	Chemokine		http://www.uniprot.org/uniprot/P13501
CCL6	CCL6	Cytokine	Chemokine	Mouse	https://www.uniprot.org/uniprot/P27784
CCL7	CCL7	Cytokine	Chemokine		http://www.uniprot.org/uniprot/P80098
CCL8	CCL8	Cytokine	Chemokine		https://www.uniprot.org/uniprot/P80075
CCL9	CCL9	Cytokine	Chemokine	Mouse	https://www.uniprot.org/uniprot/P51670
CX3CL1	CX3CL1	Cytokine	Chemokine		https://www.uniprot.org/uniprot/P78423
CXCL1	CXCL1	Cytokine	Chemokine		https://www.uniprot.org/uniprot/P09341
CXCL10	CXCL10	Cytokine	Chemokine		http://www.uniprot.org/uniprot/P02778
CXCL11	CXCL11	Cytokine	Chemokine		https://www.uniprot.org/uniprot/O14625
CXCL12	CXCL12	Cytokine	Chemokine		http://www.uniprot.org/uniprot/P48061
CXCL13	CXCL13	Cytokine	Chemokine		https://www.uniprot.org/uniprot/O43927
CXCL14	CXCL14	Cytokine	Chemokine		https://www.uniprot.org/uniprot/O95715
CXCL15	CXCL15	Cytokine	Chemokine	Mouse	https://www.uniprot.org/uniprot/Q9WVL7
CXCL16	CXCL16	Cytokine	Chemokine		https://www.uniprot.org/uniprot/Q9H2A7
CXCL2	CXCL2	Cytokine	Chemokine		https://www.uniprot.org/uniprot/P19875
CXCL3	CXCL3	Cytokine	Chemokine		https://www.uniprot.org/uniprot/P19876
CXCL4	CXCL4	Cytokine	Chemokine		https://www.uniprot.org/uniprot/P02776
CXCL5	CXCL5	Cytokine	Chemokine		http://www.uniprot.org/uniprot/P42830
CXCL6	CXCL6	Cytokine	Chemokine		https://www.uniprot.org/uniprot/P80162
CXCL7	CXCL7	Cytokine	Chemokine		https://www.uniprot.org/uniprot/P02775
CXCL8	CXCL8	Cytokine	Chemokine		https://www.uniprot.org/uniprot/P10145
CXCL9	CXCL9	Cytokine	Chemokine		http://www.uniprot.org/uniprot/Q07325
Cytokines	NA	Cytokine
GCSF	GCSF	Cytokine	Colony-stimulating factors		http://www.uniprot.org/uniprot/Q99062
GMCSF	GMCSF	Cytokine	Colony-stimulating factors		http://www.uniprot.org/uniprot/P04141
IFNa	IFNa	Cytokine	Interferons		http://www.uniprot.org/uniprot/P01562
IFNb	IFNb	Cytokine	Interferons		http://www.uniprot.org/uniprot/P01574
IFNg	IFNg	Cytokine	Interferons		http://www.uniprot.org/uniprot/P01579
IL1	IL1	Cytokine	Interleukins
IL10	IL10	Cytokine	Interleukins		http://www.uniprot.org/uniprot/P22301
IL11	IL11	Cytokine	Interleukins		https://www.uniprot.org/uniprot/P20809
IL12	IL12	Cytokine	Interleukins
IL13	IL13	Cytokine	Interleukins		http://www.uniprot.org/uniprot/P35225
IL15	IL15	Cytokine	Interleukins		http://www.uniprot.org/uniprot/P40933
IL16	IL16	Cytokine	Interleukins		https://www.uniprot.org/uniprot/Q14005
IL17	IL17A	Cytokine	Interleukins		https://www.uniprot.org/uniprot/Q16552
IL17A	IL17A	Cytokine	Interleukins		https://www.uniprot.org/uniprot/Q16552
IL17F	IL17F	Cytokine	Interleukins		https://www.uniprot.org/uniprot/Q96PD4
IL18	IL18	Cytokine	Interleukins		http://www.uniprot.org/uniprot/Q14116
IL19	IL19	Cytokine	Interleukins		https://www.uniprot.org/uniprot/Q9UHD0
IL1a	IL1a	Cytokine	Interleukins		http://www.uniprot.org/uniprot/P01583
IL1b	IL1b	Cytokine	Interleukins		http://www.uniprot.org/uniprot/P01584
IL1RA	IL1RA	Cytokine	Interleukins		http://www.uniprot.org/uniprot/P18510
IL2	IL2	Cytokine	Interleukins		http://www.uniprot.org/uniprot/P60568
IL20	IL20	Cytokine	Interleukins		https://www.uniprot.org/uniprot/Q9NYY1
IL21	IL21	Cytokine	Interleukins		http://www.uniprot.org/uniprot/Q9HBE4
IL22	IL22	Cytokine	Interleukins		http://www.uniprot.org/uniprot/Q9GZX6
IL23	IL23	Cytokine	Interleukins		http://www.uniprot.org/uniprot/Q9NPF7
IL24	IL24	Cytokine	Interleukins		https://www.uniprot.org/uniprot/Q13007
IL25	IL25	Cytokine	Interleukins		https://www.uniprot.org/uniprot/Q9H293
IL26	IL26	Cytokine	Interleukins		https://www.uniprot.org/uniprot/Q9NPH9
IL27	IL27	Cytokine	Interleukins		http://www.uniprot.org/uniprot/Q8NEV9
IL28	IL28	Cytokine	Interleukins
IL29	IL29	Cytokine	Interleukins		https://www.uniprot.org/uniprot/Q8IU54
IL3	IL3	Cytokine	Interleukins		https://www.uniprot.org/uniprot/P08700
IL31	IL31	Cytokine	Interleukins		http://www.uniprot.org/uniprot/Q6EBC2
IL32	IL32	Cytokine	Interleukins		https://www.uniprot.org/uniprot/P24001
IL33	IL33	Cytokine	Interleukins		https://www.uniprot.org/uniprot/O95760
IL35	IL35	Cytokine	Interleukins
IL36	IL36	Cytokine	Interleukins
IL37	IL37	Cytokine	Interleukins		https://www.uniprot.org/uniprot/Q9NZH6
IL4	IL4	Cytokine	Interleukins		http://www.uniprot.org/uniprot/P05112
IL5	IL5	Cytokine	Interleukins		http://www.uniprot.org/uniprot/P05113
IL6	IL6	Cytokine	Interleukins		http://www.uniprot.org/uniprot/P05231
IL7	IL7	Cytokine	Interleukins		http://www.uniprot.org/uniprot/P13232
IL8	CXCL8	Cytokine	Interleukins		http://www.uniprot.org/uniprot/P10145
IL9	IL9	Cytokine	Interleukins		http://www.uniprot.org/uniprot/P15248
LTa	LTa	Cytokine	Tumor Necrosis Factors		http://www.uniprot.org/uniprot/P01374
LTb	LTb	Cytokine	Tumor Necrosis Factors		https://www.uniprot.org/uniprot/Q06643
Stem Cell Factor	SCF	Cytokine	Colony-stimulating factors		https://www.uniprot.org/uniprot/P21583
TGFa	TGFa	Cytokine	Growth Factors		http://www.uniprot.org/uniprot/P01135
TGFb	TGFb	Cytokine	Growth Factors		http://www.uniprot.org/uniprot/P01137
TNFa	TNFa	Cytokine	Tumor Necrosis Factors		http://www.uniprot.org/uniprot/P01375
TSLP	TSLP	Cytokine	Interleukins		https://www.uniprot.org/uniprot/Q969D9
VEGF	VEGF	Cytokine	Growth Factors
CD40L	CD40L	Cytokine	Tumor Necrosis Factors		http://www.uniprot.org/uniprot/P29965
CD30L	CD30L	Cytokine	Tumor Necrosis Factors		https://www.uniprot.org/uniprot/P32971
41BBL	41BBL	Cytokine	Tumor Necrosis Factors
Trail	Trail	Cytokine	Tumor Necrosis Factors		http://www.uniprot.org/uniprot/P50591
OPGL	OPGL	Cytokine	Tumor Necrosis Factors		https://www.uniprot.org/uniprot/O14788
APRIL	APRIL	Cytokine	Tumor Necrosis Factors		https://www.uniprot.org/uniprot/O75888
TWEAK	TWEAK	Cytokine	Tumor Necrosis Factors
LIGHT	LIGHT	Cytokine	Tumor Necrosis Factors
BAFF	BAFF	Cytokine	Tumor Necrosis Factors		https://www.uniprot.org/uniprot/Q9Y275
TGFb1	TGFb	Cytokine	Growth Factors		https://www.uniprot.org/uniprot/P01137
MIF	MIF	Cytokine			https://www.uniprot.org/uniprot/P14174
LIF	LIF	Cytokine	Interleukins		http://www.uniprot.org/uniprot/P15018
OSM	OSM	Cytokine	Interleukins		https://www.uniprot.org/uniprot/P13725
MCSF	MCSF	Cytokine	Colony-stimulating factors		https://www.uniprot.org/uniprot/P09603
S1P	S1P	Cytokine	Chemokine
Keratinocyte growth factor	Keratinocyte growth factor	Cytokine	Growth factors		https://www.uniprot.org/uniprot/P21781
Kynurenine	Kynurenine	EffectorMolecule
C3a	C3a	EffectorMolecule	Complement		https://www.uniprot.org/uniprot/P01024
C5a	C5a	EffectorMolecule	Complement		https://www.uniprot.org/uniprot/P01031
C3b	C3b	EffectorMolecule	Complement		https://www.uniprot.org/uniprot/P01024
C3d	C3d	EffectorMolecule	Complement		https://www.uniprot.org/uniprot/P01024
iC3b	iC3b	EffectorMolecule	Complement		https://www.uniprot.org/uniprot/P01024
C3dg	C3dg	EffectorMolecule	Complement		https://www.uniprot.org/uniprot/P01024
C4bi	C4bi	EffectorMolecule	Complement		https://www.uniprot.org/uniprot/P0C0L5
Leukotriene B4	Leukotrienes	EffectorMolecule	Lipid Mediators
Histamine	Histamine	EffectorMolecule	Toxic Mediators
Leukotriene C4	Leukotrienes	EffectorMolecule	Lipid Mediators
NO	NO	EffectorMolecule	Reactive Oxygen Species
Prostaglandins	Prostaglandins	EffectorMolecule	Lipid Mediators
Eosinophil peroxidase	Eosinophil peroxidase	EffectorMolecule	Enzymes		https://www.uniprot.org/uniprot/P11678
Prostaglandin E2	Prostaglandins	EffectorMolecule	Lipid Mediators
Leukotriene D4	Leukotrienes	EffectorMolecule	Lipid Mediators
Leukotriene E4	Leukotrienes	EffectorMolecule	Lipid Mediators
Leukotrienes	Leukotrienes	EffectorMolecule	Lipid Mediators
Lysozyme	Lysozyme	EffectorMolecule	Enzymes
Antimicrobial peptides	Antimicrobial peptides	EffectorMolecule	Antimicrobial Peptides
a-defensin	Defensins	EffectorMolecule	Antimicrobial Peptides
Cryptdins	Cryptdins	EffectorMolecule	Antimicrobial Peptides
Defensins	Defensins	EffectorMolecule	Antimicrobial Peptides
Cathelicidins	Cathelicidins	EffectorMolecule	Antimicrobial Peptides
ROS	ROS	EffectorMolecule	Reactive Oxygen Species
Macrophage elastase-derived peptide	Macrophage elastase-derived peptide	EffectorMolecule	Antimicrobial Peptides
b-defensin	Defensins	EffectorMolecule	Antimicrobial Peptides
CRP	CRP	EffectorMolecule	Acute Phase Proteins
Fibrinogen	Fibrinogen	EffectorMolecule	Acute Phase Proteins
Perforin	Perforin	EffectorMolecule	Cytotoxic Effectors		https://www.uniprot.org/uniprot/P14222
Granzymes	Granzymes	EffectorMolecule	Cytotoxic Effectors
Granulysin	Granulysin	EffectorMolecule	Cytotoxic Effectors
Superoxide	Superoxide	EffectorMolecule	Reactive Oxygen Species
Retinoic acid	Retinoic acid	EffectorMolecule	Metabolite
Prostaglandin D2	Prostaglandins	EffectorMolecule	Lipid Mediators
Major basic protein	Major basic protein	EffectorMolecule	Toxic Mediators
HNP1-4	Defensins	EffectorMolecule	Antimicrobial Peptides
HBD4	Defensins	EffectorMolecule	Antimicrobial Peptides
Chymase	Chymase	EffectorMolecule	Enzymes		https://www.uniprot.org/uniprot/P23946
Tryptase	Tryptase	EffectorMolecule	Enzymes
SPA	SPA	EffectorMolecule	Acute Phase Proteins
SPD	SPD	EffectorMolecule	Acute Phase Proteins
Mannose-binding lectin	Mannose-binding lectin	EffectorMolecule	Acute Phase Proteins
Vitamin D3	Vitamin D3	EffectorMolecule	Vitamins
RegIIIg	RegIIIg	EffectorMolecule	Antimicrobial Peptides
Heparin	Heparin	EffectorMolecule	Toxic Mediators
Carboxypeptidase	Carboxypeptidase	EffectorMolecule	Enzymes
Cathepsin G	Cathepsin G	EffectorMolecule	Enzymes		https://www.uniprot.org/uniprot/P08311
Thromboxanes	Thromboxanes	EffectorMolecule	Lipid Mediators
Eosinophil collagenase	Eosinophil collagenase	EffectorMolecule	Enzymes
Eosinophil cationic protein	Eosinophil cationic protein	EffectorMolecule	Toxic Mediators		https://www.uniprot.org/uniprot/P12724
Eosinophil-derived neurotoxin	Eosinophil-derived neurotoxin	EffectorMolecule	Toxic Mediators
Platelet-Activating Factor	Platelet-Activating Factor	EffectorMolecule	Lipid Mediators
Serum Amyloid A	Serum Amyloid A	EffectorMolecule	Acute Phase Proteins
SAP	SAP	EffectorMolecule	Acute Phase Proteins
MMCP	MMP	EffectorMolecule	Enzymes
MMCP1	MMP	EffectorMolecule	Enzymes
Secretory phospholipase A2	Secretory phospholipase A2	EffectorMolecule	Enzymes
Lectins	Lectins	EffectorMolecule	Antimicrobial Peptides
Ornithine	Ornithine	EffectorMolecule	Metabolite
Ficolin	Ficolin	EffectorMolecule	Complement
Properdin	Properdin	EffectorMolecule	Complement		https://www.uniprot.org/uniprot/P27918
Azurocidin	Azurocidin	EffectorMolecule	Antimicrobial Peptides		https://www.uniprot.org/uniprot/P20160
Proline	Proline	EffectorMolecule	Metabolite
Bacterial permeability inducing protein	Bacterial permeability inducing protein	EffectorMolecule	Antimicrobial Peptides
Lactoferrin	Lactoferrin	EffectorMolecule	Antimicrobial Peptides
Calprotectin	Calprotectin	EffectorMolecule	Antimicrobial Peptides
Serine esterases	Serine esterases	EffectorMolecule	Enzymes
Matrix Metalloproteinase-9	MMP	EffectorMolecule	Enzymes		https://www.uniprot.org/uniprot/P14780
CGRP	CGRP	EffectorMolecule	Peptide
MMPs	MMP	EffectorMolecule	Enzymes
IDO	IDO	EffectorMolecule	Enzymes		https://www.uniprot.org/uniprot/P14902
