# Supplementary material for: ImmunoGlobe: enabling systems immunology with a manually curated intercellular immune interaction network
Source: BMC Bioinformatics. 2020 Aug 10;21:346. doi: 10.1186/s12859-020-03702-3 (PMC7430879; doi:10.1186/s12859-020-03702-3)
Supplement: Supplementary file 4 — Additional file 4: Table S3. Final Edge List used to generate ImmunoGlobe network. [file 12859_2020_3702_MOESM4_ESM.xlsx]

## Sheet: CompleteEdgelistforWebsite
Source	Target	Edge_Effect	ImmuneProcesses	JanewayReferences	SourceReceptors	TargetReceptors
41BBL	B	Activate		813: Table Appendix III		41BB
Anthrax lethal factor	Macrophage	Kill	Antibacterial	100: For inflammasome activation to produce inflammatory cytokines, a priming step must irst occur in which cells induce and translate the mRNAs that encode the pro-forms of IL-1ß, IL-18, or other cytokines. This priming step can result from TLR signaling, which may help ensure that inflammasome activation proceeds primarily during infections... Several other NLR family members form inflammasomes…		NLRP1
APRIL	B	Activate	T independent B activation/IgA production, Class switching	509: Once in the mucosa, TGF-ß-dependent class switching to IgA occurs under the influence of local factors, including IL-6, retinoic acid, and BAFF and APRIL (see Fig. 10.6), which bind to TACI on B cells substituting for signals otherwise supplied by CD4 helper T cells (see Section 10-1). Intestinal epithelial cells can produce BAFF and APRIL, while local eosinophils may contribute by producing…		TACI
APRIL	B	Polarize		404: Figure 10.6 BAFF and APRIL promote B-cell survival and regulate differentiation. BAFF and APRIL promote B-cell survival and differentiation BAFF is produced by FDCs and other cells in the B-cell follicle, where it supports B-cell survival. Its main receptor, BAFF-R, signals in a manner similar to CD40 (see Fig. 7.31) through TRAF3 and NIK to activate both the non-canonical NF<U+03BA>B pathwa…
APRIL	B	Survive	Class switching	545: TACI is the receptor for the cytokines BAFF and APRIL, which are produced by T cells, dendritic cells, and macrophages, and which can provide co-stimulatory and survival signals for B-cell activation and class switching (see Section 10-3).; 404: Figure 10.6 BAFF and APRIL promote B-cell survival and regulate differentiation. BAFF and APRIL promote B-cell survival and differentiation BAFF is …		TACI
B	B	Differentiate	Antibody production, Class switching, Tolerance, Barrier integrity, Allergic Inflammation	4: Figure 1.3; 408: Within the germinal center, B cells begin their differentiation into either antibody-secreting plasma cells or memory B cells.; 408: Some B cells activated at the T-cell–B-cell border migrate to form a primary focus of antibody-secreting plasmablasts in the interfollicular regions (spleen) or medullary cords (lymph nodes), whereas others move back into the follicle, where they…		CCR
B	BAFF	Secrete	Antibody production	813: Table Appendix III
B	DC	Survive		288: BTLA contains an ITIM and an ITSM and is expressed on activated T cells and B cells, as well as on some cells of the innate immune system. Unlike other CD28-family members, however, BTLA does not interact with B7 ligands but binds a member of the TNF receptor family; called the herpesvirus entry molecule (HVEM), this receptor is highly expressed on resting T cells and immature dendritic cell…	BTLA	HVEM
B	IgA	Secrete	T independent B activation/IgA production, Antibody production, Anti-EC bacteria, Antifungal, Microbiome tuning of immune response, Tolerance, Barrier integrity	518: Similarly, IgA-producing B lymphocytes are generated in Peyer’s patches and mesenteric lymph nodes, generating plasma cells that accumulate in the lamina propria.; 475: Affinity maturation is seen largely in IgG antibody (as well as in IgA and IgE, which are not shown) coming from mature B cells that have undergone isotype switching and somatic hypermutation to yield higher-affinity antibodi…
B	IgE	Secrete	Antiparasitic, Antibody production, Inflammation, Type 2, Allergic Inflammation	464: The response to helminths generates high levels of IgE antibody, induced by IL-4-producing TFH cells that develop in concert with TH2 cells (see Section 9-20).; 475: Affinity maturation is seen largely in IgG antibody (as well as in IgA and IgE, which are not shown) coming from mature B cells that have undergone isotype switching and somatic hypermutation to yield higher-affinity antibodies.…
B	IgG	Secrete	Antibody production, Type 1, Type 2, Anti-EC bacteria, Antifungal	373: TFH cells producing IFn-<U+03B3> activate B cells to produce strongly opsonizing antibodies belonging to certain IgG subclasses (IgG1 and IgG3 in humans, and their homologs, IgG2a and IgG2b, in the mouse) in type 1 responses.; 475: Affinity maturation is seen largely in IgG antibody (as well as in IgA and IgE, which are not shown) coming from mature B cells that have undergone isotype switch…
B	IgM	Secrete	Antibody production	424: Some IgM is produced by conventional B cells that have not undergone class switching, but most is produced by B-1 cells residing in the peritoneal cavity and pleural spaces and by marginal zone B cells of the spleen.; 439: IgM antibodies are produced early in an infection by conventional B cells and are also made in the absence of infection by subsets of nonconventional B cells in particular…
B	IL10	Secrete	Immunosuppression	811: Table Appendix III
B	IL35	Secrete	Immunosuppression	812: Table Appendix III
B	IL6	Secrete	Acute phase response, Fever	811: Table Appendix III
B	LTa	Secrete	Cytotoxicity, LN development	813: Table Appendix III
B	LTb	Secrete	LN development	813: Table Appendix III
B	Tfh	Activate	Antibody production	406: Activated B cells express ICOSL, a member of the B7 family of co-stimulatory molecules and a ligand for ICOS (inducible co-stimulatory protein), which is expressed by T cells. This T- and B-cell interaction, provided by linked recognition, activates ICOS signaling in T cells and is important for the completion of TFH differentiation (see Section 7-21), leading to induction of the transcripti…	ICOSL, MHCII, B7	ICOS, TCR, CD28
B	Tfh	Inhibit	Antibody production	408: Recent evidence indicates that even the low level of MHC class II molecules expressed on plasma cells functions to present cognate antigen to TFH cells, and acts to suppress IL-21 production and Bcl-6 expression, thus acting as a feedback pathway to regulate ongoing B-cell responses.	MHCII
b-glucan	Basophil	Activate	Antibacterial, Antifungal	89: Table Figure 3.10		TLR
b-glucan	DC	Activate	Anti-EC bacteria, Antifungal, Antibacterial	465: As discussed in Chapter 9, the development of TH17 cells is induced by the combined actions of TGF-ß and the pro-inflammatory cytokines IL-6, IL-1, and IL-23 (see Fig. 9.31). The latter is preferentially produced by CD103 CD11b conventional dendritic cells that recognize MAMPs produced by extracellular bacteria, such as flagellin, which is recognized by TLR5; or MAMPs produced by fungi, such…		Dectin-1, TLR
b-glucan	Eosinophil	Activate	Antibacterial, Antifungal	89: Table Figure 3.10		TLR
b-glucan	Mast	Activate	Antibacterial, Antifungal	89: Table Figure 3.10		TLR
b-glucan	Monocyte	Activate	Antibacterial, Antifungal	89: Table Figure 3.10		TLR
Bacteria	DC	Activate	Licensing	470: Some infectious agents, such as the intracellular Gram-positive bacterium Listeria monocytogenes and the Gram-negative bacterium Burkholderia pseudomallei, appear to be able to directly license dendritic cells to induce primary CD8 T-cell responses without requirement for CD4 T-cell help (Fig. 11.21).
Bacteria	Epithelial	Activate	Microbiome tuning of immune response, Tolerance	524: Figure 12.23
Bacterial metabolites	T_MAIT	Activate	Antimicrobial	248: Analysis of MR1 proteins that were refolded in the presence of supernatants from cultures of Salmonella typhimurium eventually led to the identification of several riboflavin metabolites that are formed by biosynthetic pathways in most bacteria and yeast. These metabolites not only bind to MR1, but also activate MAIT cells.		MR1
Bacterial Peptidoglycans	DC	Activate	Antibacterial	100: For inflammasome activation to produce inflammatory cytokines, a priming step must irst occur in which cells induce and translate the mRNAs that encode the pro-forms of IL-1ß, IL-18, or other cytokines. This priming step can result from TLR signaling, which may help ensure that inflammasome activation proceeds primarily during infections... Several other NLR family members form inflammasomes…		NLRP1, NOD
Bacterial Peptidoglycans	Epithelial	Activate	Antibacterial	96-97: NOD proteins recognize fragments of bacterial cell-wall peptidoglycans, although it is not known whether this occurs through direct binding or via accessory proteins... When NOD1 or NOD2 recognizes its ligand, it recruits the CARD-containing serine–threonine kinase RIP2 (also known as RICK and RIPK2) (see Fig. 3.17). RIP2 associates with the E3 ligases cIAP1, cIAP2, and XIAP, whose activit…		NOD
Bacterial Peptidoglycans	Macrophage	Activate	Antibacterial	96-97: NOD proteins recognize fragments of bacterial cell-wall peptidoglycans, although it is not known whether this occurs through direct binding or via accessory proteins... When NOD1 or NOD2 recognizes its ligand, it recruits the CARD-containing serine–threonine kinase RIP2 (also known as RICK and RIPK2) (see Fig. 3.17). RIP2 associates with the E3 ligases cIAP1, cIAP2, and XIAP, whose activit…		NOD
Bacterial Peptidoglycans	Monocyte	Activate	Antibacterial	100: For inflammasome activation to produce inflammatory cytokines, a priming step must irst occur in which cells induce and translate the mRNAs that encode the pro-forms of IL-1ß, IL-18, or other cytokines. This priming step can result from TLR signaling, which may help ensure that inflammasome activation proceeds primarily during infections... Several other NLR family members form inflammasomes…		NLRP1
Bacterial Peptidoglycans	Neutrophil	Activate	Antibacterial	98: NOD1 may also function as a systemic activator of innate immunity. It seems that peptidoglycans from intestinal microbiota are transported via blood in amounts sufficient to increase basal activation of neutrophils. A reduction in neutrophils activated in this way may explain why mice lacking NOD1 show increased susceptibility even to pathogens that lack NOD ligands, such as the parasite Tryp…		NOD
Bacterial polysaccharide	T_CD4	Polarize	Microbiome tuning of immune response, Tolerance	524: Figure 12.23; 522: Polysaccharide A (PSA) from Bacteroides fragilis drives the differentiation of Treg cells in a TLR-2-dependent manner.		TLR
Bacterial proteins	DC	Activate	Type 1, Antibacterial	469: To escape destruction by macrophages activated for intracellular killing by these ‘ex-TH17’ TH1 cells, Salmonella simultaneously downregulates the expression of flagellin and begins synthesizing new proteins, such as SseI and SseJ, that allow it to suppress intracellular killing within macrophages. This allows Salmonella to both evade detection by flagellin-speciic T cells and use the host m…
Bacterial proteins	Epithelial	Activate	Antibacterial	516: Epithelial cells also have intracellular sensors, described in Chapter 3, and can react when microorganisms or their products enter the cytoplasm. These sensors include the nucleotide-binding oligomerization domain (NOD) proteins NOD1 and NOD2 (see Section 3-8 and Fig. 3.17). NOD1 recognizes a diaminopimelic acid-containing peptide that is found only in the cell walls of Gram-negative bacter…		NOD
BAFF	B	Activate	T independent B activation/IgA production, Class switching	509: Once in the mucosa, TGF-ß-dependent class switching to IgA occurs under the influence of local factors, including IL-6, retinoic acid, and BAFF and APRIL (see Fig. 10.6), which bind to TACI on B cells substituting for signals otherwise supplied by CD4 helper T cells (see Section 10-1). Intestinal epithelial cells can produce BAFF and APRIL, while local eosinophils may contribute by producing…		TACI
BAFF	B	Polarize		404: Figure 10.6 BAFF and APRIL promote B-cell survival and regulate differentiation. BAFF and APRIL promote B-cell survival and differentiation BAFF is produced by FDCs and other cells in the B-cell follicle, where it supports B-cell survival. Its main receptor, BAFF-R, signals in a manner similar to CD40 (see Fig. 7.31) through TRAF3 and NIK to activate both the non-canonical NF<U+03BA>B pathwa…
BAFF	B	Survive	Class switching	403: Once in the follicle, naive B cells encounter the soluble TNF-family cytokine BAFF (see Section 8-8), which is secreted by FDCs, stromal cells, and dendritic cells and which acts as a survival factor for B cells.; 545: TACI is the receptor for the cytokines BAFF and APRIL, which are produced by T cells, dendritic cells, and macrophages, and which can provide co-stimulatory and survival signa…		BAFFR, TACI
Basophil	B	Polarize	Allergic Inflammation, Inflammation	605: Figure 14.3	CD40L	CD40
Basophil	Histamine	Secrete	Inflammation, Vascular permeability increase	617: Basophils express high-affinity FceRI on their cell surfaces and so have IgE bound. On activation by antigen binding to IgE or by cytokines, they release histamine from their granules and also produce IL-4 and IL-13.; 620: In anaphylactic shock, a widespread increase in vascular permeability and smooth muscle contraction results from a massive release of histamine and other mast cell- and ba…
Basophil	IL13	Secrete	Inflammation	617: Basophils express high-affinity FceRI on their cell surfaces and so have IgE bound. On activation by antigen binding to IgE or by cytokines, they release histamine from their granules and also produce IL-4 and IL-13.
Basophil	IL4	Secrete	Antiparasitic, Type 2, Allergic Inflammation, Inflammation	376: Eosinophils, basophils, and mast cells are each attractive possibilities because they can produce abundant IL-4 when activated by chitin, a polysaccharide present in helminth parasites, as well as in insects and crustaceans, which induces TH2 responses.; 451: However, eosinophils and basophils that are recruited by chemokines produced by ILC2s are activated to produce IL-4 in response to the…
Basophil	Leukotrienes	Secrete	Vascular permeability increase	620: In anaphylactic shock, a widespread increase in vascular permeability and smooth muscle contraction results from a massive release of histamine and other mast cell- and basophil-derived mediators such as leukotrienes.
BM Stromal	CXCL12	Secrete	Hematopoiesis	299: The chemokine CXCL12 (stromal cell-derived factor 1, SDF-1) is also essential for the early stages of B-cell development. It is produced constitutively by bone marrow stromal cells, and one of its roles may be to retain developing B-cell precursors in the marrow microenvironment.
BM Stromal	Hematopoietic	Polarize	Hematopoiesis	298: Multipotent progenitor cells express the receptor tyrosine kinase FLT3, which binds to its ligand on stromal cells. Signaling through FLT3 is required for differentiation to the next stage, the common lymphoid progenitor.; 299: Another essential factor for B-cell development is stem-cell factor (SCF), a membrane-bound cytokine present on bone marrow stromal cells that stimulates the growth o…	FLT3L, SCF	FLT3, Kit
BM Stromal	IL7	Secrete	Hematopoiesis	298: The production of lymphocyte progenitors from the multipotent progenitor cell is accompanied by expression of the receptor for interleukin-7 (IL-7), which is induced by FLT3 signaling together with the activity of PU.1. The cytokine IL-7, secreted by bone marrow stromal cells, is essential for the growth and survival of developing B cells in mice (but possibly not in humans).; 298: The recep…
BM Stromal	LIF	Secrete		813: Table Appendix III
BM Stromal	MCSF	Secrete	Hematopoiesis	811: Table Appendix III
BM Stromal	OPGL	Secrete		813: Table Appendix III
C3a	Endothelial	Activate	Complement, Inflammation	63: Table Figure 2.30; 65: The small complement fragments C3a and C5a act on specific receptors on endothelial cells and mast cells (see Fig. 2.30) to produce local inflammatory responses.; 448: This results in the production of the anaphylatoxins C3a and C5a, which further activate the vascular endothelium; and C3b, which opsonizes microbes for more effective clearance by recruited phagocytes.		C3aR
C3a	Macrophage	Activate	Complement	61: Table Figure 2.30		C3aR
C3a	Macrophage	Recruit		51: C3a and C5a recruit phagocytic cells to the site of infection and promote inflammation
C3a	Mast	Activate	Complement, Inflammation	63: Table Figure 2.30; 65: The small complement fragments C3a and C5a act on specific receptors on endothelial cells and mast cells (see Fig. 2.30) to produce local inflammatory responses.; 65: In addition, C3a and C5a can activate the mast cells that populate submucosal tissues to release inflammatory molecules such as histamine and the cytokine tumor necrosis factor-a (TNF-a), which cause simil…		C3aR
C3a	Neutrophil	Recruit	Complement, Inflammation	51: C3a and C5a recruit phagocytic cells to the site of infection and promote inflammation; 113: Complement fragments such as C3a and C5a, and fMLF bacterial peptides, also act as chemoattractants for neutrophils.
C3b	B	Activate	Complement	63: Table Figure 2.30		CR1
C3b	Eosinophil	Activate	Antiparasitic, Inflammation	616: For example, parasites coated with IgG, C3b, or IgA can cause eosinophil degranulation.
C3b	Erythrocyte	Activate	Complement	63: Table Figure 2.30 C3b can be bound by the complement receptor CR1 on the surface of phagocytes, but this on its own is insufficient to induce phagocytosis		CR1
C3b	FDC	Activate	Complement	63: Table Figure 2.30		CR1
C3b	Macrophage	Activate	Phagocytosis, Complement	434: Figure 10.39; 63: Table Figure 2.30 C3b can be bound by the complement receptor CR1 on the surface of phagocytes, but this on its own is insufficient to induce phagocytosis; 63: Table Figure 2.30 note: cell type is tissue-resident macrophages, hepatic sinusoid macrophages; 51: Phagocytes with receptors for C3b engulf and destroy the pathogen		CR1, CRIg
C3b	Monocyte	Activate	Complement	63: Table Figure 2.30 C3b can be bound by the complement receptor CR1 on the surface of phagocytes, but this on its own is insufficient to induce phagocytosis		CR1
C3b	Neutrophil	Activate	Phagocytosis, Complement	434: Figure 10.39; 63: Table Figure 2.30 C3b can be bound by the complement receptor CR1 on the surface of phagocytes, but this on its own is insufficient to induce phagocytosis; 51: Phagocytes with receptors for C3b engulf and destroy the pathogen		CR1
C3d	B	Activate	Complement, Antibody production	63: Table Figure 2.30 Part of B-cell co-receptor Enhances B-cell response to antigens; 402: When CD21, or complement receptor 2 (CR2), binds to the complement fragments C3d and C3dg that are deposited on microbial surfaces (see Section 2-13), it is brought near to the activated B-cell receptor bound to the same surface. CD21 and CD19 are associated with each other, and CD19 becomes phosphorylated…		CR2
C3d	FDC	Activate	Complement	63: Table Figure 2.30		CR2
C3dg	B	Activate	Complement, Antibody production	280: As with T cells, antigen-dependent signaling from the B-cell receptor is enhanced if the B-cell co-receptor is simultaneously bound by its ligand and clusters with the antigen receptor. CD21 (also known as complement receptor 2, CR2) is a receptor for the C3dg fragment of complement. This means that antigens such as bacterial pathogens on which C3dg is bound (see Fig. 7.27) can cross-link th…		CR2
C3dg	FDC	Activate	Complement	63: Table Figure 2.30		CR2
C4bi	B	Activate	Complement	63: Table Figure 2.30		CR1
C4bi	Erythrocyte	Activate	Complement	63: Table Figure 2.30		CR1
C4bi	FDC	Activate	Complement	63: Table Figure 2.30		CR1
C4bi	Macrophage	Activate	Complement, Phagocytosis	63: Table Figure 2.30		CR1
C4bi	Monocyte	Activate	Complement	63: Table Figure 2.30		CR1
C4bi	Neutrophil	Activate	Complement, Phagocytosis	63: Table Figure 2.30		CR1
C5a	Endothelial	Activate	Complement, Inflammation	61: Table Figure 2.30; 65: The small complement fragments C3a and C5a act on specific receptors on endothelial cells and mast cells (see Fig. 2.30) to produce local inflammatory responses.; 87: Besides stimulating the respiratory burst in phagocytes and acting as a chemoattractant for neutrophils and monocytes, C5a also promotes inflammation by increasing vascular permeability and inducing the ex…		C5aR
C5a	Macrophage	Activate	Complement, Inflammation	61: Table Figure 2.30 For example, the small complement fragment C5a can activate macrophages to ingest bacteria bound to their CR1 receptors (Fig. 2.31). C5a binds to another receptor expressed by macrophages, the C5a receptor, which has seven membrane-spanning domains.; 87: Besides stimulating the respiratory burst in phagocytes and acting as a chemoattractant for neutrophils and monocytes, C5a…		C5aR
C5a	Macrophage	Recruit	Complement	51: C3a and C5a recruit phagocytic cells to the site of infection and promote inflammation
C5a	Mast	Activate	Complement, Inflammation	61: Table Figure 2.30; 65: The small complement fragments C3a and C5a act on specific receptors on endothelial cells and mast cells (see Fig. 2.30) to produce local inflammatory responses.; 65: In addition, C3a and C5a can activate the mast cells that populate submucosal tissues to release inflammatory molecules such as histamine and the cytokine tumor necrosis factor-a (TNF-a), which cause simil…		C5aR
C5a	Monocyte	Activate	Inflammation, Complement, Extravasation, Phagocytosis	66: C5a also acts directly on neutrophils and monocytes to increase their adherence to vessel walls, their migration toward sites of antigen deposition, and their ability to ingest particles; it also increases the expression of CR1 and CR3 on the surfaces of these cells.
C5a	Monocyte	Recruit	Inflammation	87: Besides stimulating the respiratory burst in phagocytes and acting as a chemoattractant for neutrophils and monocytes, C5a also promotes inflammation by increasing vascular permeability and inducing the expression of certain adhesion molecules on endothelium.
C5a	Neutrophil	Activate	Complement, Inflammation, Extravasation, Phagocytosis	63: Table Figure 2.30; 66: C5a also acts directly on neutrophils and monocytes to increase their adherence to vessel walls, their migration toward sites of antigen deposition, and their ability to ingest particles; it also increases the expression of CR1 and CR3 on the surfaces of these cells.; 87: Besides stimulating the respiratory burst in phagocytes and acting as a chemoattractant for neutrop…		C5aR
C5a	Neutrophil	Recruit	Complement, Inflammation	51: C3a and C5a recruit phagocytic cells to the site of infection and promote inflammation; 87: Besides stimulating the respiratory burst in phagocytes and acting as a chemoattractant for neutrophils and monocytes, C5a also promotes inflammation by increasing vascular permeability and inducing the expression of certain adhesion molecules on endothelium.; 113: Complement fragments such as C3a and …
CCL1	Macrophage	Recruit	Antibacterial	515: Epithelial cells have a crucial role in innate defense against pathogens. TLRs are present in intracellular vesicles or on the basolateral or apical surfaces of epithelial cells, where they recognize different components of invading bacteria. Cytoplasmic NOD1 and NOD2 detect cell-wall peptides from bacteria. TLRs and NODs activate NF<U+03BA>B (see Fig. 3.15), inducing epithelial cells to pro…
CCL1	Monocyte	Recruit		814: Table Appendix IV		CCR
CCL1	Neutrophil	Recruit	Antibacterial	814: Table Appendix IV; 515: Epithelial cells have a crucial role in innate defense against pathogens. TLRs are present in intracellular vesicles or on the basolateral or apical surfaces of epithelial cells, where they recognize different components of invading bacteria. Cytoplasmic NOD1 and NOD2 detect cell-wall peptides from bacteria. TLRs and NODs activate NF<U+03BA>B (see Fig. 3.15), inducing…		CCR
CCL1	Th2	Recruit		814: Table Appendix IV		CCR
CCL11	Basophil	Activate	Inflammation	617: The key molecules in this case are the CC chemokines that have been named eotaxins because of their specificity for eosinophils: CCL11 (eotaxin 1), CCL24 (eotaxin 2), and CCL26 (eotaxin 3)... For example, eotaxins attract basophils and cause their degranulation. TH2 cells also carry the receptor CCR3 and migrate toward eotaxins.		CCR
CCL11	Basophil	Recruit	Type 2	623: At the same time, bronchial epithelial cells can produce at least two of the chemokine ligands—CCL5 and CCL11—that bind to the receptor CCR3 expressed on TH2 cells, macrophages, eosinophils, and basophils. Thus, these chemokines, together with the products of activated ILC2s, enhance the type 2 response by attracting more TH2 cells and eosinophils to the damaged lungs.; 617: The key molecule…		CCR
CCL11	Eosinophil	Recruit	Type 2	623: At the same time, bronchial epithelial cells can produce at least two of the chemokine ligands—CCL5 and CCL11—that bind to the receptor CCR3 expressed on TH2 cells, macrophages, eosinophils, and basophils. Thus, these chemokines, together with the products of activated ILC2s, enhance the type 2 response by attracting more TH2 cells and eosinophils to the damaged lungs.; 617: However, transge…		CCR
CCL11	Macrophage	Recruit	Type 2	623: At the same time, bronchial epithelial cells can produce at least two of the chemokine ligands—CCL5 and CCL11—that bind to the receptor CCR3 expressed on TH2 cells, macrophages, eosinophils, and basophils. Thus, these chemokines, together with the products of activated ILC2s, enhance the type 2 response by attracting more TH2 cells and eosinophils to the damaged lungs.		CCR
CCL11	Mast	Recruit		814: Table Appendix IV		CCR
CCL11	Th2	Recruit	Type 2	623: At the same time, bronchial epithelial cells can produce at least two of the chemokine ligands—CCL5 and CCL11—that bind to the receptor CCR3 expressed on TH2 cells, macrophages, eosinophils, and basophils. Thus, these chemokines, together with the products of activated ILC2s, enhance the type 2 response by attracting more TH2 cells and eosinophils to the damaged lungs.; 617: The key molecule…		CCR
CCL12	B	Recruit		814: Table Appendix IV		CCR
CCL12	Eosinophil	Recruit		814: Table Appendix IV		CCR
CCL12	Monocyte	Recruit		814: Table Appendix IV		CCR
CCL13	Basophil	Recruit		814: Table Appendix IV		CCR
CCL13	DC	Recruit		814: Table Appendix IV		CCR
CCL13	Eosinophil	Activate		617: The eotaxin receptor on eosinophils, CCR3, is quite promiscuous and binds other CC chemokines, including CCL5, CCL7, and CCL13, which also induce eosinophil chemotaxis and activation.		CCR
CCL13	Eosinophil	Recruit		814: Table Appendix IV; 617: The eotaxin receptor on eosinophils, CCR3, is quite promiscuous and binds other CC chemokines, including CCL5, CCL7, and CCL13, which also induce eosinophil chemotaxis and activation.		CCR
CCL13	Monocyte	Recruit		814: Table Appendix IV		CCR
CCL13	Th2	Recruit		814: Table Appendix IV		CCR
CCL14	Monocyte	Recruit		814: Table Appendix IV		CCR
CCL15	DC	Recruit		815: Table Appendix IV		CCR
CCL15	Eosinophil	Recruit		815: Table Appendix IV		CCR
CCL15	Monocyte	Recruit		815: Table Appendix IV		CCR
CCL16	DC	Recruit		815: Table Appendix IV		CCR
CCL16	Monocyte	Recruit		815: Table Appendix IV		CCR
CCL16	NK	Recruit		815: Table Appendix IV		CCR
CCL17	DC	Recruit		815: Table Appendix IV		CCR
CCL17	T_reg	Recruit		815: Table Appendix IV		CCR
CCL17	Th2	Recruit		815: Table Appendix IV		CCR
CCL18	B	Recruit		815: Table Appendix IV		PITPNM3
CCL18	DC	Recruit		815: Table Appendix IV		PITPNM3
CCL19	B	Recruit	LN development	501: Naive T cells and B cells circulating in the bloodstream are not predetermined as to which compartment of the immune system they will end up in, and they enter Peyer’s patches and mesenteric lymph nodes through high endothelial venules (HEVs) (see Fig. 9.4). As in the systemic immune system, this process is controlled largely by the chemokines CCL21 and CCL19, which are released from the lym…		CCR
CCL19	DC	Activate	Antigen presentation	361: TLR signaling causes the dendritic cells to become activated (‘licensed’), which involves induction of the chemokine receptor CCR7 (second panel). TLR signaling also increases the processing of antigens taken up into phagosomes. Dendritic cells expressing CCR7 are sensitive to CCL19 and CCL21, which direct them to the draining lymphoid tissue (third panel). CCL19 and CCL21 provide further ma…		CCR
CCL19	DC	Recruit		361: TLR signaling causes the dendritic cells to become activated (‘licensed’), which involves induction of the chemokine receptor CCR7 (second panel). TLR signaling also increases the processing of antigens taken up into phagosomes. Dendritic cells expressing CCR7 are sensitive to CCL19 and CCL21, which direct them to the draining lymphoid tissue (third panel).; 815: Table Appendix IV; 351: This…		CCR
CCL19	T_CD4	Recruit		455-456: They are analogous to chemokines produced constitutively in lymphoid tissues at steady state, such as CCL19 and CCL21, that direct CCR7-bearing naive T cells along a gradient from the endothelium of HEVs to T-cell zones (Fig. 11.8).; 403: Naive T cells express the chemokine receptor CCR7, and localize to zones where its ligands, CCL19 and CCL21, are highly expressed by stromal cells and …		CCR
CCL19	T_CD8	Recruit		455-456: They are analogous to chemokines produced constitutively in lymphoid tissues at steady state, such as CCL19 and CCL21, that direct CCR7-bearing naive T cells along a gradient from the endothelium of HEVs to T-cell zones (Fig. 11.8).; 403: Naive T cells express the chemokine receptor CCR7, and localize to zones where its ligands, CCL19 and CCL21, are highly expressed by stromal cells and …		CCR
CCL2	Basophil	Activate		112: Table Figure 3.28		CCR
CCL2	Basophil	Recruit	Type 2	814: Table Appendix IV; 112: Table Figure 3.28		CCR
CCL2	DC	Recruit	Type 2	814: Table Appendix IV; 112: Table Figure 3.28		CCR
CCL2	Eosinophil	Recruit	Antibacterial	517: Ligation of TLRs or NOD proteins in epithelial cells stimulates the production of cytokines, such as IL-1 and IL-6, and the production of chemokines. The chemokines include CXCL8, which is a potent neutrophil chemoattractant, and CCL2, CCL3, CCL4, and CCL5, which attract monocytes, eosinophils, and T cells out of the blood.
CCL2	Macrophage	Activate		112: Table Figure 3.28		CCR
CCL2	Macrophage	Recruit	Antibacterial	515: Epithelial cells have a crucial role in innate defense against pathogens. TLRs are present in intracellular vesicles or on the basolateral or apical surfaces of epithelial cells, where they recognize different components of invading bacteria. Cytoplasmic NOD1 and NOD2 detect cell-wall peptides from bacteria. TLRs and NODs activate NF<U+03BA>B (see Fig. 3.15), inducing epithelial cells to pro…
CCL2	Monocyte	Activate	Inflammation	113: The complement fragment C5a and the chemokines CXCL8 and CCL2 activate their respective target cells, so that not only are neutrophils and monocytes brought to potential sites of infection but, in the process, they are armed to deal with the pathogens they encounter there.
CCL2	Monocyte	Recruit	Type 2, Inflammation, Type 1, Anti-IC bacteria, Antibacterial	814: Table Appendix IV; 112: Table Figure 3.28; 113: One example relevant to innate immunity is CCL2, which attracts monocytes through the receptor CCR2B, inducing their migration from the bloodstream to become tissue macrophages.; 113: CCL2 and CXCL8 therefore have similar but complementary functions in the innate immune response, attracting monocytes and neutrophils respectively.; 117: Monocyte…		CCR
CCL2	Neutrophil	Recruit	Antibacterial	515: Epithelial cells have a crucial role in innate defense against pathogens. TLRs are present in intracellular vesicles or on the basolateral or apical surfaces of epithelial cells, where they recognize different components of invading bacteria. Cytoplasmic NOD1 and NOD2 detect cell-wall peptides from bacteria. TLRs and NODs activate NF<U+03BA>B (see Fig. 3.15), inducing epithelial cells to pro…
CCL2	NK	Recruit	Type 2	814: Table Appendix IV; 112: Table Figure 3.28		CCR
CCL2	Th2	Recruit		814: Table Appendix IV		CCR
CCL20	B	Recruit	Anti-EC bacteria, Antifungal	466: TFH cells that develop coordinately with TH17 cells promote the production of high-affinity IgG and IgA antibodies by plasma cells that can express CCR6 and thereby localize to sites of type 3 responses in barrier tissues, where they can arm neutrophils and macrophages ‘on-site.’; 815: Table Appendix IV		CCR
CCL20	DC	Recruit	Antibacterial	499: Local dendritic cells are in a favorable position to acquire gut antigens, and they are recruited toward, or even into, the follicle-associated epithelium in response to chemokines that are released constitutively by the epithelial cells. The chemokines include CCL20 (MIP-3a) and CCL9 (MIP-1<U+03B3>), which bind to the receptors CCR6 and CCR1, respectively, on dendritic cells (see Appendix I…		CCR
CCL20	Macrophage	Recruit		815: Table Appendix IV		CCR
CCL20	Monocyte	Recruit		815: Table Appendix IV		CCR
CCL20	T_NKT	Recruit		815: Table Appendix IV		CCR
CCL20	Th17	Recruit	Anti-EC bacteria, Antifungal, Type 3	465: As for TH1 and TH2 cells, the egress of TH17 cells from secondary lymphoid tissues is associated with altered chemokine expression: primarily the induction of CCR6, the ligand for which (CCL20) is produced by activated epithelial cells in mucosal tissues and skin, as well as TH17 cells themselves and ILC3 cells (see Figs. 11.8 and 11.9).; 465: CCL20 produced by TH17 cells is a chemoattractan…		CCR
CCL21	B	Recruit	LN development	405: After sampling antigens there for 6 hours to 1 day, the B cell induces expression of CCR7, which functions together with EBI2 to distribute activated B cells along the interface between the B-cell follicle and the T-cell zone, where CCL21 is expressed.; 501: Naive T cells and B cells circulating in the bloodstream are not predetermined as to which compartment of the immune system they will e…		CCR
CCL21	DC	Activate	Antigen presentation	361: TLR signaling causes the dendritic cells to become activated (‘licensed’), which involves induction of the chemokine receptor CCR7 (second panel). TLR signaling also increases the processing of antigens taken up into phagosomes. Dendritic cells expressing CCR7 are sensitive to CCL19 and CCL21, which direct them to the draining lymphoid tissue (third panel). CCL19 and CCL21 provide further ma…		CCR
CCL21	DC	Recruit	LN development	361: TLR signaling causes the dendritic cells to become activated (‘licensed’), which involves induction of the chemokine receptor CCR7 (second panel). TLR signaling also increases the processing of antigens taken up into phagosomes. Dendritic cells expressing CCR7 are sensitive to CCL19 and CCL21, which direct them to the draining lymphoid tissue (third panel).; 350: Dendritic cells with CCR7—a …		CCR
CCL21	NK	Recruit		815: Table Appendix IV		CCR
CCL21	T_CD4	Recruit		354: The extravasation of naive T cells is prompted by the chemokine CCL21, which is expressed by vascular high endothelial cells and the stromal cells of lymphoid tissues, as well as by dendritic cells that reside in T-cell zones. It binds to the chemokine receptor CCR7 on naive T cells, stimulating activation of the intracellular receptor-associated G-protein subunit Gai.; 455-456: They are ana…		CCR
CCL21	T_CD8	Recruit		354: The extravasation of naive T cells is prompted by the chemokine CCL21, which is expressed by vascular high endothelial cells and the stromal cells of lymphoid tissues, as well as by dendritic cells that reside in T-cell zones. It binds to the chemokine receptor CCR7 on naive T cells, stimulating activation of the intracellular receptor-associated G-protein subunit Gai.; 455-456: They are ana…		CCR
CCL22	DC	Recruit		815: Table Appendix IV		CCR
CCL22	Endothelial	Recruit		815: Table Appendix IV		CCR
CCL22	Monocyte	Recruit		815: Table Appendix IV		CCR
CCL22	NK	Recruit		815: Table Appendix IV		CCR
CCL22	T_reg	Recruit		815: Table Appendix IV		CCR
CCL22	Th2	Recruit		815: Table Appendix IV		CCR
CCL23	Monocyte	Recruit		815: Table Appendix IV		CCR
CCL23	Neutrophil	Recruit		815: Table Appendix IV		CCR
CCL24	Basophil	Activate	Inflammation	617: The key molecules in this case are the CC chemokines that have been named eotaxins because of their specificity for eosinophils: CCL11 (eotaxin 1), CCL24 (eotaxin 2), and CCL26 (eotaxin 3)... For example, eotaxins attract basophils and cause their degranulation. TH2 cells also carry the receptor CCR3 and migrate toward eotaxins.		CCR
CCL24	Basophil	Recruit		617: The key molecules in this case are the CC chemokines that have been named eotaxins because of their specificity for eosinophils: CCL11 (eotaxin 1), CCL24 (eotaxin 2), and CCL26 (eotaxin 3)... For example, eotaxins attract basophils and cause their degranulation. TH2 cells also carry the receptor CCR3 and migrate toward eotaxins.; 815: Table Appendix IV		CCR
CCL24	Eosinophil	Recruit		815: Table Appendix IV; 617: However, transgenic animals overexpressing IL-5 have increased numbers of eosinophils (eosinophilia) in the circulation but not in their tissues, indicating that the migration of eosinophils from the circulation into tissues is regulated separately, by a second set of controls. The key molecules in this case are the CC chemokines that have been named eotaxins because …		CCR
CCL24	Th2	Recruit		617: The key molecules in this case are the CC chemokines that have been named eotaxins because of their specificity for eosinophils: CCL11 (eotaxin 1), CCL24 (eotaxin 2), and CCL26 (eotaxin 3)... For example, eotaxins attract basophils and cause their degranulation. TH2 cells also carry the receptor CCR3 and migrate toward eotaxins.		CCR
CCL25	B	Recruit		502: Lymphocytes originally primed in the gut are also lured back as a result of tissue- specific expression of chemokines by the gut epithelium. In the case of the small intestine, CCL25 (TECK) produced constitutively by epithelial cells is a ligand for the receptor CCR9 expressed on gut-homing T cells and B cells.; 815: Table Appendix IV		CCR
CCL25	DC	Recruit		815: Table Appendix IV		CCR
CCL25	IEL	Recruit		815: Table Appendix IV		CCR
CCL25	Macrophage	Recruit		815: Table Appendix IV		CCR
CCL26	Basophil	Activate	Inflammation	617: The key molecules in this case are the CC chemokines that have been named eotaxins because of their specificity for eosinophils: CCL11 (eotaxin 1), CCL24 (eotaxin 2), and CCL26 (eotaxin 3)... For example, eotaxins attract basophils and cause their degranulation. TH2 cells also carry the receptor CCR3 and migrate toward eotaxins.		CCR
CCL26	Basophil	Recruit		617: The key molecules in this case are the CC chemokines that have been named eotaxins because of their specificity for eosinophils: CCL11 (eotaxin 1), CCL24 (eotaxin 2), and CCL26 (eotaxin 3)... For example, eotaxins attract basophils and cause their degranulation. TH2 cells also carry the receptor CCR3 and migrate toward eotaxins.; 815: Table Appendix IV		CCR
CCL26	Eosinophil	Recruit		815: Table Appendix IV; 617: However, transgenic animals overexpressing IL-5 have increased numbers of eosinophils (eosinophilia) in the circulation but not in their tissues, indicating that the migration of eosinophils from the circulation into tissues is regulated separately, by a second set of controls. The key molecules in this case are the CC chemokines that have been named eotaxins because …		CCR
CCL26	Fibroblast	Recruit		815: Table Appendix IV		CCR
CCL26	Th2	Recruit		617: The key molecules in this case are the CC chemokines that have been named eotaxins because of their specificity for eosinophils: CCL11 (eotaxin 1), CCL24 (eotaxin 2), and CCL26 (eotaxin 3)... For example, eotaxins attract basophils and cause their degranulation. TH2 cells also carry the receptor CCR3 and migrate toward eotaxins.		CCR
CCL27	B	Recruit		815: Table Appendix IV		CCR
CCL28	B	Recruit		815: Table Appendix IV; 502: However, the colon, lactating mammary gland, and salivary glands express CCL28 (MEC, mucosal epithelial chemokine), which is a ligand for the receptor CCR10 on gut-primed lymphocytes and attracts IgA-producing B lymphoblasts to these tissues.		CCR
CCL28	Eosinophil	Recruit		815: Table Appendix IV		CCR
CCL3	Basophil	Recruit	Antiviral, Type 1	112: Table Figure 3.28; 814: Table Appendix IV		CCR
CCL3	BM Stromal	Recruit		814: Table Appendix IV		CCR
CCL3	DC	Recruit	Antiviral, Type 1	112: Table Figure 3.28; 814: Table Appendix IV		CCR
CCL3	Eosinophil	Recruit	Antibacterial	814: Table Appendix IV; 517: Ligation of TLRs or NOD proteins in epithelial cells stimulates the production of cytokines, such as IL-1 and IL-6, and the production of chemokines. The chemokines include CXCL8, which is a potent neutrophil chemoattractant, and CCL2, CCL3, CCL4, and CCL5, which attract monocytes, eosinophils, and T cells out of the blood.		CCR
CCL3	Fibroblast	Recruit		814: Table Appendix IV		CCR
CCL3	Macrophage	Activate		126: NK cells also produce TNF-a, granulocyte-macrophage stimulating factor (GM-CSF), and the chemokines CCL3 (MIF 1-a), CCL4, and CCL5 (RANTES), which act to recruit and activate macrophages.
CCL3	Macrophage	Recruit		814: Table Appendix IV; 126: NK cells also produce TNF-a, granulocyte-macrophage stimulating factor (GM-CSF), and the chemokines CCL3 (MIF 1-a), CCL4, and CCL5 (RANTES), which act to recruit and activate macrophages.; 614: Table Figure 14.9		CCR
CCL3	Monocyte	Recruit	Antiviral, Type 1, Antibacterial	112: Table Figure 3.28; 814: Table Appendix IV; 517: Ligation of TLRs or NOD proteins in epithelial cells stimulates the production of cytokines, such as IL-1 and IL-6, and the production of chemokines. The chemokines include CXCL8, which is a potent neutrophil chemoattractant, and CCL2, CCL3, CCL4, and CCL5, which attract monocytes, eosinophils, and T cells out of the blood.; 614: Table Figure 1…		CCR
CCL3	Neutrophil	Recruit		814: Table Appendix IV; 614: Table Figure 14.9		CCR
CCL3	NK	Recruit	Antiviral, Type 1	112: Table Figure 3.28; 814: Table Appendix IV		CCR
CCL3	Th1	Recruit		814: Table Appendix IV		CCR
CCL4	B	Recruit		814: Table Appendix IV		CCR
CCL4	Basophil	Recruit		814: Table Appendix IV		CCR
CCL4	DC	Recruit	Antiviral	112: Table Figure 3.28; 814: Table Appendix IV		CCR
CCL4	Eosinophil	Recruit	Antibacterial	814: Table Appendix IV; 517: Ligation of TLRs or NOD proteins in epithelial cells stimulates the production of cytokines, such as IL-1 and IL-6, and the production of chemokines. The chemokines include CXCL8, which is a potent neutrophil chemoattractant, and CCL2, CCL3, CCL4, and CCL5, which attract monocytes, eosinophils, and T cells out of the blood.		CCR
CCL4	Macrophage	Activate		126: NK cells also produce TNF-a, granulocyte-macrophage stimulating factor (GM-CSF), and the chemokines CCL3 (MIF 1-a), CCL4, and CCL5 (RANTES), which act to recruit and activate macrophages.
CCL4	Macrophage	Recruit		814: Table Appendix IV; 126: NK cells also produce TNF-a, granulocyte-macrophage stimulating factor (GM-CSF), and the chemokines CCL3 (MIF 1-a), CCL4, and CCL5 (RANTES), which act to recruit and activate macrophages.		CCR
CCL4	Monocyte	Recruit	Antiviral, Antibacterial	112: Table Figure 3.28; 814: Table Appendix IV; 517: Ligation of TLRs or NOD proteins in epithelial cells stimulates the production of cytokines, such as IL-1 and IL-6, and the production of chemokines. The chemokines include CXCL8, which is a potent neutrophil chemoattractant, and CCL2, CCL3, CCL4, and CCL5, which attract monocytes, eosinophils, and T cells out of the blood.		CCR
CCL4	NK	Recruit	Antiviral	112: Table Figure 3.28; 814: Table Appendix IV		CCR
CCL4	Th1	Recruit		814: Table Appendix IV		CCR
CCL5	Basophil	Activate	Inflammation	112: Table Figure 3.28		CCR
CCL5	Basophil	Recruit	Inflammation, Type 2	112: Table Figure 3.28; 814: Table Appendix IV; 623: At the same time, bronchial epithelial cells can produce at least two of the chemokine ligands—CCL5 and CCL11—that bind to the receptor CCR3 expressed on TH2 cells, macrophages, eosinophils, and basophils. Thus, these chemokines, together with the products of activated ILC2s, enhance the type 2 response by attracting more TH2 cells and eosinoph…		CCR
CCL5	DC	Recruit	Inflammation	112: Table Figure 3.28; 814: Table Appendix IV		CCR
CCL5	Eosinophil	Activate		617: The eotaxin receptor on eosinophils, CCR3, is quite promiscuous and binds other CC chemokines, including CCL5, CCL7, and CCL13, which also induce eosinophil chemotaxis and activation.		CCR
CCL5	Eosinophil	Recruit	Inflammation, Type 2, Antibacterial	112: Table Figure 3.28; 814: Table Appendix IV; 623: At the same time, bronchial epithelial cells can produce at least two of the chemokine ligands—CCL5 and CCL11—that bind to the receptor CCR3 expressed on TH2 cells, macrophages, eosinophils, and basophils. Thus, these chemokines, together with the products of activated ILC2s, enhance the type 2 response by attracting more TH2 cells and eosinoph…		CCR
CCL5	Macrophage	Activate		126: NK cells also produce TNF-a, granulocyte-macrophage stimulating factor (GM-CSF), and the chemokines CCL3 (MIF 1-a), CCL4, and CCL5 (RANTES), which act to recruit and activate macrophages.
CCL5	Macrophage	Recruit	Type 2	814: Table Appendix IV; 623: At the same time, bronchial epithelial cells can produce at least two of the chemokine ligands—CCL5 and CCL11—that bind to the receptor CCR3 expressed on TH2 cells, macrophages, eosinophils, and basophils. Thus, these chemokines, together with the products of activated ILC2s, enhance the type 2 response by attracting more TH2 cells and eosinophils to the damaged lungs…		CCR
CCL5	Monocyte	Recruit	Inflammation, Antibacterial	112: Table Figure 3.28; 814: Table Appendix IV; 517: Ligation of TLRs or NOD proteins in epithelial cells stimulates the production of cytokines, such as IL-1 and IL-6, and the production of chemokines. The chemokines include CXCL8, which is a potent neutrophil chemoattractant, and CCL2, CCL3, CCL4, and CCL5, which attract monocytes, eosinophils, and T cells out of the blood.		CCR
CCL5	NK	Recruit	Inflammation	112: Table Figure 3.28; 814: Table Appendix IV		CCR
CCL5	Th1	Recruit		814: Table Appendix IV		CCR
CCL5	Th2	Recruit	Type 2	623: At the same time, bronchial epithelial cells can produce at least two of the chemokine ligands—CCL5 and CCL11—that bind to the receptor CCR3 expressed on TH2 cells, macrophages, eosinophils, and basophils. Thus, these chemokines, together with the products of activated ILC2s, enhance the type 2 response by attracting more TH2 cells and eosinophils to the damaged lungs.		CCR
CCL6	B	Recruit		814: Table Appendix IV		CCR
CCL6	Monocyte	Recruit		814: Table Appendix IV		CCR
CCL6	NK	Recruit		814: Table Appendix IV		CCR
CCL7	Basophil	Recruit		814: Table Appendix IV		CCR
CCL7	DC	Recruit		814: Table Appendix IV		CCR
CCL7	Eosinophil	Activate		617: The eotaxin receptor on eosinophils, CCR3, is quite promiscuous and binds other CC chemokines, including CCL5, CCL7, and CCL13, which also induce eosinophil chemotaxis and activation.		CCR
CCL7	Eosinophil	Recruit		814: Table Appendix IV; 617: The eotaxin receptor on eosinophils, CCR3, is quite promiscuous and binds other CC chemokines, including CCL5, CCL7, and CCL13, which also induce eosinophil chemotaxis and activation.		CCR
CCL7	Monocyte	Recruit		814: Table Appendix IV		CCR
CCL7	NK	Recruit		814: Table Appendix IV		CCR
CCL7	Th2	Recruit		814: Table Appendix IV		CCR
CCL8	Basophil	Recruit		814: Table Appendix IV		CCR
CCL8	DC	Recruit		814: Table Appendix IV		CCR
CCL8	Eosinophil	Recruit		814: Table Appendix IV		CCR
CCL8	Monocyte	Recruit		814: Table Appendix IV		CCR
CCL8	NK	Recruit		814: Table Appendix IV		CCR
CCL8	Th2	Recruit		814: Table Appendix IV		CCR
CCL9	DC	Recruit		499: Local dendritic cells are in a favorable position to acquire gut antigens, and they are recruited toward, or even into, the follicle-associated epithelium in response to chemokines that are released constitutively by the epithelial cells. The chemokines include CCL20 (MIP-3a) and CCL9 (MIP-1<U+03B3>), which bind to the receptors CCR6 and CCR1, respectively, on dendritic cells (see Appendix I…		CCR
CCL9	Monocyte	Recruit		814: Table Appendix IV		CCR
CCL9	Somatic	Recruit		814: Table Appendix IV		CCR
CD30L	B	Activate		813: Table Appendix III		CD30
CD40L	B	Activate		813: Table Appendix III		CD40
CD40L	B	Polarize	Class switching	813: Table Appendix III		CD40
Chitin	Basophil	Activate	Antiparasitic	376: Eosinophils, basophils, and mast cells are each attractive possibilities because they can produce abundant IL-4 when activated by chitin, a polysaccharide present in helminth parasites, as well as in insects and crustaceans, which induces TH2 responses.
Chitin	Eosinophil	Activate	Antiparasitic	376: Eosinophils, basophils, and mast cells are each attractive possibilities because they can produce abundant IL-4 when activated by chitin, a polysaccharide present in helminth parasites, as well as in insects and crustaceans, which induces TH2 responses.
Chitin	Epithelial	Activate	Type 2, Antiparasitic	451: ILC2s that reside in mucosal tissues are preferentially activated by the cytokines thymic stromal lymphopoietin (TSLP), a STAT5-activating cytokine, and IL-33 or IL-25, each of which are produced in response to helminths. These cytokines are primarily produced by epithelial cells that sense molecular patterns common to helminths, such as chitin, a polysaccharide polymer of ß-1,4-N-acetylgluc…
Chitin	Mast	Activate	Antiparasitic	376: Eosinophils, basophils, and mast cells are each attractive possibilities because they can produce abundant IL-4 when activated by chitin, a polysaccharide present in helminth parasites, as well as in insects and crustaceans, which induces TH2 responses.
Common Lymphoid Progenitor	B	Differentiate	Hematopoiesis	4: Figure 1.3; 297: The first branch leads to cells with myeloid and erythroid potential, on the one hand (CMPs and MePs), and, on the other, to the common lymphoid progenitors (CLPs), with lymphoid potential. The CLP population is heterogeneous and single cells can give rise to nK cells, T cells, or B cells through successive stages of differentiation in either the bone marrow or thymus. There m…
Common Lymphoid Progenitor	DC	Differentiate	Hematopoiesis	4: Figure 1.3
Common Lymphoid Progenitor	ILC	Differentiate	Hematopoiesis	4: Figure 1.3; 124: ILCs develop in the bone marrow from the same common lymphocyte progenitor (CLP) that gives rise to B and T cells.
Common Lymphoid Progenitor	NK	Differentiate	Hematopoiesis	4: Figure 1.3; 297: The first branch leads to cells with myeloid and erythroid potential, on the one hand (CMPs and MePs), and, on the other, to the common lymphoid progenitors (CLPs), with lymphoid potential. The CLP population is heterogeneous and single cells can give rise to nK cells, T cells, or B cells through successive stages of differentiation in either the bone marrow or thymus. There m…
Common Lymphoid Progenitor	T Progenitor	Differentiate	Hematopoiesis	4: Figure 1.3; 297: The first branch leads to cells with myeloid and erythroid potential, on the one hand (CMPs and MePs), and, on the other, to the common lymphoid progenitors (CLPs), with lymphoid potential. The CLP population is heterogeneous and single cells can give rise to nK cells, T cells, or B cells through successive stages of differentiation in either the bone marrow or thymus. There m…
Common Myeloid Progenitor	Basophil	Differentiate	Hematopoiesis	297: The first branch leads to cells with myeloid and erythroid potential, on the one hand (CMPs and MePs), and, on the other, to the common lymphoid progenitors (CLPs), with lymphoid potential. The former give rise to all nonlymphoid cellular blood elements, including circulating monocytes and granulocytes, as well as the macrophages and dendritic cells that reside in tissues and peripheral lymp…
Common Myeloid Progenitor	DC	Differentiate	Hematopoiesis	4: Figure 1.3; 297: The first branch leads to cells with myeloid and erythroid potential, on the one hand (CMPs and MePs), and, on the other, to the common lymphoid progenitors (CLPs), with lymphoid potential. The former give rise to all nonlymphoid cellular blood elements, including circulating monocytes and granulocytes, as well as the macrophages and dendritic cells that reside in tissues and …
Common Myeloid Progenitor	Eosinophil	Differentiate	Hematopoiesis	297: The first branch leads to cells with myeloid and erythroid potential, on the one hand (CMPs and MePs), and, on the other, to the common lymphoid progenitors (CLPs), with lymphoid potential. The former give rise to all nonlymphoid cellular blood elements, including circulating monocytes and granulocytes, as well as the macrophages and dendritic cells that reside in tissues and peripheral lymp…
Common Myeloid Progenitor	Granulocyte Progenitor	Differentiate	Hematopoiesis	4: Figure 1.3
Common Myeloid Progenitor	Macrophage	Differentiate	Hematopoiesis	297: The first branch leads to cells with myeloid and erythroid potential, on the one hand (CMPs and MePs), and, on the other, to the common lymphoid progenitors (CLPs), with lymphoid potential. The former give rise to all nonlymphoid cellular blood elements, including circulating monocytes and granulocytes, as well as the macrophages and dendritic cells that reside in tissues and peripheral lymp…
Common Myeloid Progenitor	Megakaryocyte	Differentiate	Hematopoiesis	4: Figure 1.3
Common Myeloid Progenitor	Monocyte	Differentiate	Hematopoiesis, Type 1, Anti-IC bacteria	297: The first branch leads to cells with myeloid and erythroid potential, on the one hand (CMPs and MePs), and, on the other, to the common lymphoid progenitors (CLPs), with lymphoid potential. The former give rise to all nonlymphoid cellular blood elements, including circulating monocytes and granulocytes, as well as the macrophages and dendritic cells that reside in tissues and peripheral lymp…
Common Myeloid Progenitor	Neutrophil	Differentiate	Hematopoiesis	297: The first branch leads to cells with myeloid and erythroid potential, on the one hand (CMPs and MePs), and, on the other, to the common lymphoid progenitors (CLPs), with lymphoid potential. The former give rise to all nonlymphoid cellular blood elements, including circulating monocytes and granulocytes, as well as the macrophages and dendritic cells that reside in tissues and peripheral lymp…
CpG DNA	B	Activate	Antibacterial, Antiviral	647: In a scenario of extensive cell death coupled with inadequate clearance of apoptotic fragments, B cells specific for chromatin components can internalize CpG sequences via their B-cell receptors. These sequences can be recognized by TLR-9 intracellularly, leading to a co-stimulatory signal that activates the previously ignorant anti-chromatin B cell (Fig. 15.5).; 89: Table Figure 3.10; 91: T…		TLR
CpG DNA	Basophil	Activate	Antibacterial, Antiviral	89: Table Figure 3.10		TLR
CpG DNA	DC	Activate	Immunosuppression	611: Induction of IDO activity in resident dendritic cells in the lung by stimulation with CpG DNA enhances Treg activity and ameliorates experimental asthma in mice.
CpG DNA	Eosinophil	Activate	Antibacterial, Antiviral	89: Table Figure 3.10; 91: TLR-7, TLR-8, and TLR-9, like TLR-3, are endosomal nucleotide sensors involved in the recognition of viruses. TLR-7 and TLR-9 are expressed by plasmacytoid dendritic cells, B cells, and eosinophils; TLR-8 is expressed primarily by monocytes and macrophages. TLR-7 and TLR-8 are activated by single-stranded RNA (ssRNA), which is a component of healthy mammalian cells, but…		TLR
CpG DNA	pDC	Activate	Antibacterial, Antiviral	89: Table Figure 3.10; 91: TLR-7, TLR-8, and TLR-9, like TLR-3, are endosomal nucleotide sensors involved in the recognition of viruses. TLR-7 and TLR-9 are expressed by plasmacytoid dendritic cells, B cells, and eosinophils; TLR-8 is expressed primarily by monocytes and macrophages. TLR-7 and TLR-8 are activated by single-stranded RNA (ssRNA), which is a component of healthy mammalian cells, but…		TLR
CpG DNA	T_reg	Activate	Immunosuppression	611: Increasing expression of the anti-inflammatory enzyme indoleamine 2,3-dioxygenase (IDO) by treatment with IFN-<U+03B3> or by unmethylated CpG DNA can induce the generation or activation of Treg cells.
CX3CL1	DC	Recruit		815: Table Appendix IV		CXCR
CX3CL1	Mast	Recruit		815: Table Appendix IV		CXCR
CX3CL1	Microglia	Recruit		815: Table Appendix IV		CXCR
CX3CL1	Monocyte	Recruit	Inflammation	112: Table Figure 3.28; 815: Table Appendix IV		CXCR
CX3CL1	Neutrophil	Recruit		815: Table Appendix IV		CXCR
CX3CL1	NK	Recruit		815: Table Appendix IV		CXCR
CXCL1	DC	Recruit		815: Table Appendix IV		XCR1
CXCL1	Fibroblast	Activate	Inflammation, Fibroplasia	112: Table Figure 3.28		CXCR
CXCL1	Fibroblast	Recruit		814: Table Appendix IV		CXCR
CXCL1	Macrophage	Recruit	Antibacterial	515: Epithelial cells have a crucial role in innate defense against pathogens. TLRs are present in intracellular vesicles or on the basolateral or apical surfaces of epithelial cells, where they recognize different components of invading bacteria. Cytoplasmic NOD1 and NOD2 detect cell-wall peptides from bacteria. TLRs and NODs activate NF<U+03BA>B (see Fig. 3.15), inducing epithelial cells to pro…
CXCL1	Neutrophil	Activate	Inflammation	112: Table Figure 3.28		CXCR
CXCL1	Neutrophil	Recruit	Antibacterial	814: Table Appendix IV; 515: Epithelial cells have a crucial role in innate defense against pathogens. TLRs are present in intracellular vesicles or on the basolateral or apical surfaces of epithelial cells, where they recognize different components of invading bacteria. Cytoplasmic NOD1 and NOD2 detect cell-wall peptides from bacteria. TLRs and NODs activate NF<U+03BA>B (see Fig. 3.15), inducing…		CXCR
CXCL1	NK	Recruit		815: Table Appendix IV		XCR1
CXCL10	B	Recruit		814: Table Appendix IV		CXCR
CXCL10	Endothelial	Recruit		814: Table Appendix IV		CXCR
CXCL10	Monocyte	Recruit	Inflammation	632: Allergic contact dermatitis can be caused by the activation of CD4 or CD8 T cells, depending on the pathway by which the antigen is processed... During the sensitization phase, Langerhans cells in the epidermis and dendritic cells in the dermis take up and process antigen, and migrate to regional lymph nodes, where they activate T cells (see Fig. 9.13) with the consequent production of memor…
CXCL10	NK	Recruit		814: Table Appendix IV		CXCR
CXCL10	pDC	Recruit		122: Plasmacytoid dendritic cells express CXCR3, a receptor for the chemokines CXCL9, CXCL10, and CXCL11, which are produced by T cells. This allows pDCs to migrate from the blood into lymph nodes in which there is an ongoing inflammatory response to a pathogen.		CXCR
CXCL10	Th1	Recruit		814: Table Appendix IV		CXCR
CXCL11	B	Recruit		814: Table Appendix IV		CXCR
CXCL11	Endothelial	Recruit		814: Table Appendix IV		CXCR
CXCL11	Macrophage	Activate	Inflammation	633: Figure 14.22 The products of keratinocytes and TH1 cells activate macrophages to secrete mediators of inflammation
CXCL11	Monocyte	Recruit	Inflammation	632: Allergic contact dermatitis can be caused by the activation of CD4 or CD8 T cells, depending on the pathway by which the antigen is processed... During the sensitization phase, Langerhans cells in the epidermis and dendritic cells in the dermis take up and process antigen, and migrate to regional lymph nodes, where they activate T cells (see Fig. 9.13) with the consequent production of memor…
CXCL11	NK	Recruit		814: Table Appendix IV		CXCR
CXCL11	pDC	Recruit		122: Plasmacytoid dendritic cells express CXCR3, a receptor for the chemokines CXCL9, CXCL10, and CXCL11, which are produced by T cells. This allows pDCs to migrate from the blood into lymph nodes in which there is an ongoing inflammatory response to a pathogen.		CXCR
CXCL11	Th1	Recruit		814: Table Appendix IV		CXCR
CXCL12	B	Recruit		409: B cells in the germinal center divide rapidly, every 6–8 hours. Initially, these rapidly proliferating B cells, called centroblasts, express the chemokine receptors CXCR4 and CXCR5 but markedly reduce their expression of surface immunoglobulin, particularly of IgD. Centroblasts proliferate in the dark zone of the germinal center, named for its densely packed appearance (Fig. 10.12). Stromal …		CXCR
CXCL12	Common Lymphoid Progenitor	Recruit	Hematopoiesis	298: The chemokine CXCL12 (SDF-1) acts to retain stem cells and lymphoid progenitors at appropriate stromal cells in the bone marrow.; 299: The chemokine CXCL12 (stromal cell-derived factor 1, SDF-1) is also essential for the early stages of B-cell development. It is produced constitutively by bone marrow stromal cells, and one of its roles may be to retain developing B-cell precursors in the mar…
CXCL12	DC	Recruit		814: Table Appendix IV		CXCR
CXCL12	Hematopoietic	Recruit		814: Table Appendix IV; 298: The chemokine CXCL12 (SDF-1) acts to retain stem cells and lymphoid progenitors at appropriate stromal cells in the bone marrow.		CXCR
CXCL12	Macrophage	Recruit		814: Table Appendix IV		CXCR
CXCL12	Monocyte	Recruit		814: Table Appendix IV		CXCR
CXCL12	Neutrophil	Recruit		814: Table Appendix IV		CXCR
CXCL12	pDC	Recruit		814: Table Appendix IV		CXCR
CXCL13	B	Recruit	Antibody production, LN development	351: Like T cells, circulating B cells express CCR7, which initially directs them into the lymph node across HEVs. Because they also constitutively express the chemokine receptor CXCR5, they are then attracted to the follicles by the ligand for this receptor, CXCL13.; 409: Initially, these rapidly proliferating B cells, called centroblasts, express the chemokine receptors CXCR4 and CXCR5 but mark…		CXCR
CXCL13	DC	Recruit		814: Table Appendix IV		CXCR
CXCL13	Tfh	Recruit		351: A subset of CD4 T cells called T follicular helper, or TFH, cells can also express CXCR5 following their activation by antigen, allowing them to enter B-cell follicles to participate in the formation of germinal centers (see Chapter 10).; 377: One transcription factor important for TFH development is Bcl-6, which is required for the expression of CXCR5, the receptor for the chemokine CXCL13,…		CXCR
CXCL14	B	Recruit		814: Table Appendix IV
CXCL14	Monocyte	Recruit		814: Table Appendix IV
CXCL15	Endothelial	Recruit		814: Table Appendix IV
CXCL15	Epithelial	Recruit		814: Table Appendix IV
CXCL15	Neutrophil	Recruit		814: Table Appendix IV
CXCL16	Endothelial	Recruit		814: Table Appendix IV		CXCR
CXCL16	T_NKT	Recruit		814: Table Appendix IV		CXCR
CXCL2	DC	Recruit		815: Table Appendix IV		XCR1
CXCL2	Fibroblast	Activate	Inflammation, Fibroplasia	112: Table Figure 3.28		CXCR
CXCL2	Fibroblast	Recruit		814: Table Appendix IV		CXCR
CXCL2	Neutrophil	Activate	Inflammation	112: Table Figure 3.28		CXCR
CXCL2	Neutrophil	Recruit	Anti-EC bacteria, Antifungal	466: IL-17 also stimulates production of the chemokines CXCL8 and CXCL2, the receptors for which (CXCR1 and CXCR2) are uniquely expressed by neutrophils (see Fig. 11.8).; 814: Table Appendix IV		CXCR
CXCL2	NK	Recruit		815: Table Appendix IV		XCR1
CXCL3	Fibroblast	Activate	Inflammation, Fibroplasia	112: Table Figure 3.28		CXCR
CXCL3	Fibroblast	Recruit		814: Table Appendix IV		CXCR
CXCL3	Neutrophil	Activate	Inflammation	112: Table Figure 3.28		CXCR
CXCL3	Neutrophil	Recruit		814: Table Appendix IV		CXCR
CXCL4	Endothelial	Recruit		814: Table Appendix IV		CXCR
CXCL4	Fibroblast	Recruit		814: Table Appendix IV		CXCR
CXCL5	Endothelial	Recruit		814: Table Appendix IV		CXCR
CXCL5	Neutrophil	Recruit		814: Table Appendix IV		CXCR
CXCL6	Endothelial	Recruit		814: Table Appendix IV		CXCR
CXCL6	Neutrophil	Recruit		814: Table Appendix IV		CXCR
CXCL7	Endothelial	Recruit		814: Table Appendix IV		CXCR
CXCL7	Fibroblast	Recruit		814: Table Appendix IV		CXCR
CXCL7	Neutrophil	Activate	Inflammation	112: Table Figure 3.28		CXCR
CXCL7	Neutrophil	Recruit		814: Table Appendix IV		CXCR
CXCL8	Basophil	Recruit		814: Table Appendix IV		CXCR
CXCL8	Endothelial	Recruit		814: Table Appendix IV		CXCR
CXCL8	Macrophage	Activate	Inflammation	633: Figure 14.22 The products of keratinocytes and TH1 cells activate macrophages to secrete mediators of inflammation
CXCL8	Macrophage	Recruit	Antibacterial	515: Epithelial cells have a crucial role in innate defense against pathogens. TLRs are present in intracellular vesicles or on the basolateral or apical surfaces of epithelial cells, where they recognize different components of invading bacteria. Cytoplasmic NOD1 and NOD2 detect cell-wall peptides from bacteria. TLRs and NODs activate NF<U+03BA>B (see Fig. 3.15), inducing epithelial cells to pro…
CXCL8	Monocyte	Recruit	Inflammation	632: Allergic contact dermatitis can be caused by the activation of CD4 or CD8 T cells, depending on the pathway by which the antigen is processed... During the sensitization phase, Langerhans cells in the epidermis and dendritic cells in the dermis take up and process antigen, and migrate to regional lymph nodes, where they activate T cells (see Fig. 9.13) with the consequent production of memor…
CXCL8	Neutrophil	Activate	Inflammation, Antibacterial, Complement	112: Table Figure 3.28 mobilizes, activates, and degranulates neutrophils; 516: After uptake by macrophages in the lamina propria, invasive Salmonella induces caspase 1 activation, promoting production of IL-1 and IL-8. CXCL8 is also produced by the infected macrophages, and together these mediators recruit and activate neutrophils; 113: The complement fragment C5a and the chemokines CXCL8 and CC…		CXCR
CXCL8	Neutrophil	Recruit	Anti-EC bacteria, Antifungal, Inflammation, Angiogenesis, Antibacterial	466: IL-17 also stimulates production of the chemokines CXCL8 and CXCL2, the receptors for which (CXCR1 and CXCR2) are uniquely expressed by neutrophils (see Fig. 11.8).; 112: Table Figure 3.28; 814: Table Appendix IV; 113: In contrast, neutrophil migration is promoted by CXC chemokines. CXCL8, acting through CXCR2, mobilizes neutrophils from bone marrow and induces them to leave the blood and mi…		CXCR
CXCL9	B	Recruit		814: Table Appendix IV		CXCR
CXCL9	Endothelial	Recruit		814: Table Appendix IV		CXCR
CXCL9	Macrophage	Activate	Inflammation	633: Figure 14.22 The products of keratinocytes and TH1 cells activate macrophages to secrete mediators of inflammation
CXCL9	Monocyte	Recruit	Inflammation	632: Allergic contact dermatitis can be caused by the activation of CD4 or CD8 T cells, depending on the pathway by which the antigen is processed... During the sensitization phase, Langerhans cells in the epidermis and dendritic cells in the dermis take up and process antigen, and migrate to regional lymph nodes, where they activate T cells (see Fig. 9.13) with the consequent production of memor…
CXCL9	NK	Recruit	Anti-IC bacteria, Antiviral	457: TH1 cells also express CXCR3, which is shared by NK cells and cytotoxic CD8 T cells. In response to CXCR3 ligands— CXCL9 and CXCL10—these cells are recruited to the same inflammatory site to coordinate the cell-mediated killing of targets infected by intracellular pathogens, such as Listeria monocytogenes, or certain viruses.; 814: Table Appendix IV		CXCR
CXCL9	pDC	Recruit		122: Plasmacytoid dendritic cells express CXCR3, a receptor for the chemokines CXCL9, CXCL10, and CXCL11, which are produced by T cells. This allows pDCs to migrate from the blood into lymph nodes in which there is an ongoing inflammatory response to a pathogen.; 814: Table Appendix IV		CXCR
CXCL9	T_Cytotoxic	Recruit	Anti-IC bacteria, Antiviral	457: TH1 cells also express CXCR3, which is shared by NK cells and cytotoxic CD8 T cells. In response to CXCR3 ligands— CXCL9 and CXCL10—these cells are recruited to the same inflammatory site to coordinate the cell-mediated killing of targets infected by intracellular pathogens, such as Listeria monocytogenes, or certain viruses.		CXCR
CXCL9	Th1	Recruit	Anti-IC bacteria, Antiviral	457: TH1 cells also express CXCR3, which is shared by NK cells and cytotoxic CD8 T cells. In response to CXCR3 ligands— CXCL9 and CXCL10—these cells are recruited to the same inflammatory site to coordinate the cell-mediated killing of targets infected by intracellular pathogens, such as Listeria monocytogenes, or certain viruses.; 814: Table Appendix IV		CXCR
DC	APRIL	Secrete	Class switching	545: TACI is the receptor for the cytokines BAFF and APRIL, which are produced by T cells, dendritic cells, and macrophages, and which can provide co-stimulatory and survival signals for B-cell activation and class switching (see Section 10-3).
DC	B	Activate	T independent B activation/IgA production	476: In humans, a marker of memory B cells is CD27, a member of the TNF receptor family that is also expressed by naive T cells and binds the TNF-family ligand CD70, which is expressed by dendritic cells (see Section 9-17).; 509: In mice, unlike humans, a significant proportion of intestinal IgA is derived from T-cell-independent B-cell activation and class switching. This depends on activation o…	CD70	CD27
DC	B	Survive		664: IFN-a increases BAFF production by monocytes and dendritic cells, and BAFF interacts with receptors on B cells. Excess BAFF can increase autoreactive B-cell survival, leading to increased autoantibody production (lower panel).	BAFF
DC	BAFF	Secrete	Class switching	421: Dendritic cells and macrophages can provide co-stimulatory signals for activation of B cells by TI-2 antigens. One of these co-stimulatory signals is BAFF, which can be secreted by dendritic cells and interacts with the receptor TACI on the B cell (see Fig. 10.25, right panels).; 403: Once in the follicle, naive B cells encounter the soluble TNF-family cytokine BAFF (see Section 8-8), which …
DC	CCL18	Secrete		361: Figure 9.17
DC	CCL19	Secrete	LN development	362: Activated dendritic cells also express very high levels of adhesion molecules, including DC-SIGN, and they secrete the chemokine CCL19, which specifically attracts naive T cells.; 351: CCL21 is produced by stromal cells of T-cell zones in secondary lymphoid tissues, and is displayed on endothelial cells of high endothelial venules (HEVs). Another source of CCL21 is interdigitating dendritic …
DC	CCL21	Secrete		351: CCL21 is produced by stromal cells of T-cell zones in secondary lymphoid tissues, and is displayed on endothelial cells of high endothelial venules (HEVs). Another source of CCL21 is interdigitating dendritic cells, which also produce CCL19 and are prominent in T-cell zones.; 351: This organization would then be reinforced by CCL21 and CCL19 secreted by resident dendritic cells, which in tur…
DC	CXCL13	Secrete	Microbiome tuning of immune response	524: Figure 12.23	NOD1, NOD2
DC	CXCL8	Secrete	Inflammation	111: Important cytokines and chemokines secreted by dendritic cells and macrophages in response to bacterial products include IL-1ß, IL-6, CXCL8, IL-12, and TNF-a. TnF-a is an inducer of a local inlammatory response that helps to contain infections. It also has systemic effects, many of which are harmful (discussed in Section 3-20). The chemokine CXCL8 is also involved in the local inlammatory re…
DC	IFNa	Secrete	Antiviral, Antigen presentation	811: Table Appendix III
DC	IL1	Secrete	Microbiome tuning of immune response, Type 3	518: As described in Section 9-8, activated dendritic cells will express high levels of co-stimulatory molecules and cytokines such as IL-1, IL-6, IL-12, and IL-23, and promote development of effector T cells.; 524: Figure 12.23
DC	IL10	Secrete	Anti-inflammatory, Tolerance, Immunosuppression	508: Binding of the IgA-containing complex to DC-SIGN on the dendritic cells induces them to produce anti-inflammatory IL-10.; 508: Uptake of IgA:antigen complexes by dendritic cells also induces these cells to produce anti-inflammatory IL-10. Together these properties mean that IgA can limit the penetration of microbes into the mucosa without risking inflammatory damage to these fragile tissues,…	DCSIGN
DC	IL12	Secrete	Antiviral, Anti-IC bacteria, Cytotoxicity, Antibacterial, Type 1, Licensing, Antimicrobial	111: Important cytokines and chemokines secreted by dendritic cells and macrophages in response to bacterial products include IL-1ß, IL-6, CXCL8, IL-12, and TNF-a. TnF-a is an inducer of a local inlammatory response that helps to contain infections. It also has systemic effects, many of which are harmful (discussed in Section 3-20). The chemokine CXCL8 is also involved in the local inlammatory re…
DC	IL18	Secrete	Antiviral, Anti-IC bacteria, Type 1, Licensing, Antibacterial	122: Group 1 ILCs (ILC1s) generate IFN-<U+03B3> in response to activation by certain cytokines, in particular IL-12 and IL-18, made by dendritic cells and macrophages, and they function in protection against infection by viruses or intracellular pathogens.; 451: As discussed in Chapter 3, ILC1s and related NK cells are characterized by their production of IFN-<U+03B3> in response to IL-12 and IL-…
DC	IL1b	Secrete	Acute phase response, Fever, Inflammation	111: Important cytokines and chemokines secreted by dendritic cells and macrophages in response to bacterial products include IL-1ß, IL-6, CXCL8, IL-12, and TNF-a. TnF-a is an inducer of a local inlammatory response that helps to contain infections. It also has systemic effects, many of which are harmful (discussed in Section 3-20). The chemokine CXCL8 is also involved in the local inlammatory re…
DC	IL23	Secrete	Type 3, Microbiome tuning of immune response, Anti-EC bacteria, Antifungal, Antibacterial	368: Figure 9.22; 518: As described in Section 9-8, activated dendritic cells will express high levels of co-stimulatory molecules and cytokines such as IL-1, IL-6, IL-12, and IL-23, and promote development of effector T cells.; 523: Flagellin present on many intestinal bacterial species can stimulate TLR-5 on mucosal CD11b-expressing dendritic cells, inducing the production of IL-6 and IL-23 and…
DC	IL27	Secrete		812: Table Appendix III
DC	IL28	Secrete	Antiviral	812: Table Appendix III
DC	IL29	Secrete	Antiviral	812: Table Appendix III
DC	IL37	Secrete		813: Table Appendix III
DC	IL4	Secrete		368: Figure 9.22
DC	IL6	Secrete	Acute phase response, Fever, Antibody production, Type 3, Microbiome tuning of immune response	111: Important cytokines and chemokines secreted by dendritic cells and macrophages in response to bacterial products include IL-1ß, IL-6, CXCL8, IL-12, and TNF-a. TnF-a is an inducer of a local inlammatory response that helps to contain infections. It also has systemic effects, many of which are harmful (discussed in Section 3-20). The chemokine CXCL8 is also involved in the local inlammatory re…
DC	Retinoic acid	Secrete	Tolerance	514: Its unique features include distinctive routes and processes for the uptake and presentation of antigens, exploitation of M cells to transport antigens across the epithelium of Peyer’s patches, and retinoic acid-producing dendritic cells that imprint the T and B cells they activate with gut-homing properties.; 379: As will be discussed in more detail in Chapter 12, the differentiation of ind…
DC	T_CD4	Activate	CD4:CD8 Crosstalk	370: The binding of CD70 on dendritic cells to its constitutively expressed CD27 receptor on naive T cells delivers a potent co-stimulatory signal to T cells early in the activation process.; 283: CD28 is present on the surface of all naive T cells and binds the co-stimulatory ligands B7.1 (CD80) and B7.2 (CD86), which are expressed mainly on specialized antigen-presenting cells such as dendritic…	CD70, B7, CD40, MHCII	CD27, CD28, CD40L, TCR
DC	T_CD4	Inhibit		370: Figure 9.25	B7	CTLA4
DC	T_CD4	Polarize	Allergic Inflammation, Type 2, Antiparasitic	603: Figure 14.2; 604: Immune defenses against multicellular parasites are found mainly at the sites of parasite entry, namely, under the skin and in the mucosal tissues of the airways and the gut. Cells of the innate and adaptive immune systems at these sites are specialized to secrete cytokines that promote a type 2 response to parasitic infection. In the presence of an invading parasite, dendr…
DC	T_CD8	Activate	Licensing, Antiviral, CD4:CD8 Crosstalk	370: The T-cell molecule 4-1BB (CD137) and its ligand 4-1BBL, which is expressed on activated dendritic cells, macrophages, and B cells, make up another pair of TNF-family co-stimulators. The effects of this interaction are also bidirectional, with both the T cell and the antigen-presenting cell receiving activating signals; this type of interaction is sometimes referred to as the T-cell:antigen-…	41BBL, CD70, B7, CD40, MHCI, MHCII	41BB, CD27, CD28, CD40L, TCR
DC	T_NKT	Activate	Antimicrobial	246-247: One small family of such genes is called CD1 and is expressed on dendritic cells, monocytes, and some thymocytes... These CD1-restricted T cells are called invariant NKT (iNKT) cells.	CD1	TCR
DC	TGFb	Secrete	Tolerance	504: The induction of regulatory T cells in intestinal tissues is assisted by transforming growth factor-ß (TGF-ß), which is produced by dendritic cells.; 505: The anti-inflammatory behavior of mucosal dendritic cells in the healthy gut is promoted by factors that are constitutively produced in the mucosal environment. These include thymic stromal lymphopoietin (TSLP), TGF-ß produced by dendritic…
DC	Th1	Activate		633: Figure 14.22 Langerhans cells present self peptides haptenated with the contact-sensitizing agent to TH1 cells, which secrete IFN-g and other cytokines
DC	TNFa	Secrete	Acute phase response, Fever, Inflammation	111: Important cytokines and chemokines secreted by dendritic cells and macrophages in response to bacterial products include IL-1ß, IL-6, CXCL8, IL-12, and TNF-a. TnF-a is an inducer of a local inlammatory response that helps to contain infections. It also has systemic effects, many of which are harmful (discussed in Section 3-20). The chemokine CXCL8 is also involved in the local inlammatory re…
dsRNA	DC	Activate	Antiviral	362: Similarly, some viruses are recognized by TLRs inside the dendritic cell via double-stranded RNA produced during viral replication.; 89: Table Figure 3.10; 91: TLR-3 is expressed by macrophages, conventional dendritic cells, and intestinal epithelial cells; it recognizes double-stranded RNA (dsRNA), which is a replicative intermediate of many types of viruses, not only those with RNA genomes.		TLR
dsRNA	Epithelial	Activate	Antiviral	89: Table Figure 3.10; 91: TLR-3 is expressed by macrophages, conventional dendritic cells, and intestinal epithelial cells; it recognizes double-stranded RNA (dsRNA), which is a replicative intermediate of many types of viruses, not only those with RNA genomes.		TLR
dsRNA	Macrophage	Activate	Antiviral	89: Table Figure 3.10; 91: TLR-3 is expressed by macrophages, conventional dendritic cells, and intestinal epithelial cells; it recognizes double-stranded RNA (dsRNA), which is a replicative intermediate of many types of viruses, not only those with RNA genomes.		TLR
Endothelial	CCL17	Secrete		455: Figure 11.7
Endothelial	CCL21	Secrete	LN development	350: The cellular organization of lymphoid organs is initiated by stromal cells and vascular endothelial cells, which secrete the chemokine CCL21 (first panel).; 351: CCL21 is produced by stromal cells of T-cell zones in secondary lymphoid tissues, and is displayed on endothelial cells of high endothelial venules (HEVs). Another source of CCL21 is interdigitating dendritic cells, which also produ…
Endothelial	CCL25	Secrete		455: Figure 11.7
Endothelial	CCL4	Secrete	Antiviral	112: Table Figure 3.28
Endothelial	CCL5	Secrete	Inflammation	112: Table Figure 3.28
Endothelial	CX3CL1	Secrete	Inflammation	112: Table Figure 3.28
Endothelial	CXCL1	Secrete	Inflammation, Fibroplasia, Angiogenesis	112: Table Figure 3.28
Endothelial	CXCL2	Secrete	Inflammation, Fibroplasia, Angiogenesis	112: Table Figure 3.28
Endothelial	CXCL3	Secrete	Inflammation, Fibroplasia, Angiogenesis	112: Table Figure 3.28
Endothelial	CXCL8	Secrete	Inflammation, Angiogenesis	112: Table Figure 112
Endothelial	IL3	Secrete	Hematopoiesis	811: Table Appendix III
Endothelial	IL33	Secrete		812: Table Appendix III
Endothelial	IL6	Secrete	Acute phase response, Fever	811: Table Appendix III
Endothelial	IL7	Secrete		811: Table Appendix III
Endothelial	MIF	Secrete		813: Table Appendix III
Eosinophil	APRIL	Secrete	T independent B activation/IgA production, Class switching, Tolerance	509: Once in the mucosa, TGF-ß-dependent class switching to IgA occurs under the influence of local factors, including IL-6, retinoic acid, and BAFF and APRIL (see Fig. 10.6), which bind to TACI on B cells substituting for signals otherwise supplied by CD4 helper T cells (see Section 10-1). Intestinal epithelial cells can produce BAFF and APRIL, while local eosinophils may contribute by producing…
Eosinophil	CXCL8	Secrete	Inflammation	616: Table Figure 14.10
Eosinophil	Eosinophil-derived neurotoxin	Secrete	Neurotoxicity	616: Table Figure 14.10
Eosinophil	Eosinophil cationic protein	Secrete	Antiparasitic, Neurotoxicity	616: Table Figure 14.10
Eosinophil	Eosinophil collagenase	Secrete	Tissue remodeling	616: Table Figure 14.10
Eosinophil	Eosinophil peroxidase	Secrete		616: Table Figure 14.10
Eosinophil	GMCSF	Secrete		616: Table Figure 14.10
Eosinophil	IL16	Secrete		812: Table Appendix III
Eosinophil	IL3	Secrete		616: Table Figure 14.10
Eosinophil	IL4	Secrete	Antiparasitic, Type 2	376: Eosinophils, basophils, and mast cells are each attractive possibilities because they can produce abundant IL-4 when activated by chitin, a polysaccharide present in helminth parasites, as well as in insects and crustaceans, which induces TH2 responses.; 451: However, eosinophils and basophils that are recruited by chemokines produced by ILC2s are activated to produce IL-4 in response to the…
Eosinophil	IL5	Secrete		616: Table Figure 14.10
Eosinophil	IL6	Secrete	T independent B activation/IgA production, Class switching, Tolerance	509: Once in the mucosa, TGF-ß-dependent class switching to IgA occurs under the influence of local factors, including IL-6, retinoic acid, and BAFF and APRIL (see Fig. 10.6), which bind to TACI on B cells substituting for signals otherwise supplied by CD4 helper T cells (see Section 10-1). Intestinal epithelial cells can produce BAFF and APRIL, while local eosinophils may contribute by producing…
Eosinophil	Kynurenine	Secrete	Allergic Inflammation	617: Among other things, eosinophils secrete TH2-type cytokines and in vitro can promote the apoptosis of TH1 cells by their expression of IDO and consequent production of kynurenine, which acts on the TH1 cells.	IDO
Eosinophil	Leukotrienes	Secrete	Inflammation, Vascular permeability increase, Barrier immunity	616: When activated, eosinophils express two kinds of effector function. First, they can release highly toxic granule proteins and free radicals, which can kill microorganisms and parasites but also can cause significant damage to host tissues in allergic reactions (Fig. 14.10). Second, they can synthesize chemical mediators, including prostaglandins, leukotrienes, and cytokines. These amplify th…
Eosinophil	Major basic protein	Secrete	Antiparasitic, Type 2, Inflammation	464: The IL-5 produced by TH2 cells and ILC2 cells recruits and activates eosinophils (see Fig. 11.15), which have direct toxic effects on worms by releasing cytotoxic molecules stored in their secretory granules, such as major basic protein (MBP).; 463: Eosinophils produce MBP, which kills parasites.; 616: Table Figure 14.10; 617: Eosinophil degranulation releases major basic protein (see Fig. 1…
Eosinophil	MMP	Secrete	Tissue remodeling	616: Table Figure 14.10
Eosinophil	Platelet-Activating Factor	Secrete	Vascular permeability increase, Barrier immunity	616: Table Figure 14.10
Eosinophil	Prostaglandins	Secrete	Inflammation	616: When activated, eosinophils express two kinds of effector function. First, they can release highly toxic granule proteins and free radicals, which can kill microorganisms and parasites but also can cause significant damage to host tissues in allergic reactions (Fig. 14.10). Second, they can synthesize chemical mediators, including prostaglandins, leukotrienes, and cytokines. These amplify th…
Eosinophil	TGFa	Secrete		616: Table Figure 14.10
Eosinophil	TGFb	Secrete	T independent B activation/IgA production, Class switching, Tolerance	509: Once in the mucosa, TGF-ß-dependent class switching to IgA occurs under the influence of local factors, including IL-6, retinoic acid, and BAFF and APRIL (see Fig. 10.6), which bind to TACI on B cells substituting for signals otherwise supplied by CD4 helper T cells (see Section 10-1). Intestinal epithelial cells can produce BAFF and APRIL, while local eosinophils may contribute by producing…
Eosinophil peroxidase	Mast	Activate	Inflammation	616: Table Figure 14.10
Epithelial	Antimicrobial peptides	Secrete	Anti-EC bacteria, Antifungal, Type 3, Barrier integrity, Antibacterial, Antimicrobial	473: TH17 cells are integral to the clearance of extracellular bacteria and fungi, by orchestrating sustained neutrophil recruitment and production of antimicrobial peptides by epithelial cells of barrier tissues such as the intestines, lungs, and skin.; 452: IL-22 acts on epithelial cells to induce their production of antimicrobial peptides (AMPs) and promote enhanced barrier integrity.; 465: IL…
Epithelial	APRIL	Secrete	T independent B activation/IgA production, Class switching	509: Once in the mucosa, TGF-ß-dependent class switching to IgA occurs under the influence of local factors, including IL-6, retinoic acid, and BAFF and APRIL (see Fig. 10.6), which bind to TACI on B cells substituting for signals otherwise supplied by CD4 helper T cells (see Section 10-1). Intestinal epithelial cells can produce BAFF and APRIL, while local eosinophils may contribute by producing…
Epithelial	BAFF	Secrete	T independent B activation/IgA production, Class switching	509: Once in the mucosa, TGF-ß-dependent class switching to IgA occurs under the influence of local factors, including IL-6, retinoic acid, and BAFF and APRIL (see Fig. 10.6), which bind to TACI on B cells substituting for signals otherwise supplied by CD4 helper T cells (see Section 10-1). Intestinal epithelial cells can produce BAFF and APRIL, while local eosinophils may contribute by producing…
Epithelial	Cathelicidins	Secrete		47: The antimicrobial peptides belonging to the cathelicidin family lack the disulfide bonds that stabilize the defensins. Humans and mice have one cathelicidin gene, but some other mammals, including cattle and sheep, have several. Cathelicidins are made constitutively by neutrophils and macrophages, and are made in response to infection by keratinocytes in the skin and epithelial cells in the l…
Epithelial	CCL1	Secrete	Antibacterial	515: Epithelial cells have a crucial role in innate defense against pathogens. TLRs are present in intracellular vesicles or on the basolateral or apical surfaces of epithelial cells, where they recognize different components of invading bacteria. Cytoplasmic NOD1 and NOD2 detect cell-wall peptides from bacteria. TLRs and NODs activate NF<U+03BA>B (see Fig. 3.15), inducing epithelial cells to pro…
Epithelial	CCL11	Secrete	Type 2	623: At the same time, bronchial epithelial cells can produce at least two of the chemokine ligands—CCL5 and CCL11—that bind to the receptor CCR3 expressed on TH2 cells, macrophages, eosinophils, and basophils. Thus, these chemokines, together with the products of activated ILC2s, enhance the type 2 response by attracting more TH2 cells and eosinophils to the damaged lungs.
Epithelial	CCL2	Secrete	Antibacterial	515: Epithelial cells have a crucial role in innate defense against pathogens. TLRs are present in intracellular vesicles or on the basolateral or apical surfaces of epithelial cells, where they recognize different components of invading bacteria. Cytoplasmic NOD1 and NOD2 detect cell-wall peptides from bacteria. TLRs and NODs activate NF<U+03BA>B (see Fig. 3.15), inducing epithelial cells to pro…
Epithelial	CCL20	Secrete	Anti-EC bacteria, Antifungal, Antibacterial	465: As for TH1 and TH2 cells, the egress of TH17 cells from secondary lymphoid tissues is associated with altered chemokine expression: primarily the induction of CCR6, the ligand for which (CCL20) is produced by activated epithelial cells in mucosal tissues and skin, as well as TH17 cells themselves and ILC3 cells (see Figs. 11.8 and 11.9).; 499: Local dendritic cells are in a favorable positio…
Epithelial	CCL25	Secrete		502: Lymphocytes originally primed in the gut are also lured back as a result of tissue- specific expression of chemokines by the gut epithelium. In the case of the small intestine, CCL25 (TECK) produced constitutively by epithelial cells is a ligand for the receptor CCR9 expressed on gut-homing T cells and B cells.; 455: Figure 11.7; 501: Left panel: T and B lymphocytes primed by antigen in the …
Epithelial	CCL28	Secrete		501: Left panel: T and B lymphocytes primed by antigen in the Peyer’s patches or mesenteric lymph nodes arrive as effector lymphocytes in the bloodstream supplying the intestinal wall (see Fig. 12.8).... Effector lymphocytes that have been primed in the large intestine do not express CCR9 but instead express CCR10. CCR10 may respond to CCL28 (blue circles) produced by colon epithelial cells to fu…
Epithelial	CCL3	Secrete	Antibacterial	517: Ligation of TLRs or NOD proteins in epithelial cells stimulates the production of cytokines, such as IL-1 and IL-6, and the production of chemokines. The chemokines include CXCL8, which is a potent neutrophil chemoattractant, and CCL2, CCL3, CCL4, and CCL5, which attract monocytes, eosinophils, and T cells out of the blood.
Epithelial	CCL4	Secrete	Antibacterial	517: Ligation of TLRs or NOD proteins in epithelial cells stimulates the production of cytokines, such as IL-1 and IL-6, and the production of chemokines. The chemokines include CXCL8, which is a potent neutrophil chemoattractant, and CCL2, CCL3, CCL4, and CCL5, which attract monocytes, eosinophils, and T cells out of the blood.
Epithelial	CCL5	Secrete	Type 2, Antibacterial	623: At the same time, bronchial epithelial cells can produce at least two of the chemokine ligands—CCL5 and CCL11—that bind to the receptor CCR3 expressed on TH2 cells, macrophages, eosinophils, and basophils. Thus, these chemokines, together with the products of activated ILC2s, enhance the type 2 response by attracting more TH2 cells and eosinophils to the damaged lungs.; 517: Ligation of TLRs…
Epithelial	CCL9	Secrete		499: Local dendritic cells are in a favorable position to acquire gut antigens, and they are recruited toward, or even into, the follicle-associated epithelium in response to chemokines that are released constitutively by the epithelial cells. The chemokines include CCL20 (MIP-3a) and CCL9 (MIP-1<U+03B3>), which bind to the receptors CCR6 and CCR1, respectively, on dendritic cells (see Appendix I…
Epithelial	Cryptdins	Secrete		47: The Paneth cells of the gut constitutively produce a-defensins, called cryptdins, which are processed by proteases such as the metalloprotease matrilysin in mice, or trypsin in humans, before being secreted into the gut lumen.
Epithelial	CXCL1	Secrete	Antibacterial	515: Epithelial cells have a crucial role in innate defense against pathogens. TLRs are present in intracellular vesicles or on the basolateral or apical surfaces of epithelial cells, where they recognize different components of invading bacteria. Cytoplasmic NOD1 and NOD2 detect cell-wall peptides from bacteria. TLRs and NODs activate NF<U+03BA>B (see Fig. 3.15), inducing epithelial cells to pro…
Epithelial	CXCL8	Secrete	Inflammation, Angiogenesis, Antibacterial	112: Table Figure 3.28; 515: Epithelial cells have a crucial role in innate defense against pathogens. TLRs are present in intracellular vesicles or on the basolateral or apical surfaces of epithelial cells, where they recognize different components of invading bacteria. Cytoplasmic NOD1 and NOD2 detect cell-wall peptides from bacteria. TLRs and NODs activate NF<U+03BA>B (see Fig. 3.15), inducing…
Epithelial	Defensins	Secrete	Anti-EC bacteria, Antifungal, Antibacterial, Tolerance, Barrier integrity	47: ß-Defensins (and some a-defensins) are made by epithelia outside the gut, primarily in the respiratory and urogenital tracts, skin, and tongue.; 98: NOD2 seems to have a more specialized role, being strongly expressed in the Paneth cells of the gut, where it regulates the expression of potent antimicrobial peptides such as the a- and ß-defensins; 522: In addition, stimulation of pattern recog…
Epithelial	Ficolin	Secrete	Complement	55: L- and H-ficolin are synthesized by the liver and circulate in the blood; M-ficolin is synthesized and secreted by lung and blood cells.
Epithelial	IEL	Activate	Cytotoxicity, Antiviral	636: CD8 T cells in the mucosal epithelium can be activated via their NKG2D receptors, which recognize MIC-A, and they can kill MIC-A-expressing epithelial cells via these same NKG2D receptors (Fig. 14.27).; 636: Gluten peptides can induce the expression of the MHC class Ib molecules MIC-A and MIC-B on gut epithelial cells and the synthesis and release of IL-1 from these cells. Intraepithelial ly…	MIC, MHCI	NKG2D, TCR
Epithelial	IL1	Secrete	Antibacterial, Inflammation, Cytotoxicity	515: Epithelial cells have a crucial role in innate defense against pathogens. TLRs are present in intracellular vesicles or on the basolateral or apical surfaces of epithelial cells, where they recognize different components of invading bacteria. Cytoplasmic NOD1 and NOD2 detect cell-wall peptides from bacteria. TLRs and NODs activate NF<U+03BA>B (see Fig. 3.15), inducing epithelial cells to pro…
Epithelial	IL15	Secrete		636: As well as its relative resistance to digestion, there is mounting evidence that some gliadin-derived peptides stimulate the innate immune system by inducing the release of IL-15 by intestinal epithelial cells.; 512: Figure 12.14 Epithelial cells undergo stress as a result of infection, damage, or toxic peptides, and express MIC-A and MIC-B NKG2D on IEL binds to MIC-A,B and activates the IEL…
Epithelial	IL18	Secrete	Inflammation	515: Many types of cell damage can activate inflammasome (see Section 3-9) that activates pro-caspase 1 and produces IL-1 and IL-18.
Epithelial	IL1a	Secrete	Fever	811: Table Appendix III
Epithelial	IL1b	Secrete	Fever, Type 3, Inflammation, Anti-EC bacteria, Antifungal	811: Table Appendix III
Epithelial	IL20	Secrete	Type 2	812: Table Appendix III
Epithelial	IL25	Secrete	Antiparasitic, Type 2, Inflammation, Microbiome tuning of immune response	448: Figure 11.3; 812: Table Appendix III; 622-623: Allergens can also stimulate the airway epithelium directly, through TLRs and other damage receptors, to release IL-25 and IL-33. These cytokines can lead to the activation of submucosal type 2 innate lymphoid cells (ILC2s), inducing them to release IL-4, IL-5, IL-9, and IL-13.; 624: Both irritant agents and the infectious agents can induce IL-2…
Epithelial	IL32	Secrete		812: Table Appendix III
Epithelial	IL33	Secrete	Antiparasitic, Type 2, Inflammation, Microbiome tuning of immune response	448: Figure 11.3; 812: Table Appendix III; 622-623: Allergens can also stimulate the airway epithelium directly, through TLRs and other damage receptors, to release IL-25 and IL-33. These cytokines can lead to the activation of submucosal type 2 innate lymphoid cells (ILC2s), inducing them to release IL-4, IL-5, IL-9, and IL-13.; 624: Both irritant agents and the infectious agents can induce IL-2…
Epithelial	IL37	Secrete		813: Table Appendix III
Epithelial	IL6	Secrete	Antibacterial, Type 3, Inflammation, Anti-EC bacteria, Antifungal	515: Epithelial cells have a crucial role in innate defense against pathogens. TLRs are present in intracellular vesicles or on the basolateral or apical surfaces of epithelial cells, where they recognize different components of invading bacteria. Cytoplasmic NOD1 and NOD2 detect cell-wall peptides from bacteria. TLRs and NODs activate NF<U+03BA>B (see Fig. 3.15), inducing epithelial cells to pro…
Epithelial	Lectins	Secrete	Antibacterial, Anti-EC bacteria, Antifungal	48: Another type of bactericidal proteins made by epithelia is carbohydrate-binding proteins, or lectins.
Epithelial	Lysozyme	Secrete	Antibacterial	45: Lysozyme is also produced by Paneth cells, specialized epithelial cells in the base of the crypts in the small intestine that secrete many antimicrobial proteins into the gut
Epithelial	NK	Activate		245: There are seven MIC genes, but only two—MICA and MICB—are expressed and produce protein products (see Fig. 6.26). They are expressed in fibroblasts and epithelial cells, particularly in intestinal epithelial cells, and have a role in innate immunity or in the induction of immune responses in circumstances in which interferons are not produced. The MICA and MICB proteins are recognized by the…	MIC	NKG2D
Epithelial	NO	Secrete	Antibacterial	96-97: NOD proteins recognize fragments of bacterial cell-wall peptidoglycans, although it is not known whether this occurs through direct binding or via accessory proteins... When NOD1 or NOD2 recognizes its ligand, it recruits the CARD-containing serine–threonine kinase RIP2 (also known as RICK and RIPK2) (see Fig. 3.17). RIP2 associates with the E3 ligases cIAP1, cIAP2, and XIAP, whose activit…
Epithelial	RegIIIg	Secrete	Tolerance, Barrier integrity	522: In addition, stimulation of pattern recognition receptors on Paneth cells induces the production of antimicrobial peptides such as RegIII<U+03B3> and defensins (see Section 2-4), which are also stimulated by IL-22 derived from TH17 CD4 T cells and ILC3s.; 517: Certain specialized populations of epithelial cells have particularly important roles in innate immune defense of the intestine. Pane…
Epithelial	Retinoic acid	Secrete	Microbiome tuning of immune response	524: Figure 12.23
Epithelial	Secretory phospholipase A2	Secrete	Antibacterial	45: Paneth cells also produce secretory phospholipase A2, a highly basic enzyme that can enter the bacterial cell wall to access and hydrolyze phospholipids in the cell membrane, killing the bacteria.
Epithelial	Serum Amyloid A	Secrete	Microbiome tuning of immune response	524: Figure 12.23
Epithelial	T_Cytotoxic	Activate	Cytotoxicity	245: There are seven MIC genes, but only two—MICA and MICB—are expressed and produce protein products (see Fig. 6.26). They are expressed in fibroblasts and epithelial cells, particularly in intestinal epithelial cells, and have a role in innate immunity or in the induction of immune responses in circumstances in which interferons are not produced. The MICA and MICB proteins are recognized by the…	MIC	NKG2D
Epithelial	T_gd	Activate	Cytotoxicity	245: There are seven MIC genes, but only two—MICA and MICB—are expressed and produce protein products (see Fig. 6.26). They are expressed in fibroblasts and epithelial cells, particularly in intestinal epithelial cells, and have a role in innate immunity or in the induction of immune responses in circumstances in which interferons are not produced. The MICA and MICB proteins are recognized by the…	MIC	NKG2D
Epithelial	TGFb	Secrete	Microbiome tuning of immune response, Tolerance	481: TRM cells, particularly CD8 TRM cells, enter and reside within the epithelium. TGF-ß production by epithelial cells induces TRM cells to express the integrin aE:ß7, which binds E-cadherin expressed by epithelium and is required for TRM retention.; 505: The anti-inflammatory behavior of mucosal dendritic cells in the healthy gut is promoted by factors that are constitutively produced in the m…
Epithelial	TSLP	Secrete	Antiparasitic, Type 2, Microbiome tuning of immune response	448: Figure 11.3; 813: Table Appendix III; 524: Figure 12.23; 462: Dendritic cells required for the presentation of helminth antigens to naive CD4 T cells appear to be activated by IL-13 produced by ILC2 cells and innate cytokines, such as epithelium-derived TSLP, which repress the development of TH1- and TH17-inducing dendritic cells in favor of dendritic cells that promote TH2 cell differentiat…
Erythroblast	Erythrocyte	Differentiate	Hematopoiesis	4: Figure 1.3
FDC	B	Activate	T independent B activation/IgA production	509: In mice, unlike humans, a significant proportion of intestinal IgA is derived from T-cell-independent B-cell activation and class switching. This depends on activation of the innate immune system by the products of commensal microbes and may result from the direct interaction of B cells with conventional dendritic cells and follicular dendritic cells in solitary lymphoid follicles. This anti…
FDC	B	Recruit		311: Mature B cells have undergone phenotypic changes that might make their access to the follicles easier; for example, they express CXCR5, the receptor for CXCL13, which is expressed by FDCs (see Section 10-3).	CXCL13	CXCR
FDC	BAFF	Secrete		403: Once in the follicle, naive B cells encounter the soluble TNF-family cytokine BAFF (see Section 8-8), which is secreted by FDCs, stromal cells, and dendritic cells and which acts as a survival factor for B cells.; 404: BAFF is produced by FDCs and other cells in the B-cell follicle, where it supports B-cell survival.
FDC	CXCL13	Secrete	Antibody production, LN development	350: once present, the FDCs secrete CXCL13, a chemokine that is a chemoattractant for B cells.; 351: The most likely source of CXCL13 is the FDC, possibly along with other follicular stromal cells.; 409: Initially, these rapidly proliferating B cells, called centroblasts, express the chemokine receptors CXCR4 and CXCR5 but markedly reduce their expression of surface immunoglobulin, particularly o…
Fibroblast	CCL2	Secrete	Inflammation, Type 2	112: Table Figure 3.28
Fibroblast	CCL3	Secrete	Antiviral, Type 1	112: Table Figure 3.28
Fibroblast	CXCL1	Secrete	Inflammation, Fibroplasia, Angiogenesis	112: Table Figure 3.28
Fibroblast	CXCL2	Secrete	Inflammation, Fibroplasia, Angiogenesis	112: Table Figure 3.28
Fibroblast	CXCL3	Secrete	Inflammation, Fibroplasia, Angiogenesis	112: Table Figure 3.28
Fibroblast	CXCL8	Secrete	Inflammation, Angiogenesis	112: Table Figure 112
Fibroblast	GCSF	Secrete	Hematopoiesis	811: Table Appendix III
Fibroblast	IFNb	Secrete	Antiviral, Antigen presentation	811: Table Appendix III
Fibroblast	IL11	Secrete	Hematopoiesis	811: Table Appendix III
Fibroblast	LIF	Secrete		813: Table Appendix III
Fibroblast	MMP	Secrete		668: Fibroblasts activated by cytokines produce matrix metalloproteinases (MMPs), which contribute to tissue destruction.
Fibroblast	NK	Activate		245: There are seven MIC genes, but only two—MICA and MICB—are expressed and produce protein products (see Fig. 6.26). They are expressed in fibroblasts and epithelial cells, particularly in intestinal epithelial cells, and have a role in innate immunity or in the induction of immune responses in circumstances in which interferons are not produced. The MICA and MICB proteins are recognized by the…	MIC	NKG2D
Fibroblast	OPGL	Secrete		668: The TNF family cytokine RANK ligand, expressed by T cells and fibroblasts in the inflamed joint, is the primary activator of bone-destroying osteoclasts.
Fibroblast	T_Cytotoxic	Activate	Cytotoxicity	245: There are seven MIC genes, but only two—MICA and MICB—are expressed and produce protein products (see Fig. 6.26). They are expressed in fibroblasts and epithelial cells, particularly in intestinal epithelial cells, and have a role in innate immunity or in the induction of immune responses in circumstances in which interferons are not produced. The MICA and MICB proteins are recognized by the…	MIC	NKG2D
Fibroblast	T_gd	Activate	Cytotoxicity	245: There are seven MIC genes, but only two—MICA and MICB—are expressed and produce protein products (see Fig. 6.26). They are expressed in fibroblasts and epithelial cells, particularly in intestinal epithelial cells, and have a role in innate immunity or in the induction of immune responses in circumstances in which interferons are not produced. The MICA and MICB proteins are recognized by the…	MIC	NKG2D
Flagellin	DC	Activate	Antibacterial, Type 3, Microbiome tuning of immune response, Anti-EC bacteria, Antifungal	89: Table Figure 3.10; 90: TLR-5 is expressed on the cell surface of macrophages, dendritic cells, and intestinal epithelial cells; it recognizes flagellin, a protein subunit of bacterial flagella.; 523: Flagellin present on many intestinal bacterial species can stimulate TLR-5 on mucosal CD11b-expressing dendritic cells, inducing the production of IL-6 and IL-23 and favoring TH17 and IgA respons…		TLR
Flagellin	Epithelial	Activate	Antibacterial	89: Table Figure 3.10; 90: TLR-5 is expressed on the cell surface of macrophages, dendritic cells, and intestinal epithelial cells; it recognizes flagellin, a protein subunit of bacterial flagella.; 516: TLR-5 expressed by the epithelial basal membrane can bind salmonella flagellin, activating the NF<U+03BA>B pathway. After uptake by macrophages in the lamina propria, invasive Salmonella induces …		TLR
Flagellin	Macrophage	Activate	Antibacterial	89: Table Figure 3.10; 90: TLR-5 is expressed on the cell surface of macrophages, dendritic cells, and intestinal epithelial cells; it recognizes flagellin, a protein subunit of bacterial flagella.		TLR
fMLF	Neutrophil	Recruit	Complement, Inflammation	113: Complement fragments such as C3a and C5a, and fMLF bacterial peptides, also act as chemoattractants for neutrophils.
GCSF	Hematopoietic	Polarize	Type 3, Anti-EC bacteria, Hematopoiesis	465: IL-17 produced by TH17 cells activates stromal cells and myeloid cells to produce G-CSF, which stimulates neutrophil production in bone marrow; 384-385: IL-17A and IL-17F produced by TH17 cells act primarily on stromal cells, activating them to produce G-CSF, which enhances production of neutrophils by the bone marrow.
GMCSF	B	Polarize		385: Table Figure 9.4
GMCSF	Basophil	Activate	Inflammation	617: Eosinophil degranulation releases major basic protein (see Fig. 14.10), which in turn causes the degranulation of mast cells and basophils. This effect is augmented by any of the cytokines that affect eosinophil and basophil growth, differentiation, and activation, such as IL-3, IL-5, and GM-CSF.
GMCSF	Eosinophil	Activate	Allergic Inflammation, Inflammation	616: In allergic tissue reactions, the large concentrations of IL-5, IL-3, and GM-CSF that are typically present are likely to contribute to degranulation.; 614: Table Figure 14.9; 616: Table Figure 14.10
GMCSF	Hematopoietic	Polarize	Hematopoiesis, Type 1, Anti-IC bacteria	617: Basophils are also present at the site of an inflammatory reaction, and growth factors for basophils are very similar to those for eosinophils; they include IL-3, IL-5, and GM-CSF.; 617: But when TH2 cells are activated, cytokines they produce such as IL-5 and GM-CSF increase the production of eosinophils in the bone marrow and their release into the circulation.; 460: IL-3 and GM-CSF stimul…
GMCSF	Mast	Activate	Inflammation	617: Eosinophil degranulation releases major basic protein (see Fig. 14.10), which in turn causes the degranulation of mast cells and basophils. This effect is augmented by any of the cytokines that affect eosinophil and basophil growth, differentiation, and activation, such as IL-3, IL-5, and GM-CSF.
GMCSF	Monocyte	Polarize		727: In this therapy, a patient’s monocytes are extracted from peripheral blood and cultured with a fusion protein containing the antigen prostatic acid phosphatase (PAP), which is expressed by most prostate cancers, and the cytokine granulocyte–macrophage colony-stimulating factor (GM-CSF), which induces monocytes to undergo maturation to monocyte-derived dendritic cells.; 727: Similarly, tumor …
GMCSF	Monocyte	Recruit	Inflammation	632: Allergic contact dermatitis can be caused by the activation of CD4 or CD8 T cells, depending on the pathway by which the antigen is processed... During the sensitization phase, Langerhans cells in the epidermis and dendritic cells in the dermis take up and process antigen, and migrate to regional lymph nodes, where they activate T cells (see Fig. 9.13) with the consequent production of memor…
Granulocyte Progenitor	Basophil	Differentiate	Hematopoiesis	4: Figure 1.3
Granulocyte Progenitor	Eosinophil	Differentiate	Hematopoiesis	4: Figure 1.3
Granulocyte Progenitor	Mast	Differentiate	Hematopoiesis	4: Figure 1.3
Granulocyte Progenitor	Monocyte	Differentiate	Hematopoiesis	4: Figure 1.3
Granulocyte Progenitor	Neutrophil	Differentiate	Hematopoiesis, Fever, Type 3, Anti-EC bacteria	4: Figure 1.3
Heat-shock proteins	DC	Activate	Antibacterial	362: Heat-shock proteins are another internal bacterial constituent that can activate the antigen-presenting function of dendritic cells.
Heat-shock proteins	T_gd	Activate		167: Additional ligands may include heat-shock proteins and nonpeptide ligands such as phosphorylated ligands or mycobacterial lipid antigens. <U+03B3>:d T cells can also respond to unorthodox nucleotides and phospholipids
Hematopoietic	Common Lymphoid Progenitor	Differentiate	Hematopoiesis	4: Figure 1.3; 297: The first branch leads to cells with myeloid and erythroid potential, on the one hand (CMPs and MePs), and, on the other, to the common lymphoid progenitors (CLPs), with lymphoid potential. The CLP population is heterogeneous and single cells can give rise to nK cells, T cells, or B cells through successive stages of differentiation in either the bone marrow or thymus. There m…
Hematopoietic	Common Myeloid Progenitor	Differentiate	Hematopoiesis	4: Figure 1.3; 297: The first branch leads to cells with myeloid and erythroid potential, on the one hand (CMPs and MePs), and, on the other, to the common lymphoid progenitors (CLPs), with lymphoid potential. The former give rise to all nonlymphoid cellular blood elements, including circulating monocytes and granulocytes, as well as the macrophages and dendritic cells that reside in tissues and …
Hematopoietic	Erythroblast	Differentiate	Hematopoiesis	4: Figure 1.3
Hematopoietic	ILC	Differentiate	Hematopoiesis	298: In the next stage, MPPs produce two subsets of progenitor cells that give rise to all the lymphocyte lineages. One progenitor cell, as yet unnamed, produces the ILC subsets, ILC1, ILC2, and ILC3 cells.
Hepatocyte	CRP	Secrete	Fever, Acute phase response, Complement	120: One of the most important of these occurs in the liver and is the initiation of a response known as the acute-phase response (Fig. 3.34)... One acute-phase protein, the C-reactive protein, is a member of the pentraxin protein family, so called because the proteins are formed from five identical subunits.; 121: Acute-phase proteins are produced by liver cells in response to cytokines released…
Hepatocyte	Fibrinogen	Secrete	Acute phase response	121: Acute-phase proteins are produced by liver cells in response to cytokines released by macrophages in the presence of bacteria (top panel). They include serum amyloid protein (SAP) (in mice but not humans), C-reactive protein (CRP), fibrinogen, and mannose-binding lectin (MBL).
Hepatocyte	Ficolin	Secrete	Complement	55: L- and H-ficolin are synthesized by the liver and circulate in the blood; M-ficolin is synthesized and secreted by lung and blood cells.
Hepatocyte	IL1RA	Secrete		811: Table Appendix III
Hepatocyte	Mannose-binding lectin	Secrete	Fever, Acute phase response	120: One of the most important of these occurs in the liver and is the initiation of a response known as the acute-phase response (Fig. 3.34)... Mannose-binding lectin (MBL) is another acute-phase protein; it serves as an innate recognition molecule that can activate the lectin pathway of complement (see Section 2-6).; 121: Acute-phase proteins are produced by liver cells in response to cytokines…
Hepatocyte	SAP	Secrete	Acute phase response	121: Acute-phase proteins are produced by liver cells in response to cytokines released by macrophages in the presence of bacteria (top panel). They include serum amyloid protein (SAP) (in mice but not humans), C-reactive protein (CRP), fibrinogen, and mannose-binding lectin (MBL).
Hepatocyte	SPA	Secrete	Acute phase response	120: Two other proteins with opsonizing properties that are also produced in increased amounts during an acute-phase response are the surfactant proteins, SP-A and SP-D. These are produced by the liver and a variety of epithelia.
Hepatocyte	SPD	Secrete	Acute phase response	120: Two other proteins with opsonizing properties that are also produced in increased amounts during an acute-phase response are the surfactant proteins, SP-A and SP-D. These are produced by the liver and a variety of epithelia.
Histamine	DC	Activate		614: Acting through the H1 receptor on dendritic cells, histamine can increase antigen-presenting capacity and TH1 cell priming; acting through the H1 receptor on T cells, it can enhance TH1 cell proliferation and IFN-<U+03B3> production.		H1R
Histamine	Endothelial	Activate	Inflammation, Vascular permeability increase, Barrier immunity	614: Histamine acts via the H1 receptor on local blood vessels to cause an immediate increase in local blood flow and vessel permeability. This leads to edema and local inflammation.; 618-619: In the skin, histamine acting on H1 receptors on local blood vessels causes an immediate increase in vascular permeability, which leads to extravasation of fluid and edema.; 116: P-selectin appears on endot…		H1R
Histamine	Somatic	Activate	Vascular permeability increase	618-619: Histamine also acts on H1 receptors on local nerve endings, leading to reflex vasodilation of cutaneous blood vessels and local reddening of the skin.		H1R
Histamine	Th1	Activate		614: Acting through the H1 receptor on dendritic cells, histamine can increase antigen-presenting capacity and TH1 cell priming; acting through the H1 receptor on T cells, it can enhance TH1 cell proliferation and IFN-<U+03B3> production.		H1R
iC3b	B	Activate	Complement	63: Table Figure 2.30 Part of B-cell co-receptor Enhances B-cell response to antigens		CR2
iC3b	DC	Activate	Complement, Phagocytosis	63: Table Figure 2.30		CR4
iC3b	FDC	Activate	Complement, Phagocytosis	63: Table Figure 2.30; 63: Table Figure 2.30 p64: the binding of iC3b to the receptor CR3 is sufficient on its own to stimulate phagocytosis.		CR2, CR3
iC3b	Macrophage	Activate	Complement, Phagocytosis	63: Table Figure 2.30 p64: the binding of iC3b to the receptor CR3 is sufficient on its own to stimulate phagocytosis.; 63: Table Figure 2.30; 63: Table Figure 2.30 note: cell type is tissue-resident macrophages, hepatic sinusoid macrophages		CR3, CR4, CRIg
iC3b	Monocyte	Activate	Complement, Phagocytosis	63: Table Figure 2.30 p64: the binding of iC3b to the receptor CR3 is sufficient on its own to stimulate phagocytosis.; 63: Table Figure 2.30		CR3, CR4
iC3b	Neutrophil	Activate	Complement, Phagocytosis	63: Table Figure 2.30 p64: the binding of iC3b to the receptor CR3 is sufficient on its own to stimulate phagocytosis.; 63: Table Figure 2.30		CR3, CR4
IDO	T_Cytotoxic	Inhibit	Immunosuppression	719: Figure 16.14
IEL	Epithelial	Kill	Cytotoxicity, Antiviral	636: CD8 T cells in the mucosal epithelium can be activated via their NKG2D receptors, which recognize MIC-A, and they can kill MIC-A-expressing epithelial cells via these same NKG2D receptors (Fig. 14.27).; 636: Gluten peptides can induce the expression of the MHC class Ib molecules MIC-A and MIC-B on gut epithelial cells and the synthesis and release of IL-1 from these cells. Intraepithelial ly…	NKG2D, FasL	MIC, Fas
IEL	Granzymes	Secrete	Antiviral	512: Figure 12.14 Virus infects mucosal epithelial cell Infected cell displays viral peptide to CD8 IEL via MHC class I Activated IEL kills infected epithelial cell by perforin/granzyme and Fas-dependent pathways and legend: Type a IELs (top panels) are conventional CD8 cytotoxic T cells that recognize peptides derived from viruses or other intracellular pathogens bound to classical MHC class I m…
IEL	IFNg	Secrete	Antiviral	512: Type a (inducible) IELs express a:ß T-cell receptors and the CD8a:ß heterodimer. They are derived from naive CD8 T cells that were activated by antigen in the Peyer’s patches or mesenteric lymph nodes, and they function as conventional class I MHC-restricted cytotoxic T cells, killing virus-infected cells, for example (Fig. 12.14, top panels). They also secrete effector cytokines such as IFN…
IEL	Keratinocyte growth factor	Secrete	Inflammation	513: Type b IELs are also thought to be important in aiding the repair of the mucosa after inflammatory damage: they stimulate the release of antimicrobial peptides, thus helping to remove the source of the inflammation; and they release cytokines such as keratinocyte growth factor, which promotes epithelial barrier function, and TGF-ß, which assists tissue repair, as well as inhibiting local inf…
IEL	NO	Secrete	Inflammation	513: Like innate immune cells, type b IELs constitutively express genes associated with inflammation, such as the production of high levels of cytotoxic molecules, NO, and pro-inflammatory cytokines and chemokines. Their role in the gut may be the rapid recognition and elimination of epithelial cells that express an abnormal phenotype as a result of stress or infection (see Fig. 12.14, bottom pan…
IEL	Perforin	Secrete	Antiviral	512: Figure 12.14 Virus infects mucosal epithelial cell Infected cell displays viral peptide to CD8 IEL via MHC class I Activated IEL kills infected epithelial cell by perforin/granzyme and Fas-dependent pathways and legend: Type a IELs (top panels) are conventional CD8 cytotoxic T cells that recognize peptides derived from viruses or other intracellular pathogens bound to classical MHC class I m…
IEL	TGFb	Secrete	Inflammation	513: Type b IELs are also thought to be important in aiding the repair of the mucosa after inflammatory damage: they stimulate the release of antimicrobial peptides, thus helping to remove the source of the inflammation; and they release cytokines such as keratinocyte growth factor, which promotes epithelial barrier function, and TGF-ß, which assists tissue repair, as well as inhibiting local inf…
IFNa	DC	Activate		664: IFN-a increases BAFF production by monocytes and dendritic cells, and BAFF interacts with receptors on B cells. Excess BAFF can increase autoreactive B-cell survival, leading to increased autoantibody production (lower panel).
IFNa	Monocyte	Activate		664: IFN-a increases BAFF production by monocytes and dendritic cells, and BAFF interacts with receptors on B cells. Excess BAFF can increase autoreactive B-cell survival, leading to increased autoantibody production (lower panel).
IFNa	NK	Activate	Antiviral, Cytotoxicity	122: The interferons IFn-a and IFn-ß have three major functions. First, they induce resistance to viral replication in uninfected cells by activating genes that cause the destruction of mRnA and inhibit the translation of viral proteins and some host proteins. These include the Mx proteins, oligoadenylate synthetase, PKR, and IFIT proteins. Second, they can induce MHC class I expression in most c…
IFNa	pDC	Activate	Antibacterial, Antiviral, Antigen presentation	362: Exposure to unmethylated DNA activates NF<U+03BA>B and mitogen-activated protein kinase (MAPK) signaling pathways (see Figs. 7.19–7.21), leading to the production of pro-inflammatory cytokines such as IL-6, IL-12, IL-18, and interferon (IFN)-a and IFN-ß by dendritic cells. In turn, these cytokines act on the dendritic cells themselves to augment the expression of co-stimulatory molecules.
IFNa	T_CD4	Polarize		375: For TH1 development, STAT1 and STAT4 are critical and are sequentially activated by interferons (type 1—IFN-a and IFN-ß; or type 2—IFN-<U+03B3>) and IL-12, respectively, which are produced by innate immune cells early during infection.
IFNb	NK	Activate	Antiviral, Cytotoxicity	122: The interferons IFn-a and IFn-ß have three major functions. First, they induce resistance to viral replication in uninfected cells by activating genes that cause the destruction of mRnA and inhibit the translation of viral proteins and some host proteins. These include the Mx proteins, oligoadenylate synthetase, PKR, and IFIT proteins. Second, they can induce MHC class I expression in most c…
IFNb	pDC	Activate	Antibacterial, Antiviral, Antigen presentation	362: Exposure to unmethylated DNA activates NF<U+03BA>B and mitogen-activated protein kinase (MAPK) signaling pathways (see Figs. 7.19–7.21), leading to the production of pro-inflammatory cytokines such as IL-6, IL-12, IL-18, and interferon (IFN)-a and IFN-ß by dendritic cells. In turn, these cytokines act on the dendritic cells themselves to augment the expression of co-stimulatory molecules.
IFNb	T_CD4	Polarize		375: For TH1 development, STAT1 and STAT4 are critical and are sequentially activated by interferons (type 1—IFN-a and IFN-ß; or type 2—IFN-<U+03B3>) and IL-12, respectively, which are produced by innate immune cells early during infection.
IFNg	B	Polarize	Class switching, Antibody production, Type 1	377: In addition to production of low amounts of cytokines characteristic of the effector T-cell subsets with which they develop in parallel (for example, IFN-<U+03B3>, IL-4, or IL-17), and which promote different patterns of B-cell class switching, TFH cells produce high amounts of IL-21, a cytokine that supports the proliferation and differentiation of B cells into antibody-producing plasma cel…
IFNg	DC	Activate	Antigen presentation	233: Gene expression of the classical MHC class II proteins, along with the invariant-chain, DMa, DMß, and DOa, but not DOß, is coordinately increased by IFN-<U+03B3>, which is produced by activated TH1 cells, CD8 T cells, and NK cells. This form of regulation allows dendritic cells and macrophages to upregulate molecules involved in processing of intravesicular antigens when presenting antigens …
IFNg	Endothelial	Activate	Inflammation	632: Figure 14.21
IFNg	Epithelial	Activate	Inflammation	635: Figure 14.25
IFNg	Keratinocyte	Activate		632: Allergic contact dermatitis can be caused by the activation of CD4 or CD8 T cells, depending on the pathway by which the antigen is processed... During the sensitization phase, Langerhans cells in the epidermis and dendritic cells in the dermis take up and process antigen, and migrate to regional lymph nodes, where they activate T cells (see Fig. 9.13) with the consequent production of memor…
IFNg	Macrophage	Activate	Antibacterial, Anti-IC bacteria, Type 1, Antiparasitic, Antiviral, Antigen presentation, Licensing, Inflammation	30: For example, the TH1 subset of CD4 T cells helps to control certain bacteria that take up residence in membrane-enclosed vesicles inside macrophages. They produce the same cytokine as ILC1 cells, IFN-<U+03B3>, which activates macrophages to increase their intracellular killing power and destroy these bacteria.; 126: The production of IFN-<U+03B3> by NK cells early in an immune response can di…
IFNg	Macrophage	Recruit		392: IFN-<U+03B3> also activates macrophages, recruiting them to sites of infection, where they serve both as effector cells and as antigen-presenting cells.
IFNg	NK	Activate		385: Table Figure 9.4
IFNg	T_CD4	Polarize	Type 1	126: The production of IFN-<U+03B3> by NK cells early in an immune response can directly activate macrophages to enhance their capacity to kill pathogens, augmenting innate immunity, but also influences adaptive immunity through actions on dendritic cells and in regulating the differentiation of CD4 T cells into the pro-inflammatory TH1 subset, which produces IFN-<U+03B3>. NK cells also produce T…
IFNg	T_CD8	Polarize	Type 1	451: Also, similar to the effect on TH1 cells of IFN-<U+03B3> production by ILC1s, the production of IFN-<U+03B3> by activated NK cells may contribute to the enhanced differentiation of cytolytic CD8 T cells.
IFNg	T_reg	Activate	Immunosuppression	611: Increasing expression of the anti-inflammatory enzyme indoleamine 2,3-dioxygenase (IDO) by treatment with IFN-<U+03B3> or by unmethylated CpG DNA can induce the generation or activation of Treg cells.
IFNg	Th2	Inhibit		377: Conversely, IFN-<U+03B3>, a product of TH1 cells, can inhibit the proliferation of TH2 cells (see Fig. 9.34).; 378: IFN-g acts on TH2 cells to inhibit proliferation; 378: IFn-<U+03B3> produced by TH1 cells blocks the growth of TH2 cells (right panels).
IgA	B	Activate		433: Table Figure 10.38; 434: Recently, Fca/µR was discovered as a receptor that binds both IgA and IgM. Fca/µR is expressed primarily on macrophages and B cells in the lamina propria of the intestine and in germinal centers.		Fca/mR
IgA	Bacteria	Inhibit		508: First, it inhibits microbial adherence to the epithelium, its ability to bind bacteria being assisted by the unusually wide and flexible angle between the Fab pieces of the IgA molecule, particularly the IgA1 isotype (see Section 5-12), allowing very efficient bivalent binding to large antigens such as bacteria. Secretory IgA can also neutralize microbial toxins or enzymes.
IgA	DC	Activate	Anti-inflammatory	508: Binding of the IgA-containing complex to DC-SIGN on the dendritic cells induces them to produce anti-inflammatory IL-10.; 508: Uptake of IgA:antigen complexes by dendritic cells also induces these cells to produce anti-inflammatory IL-10. Together these properties mean that IgA can limit the penetration of microbes into the mucosa without risking inflammatory damage to these fragile tissues,…		DCSIGN
IgA	Eosinophil	Activate	Antiparasitic, Inflammation	464: In addition to Fce receptors that arm them for degranulation with IgE, eosinophils bear Fc receptors for IgG and can mediate ADCC against IgG-coated parasites (see Fig. 10.38). They also express the Fca receptor (CD89) and degranulate in response to stimulation by secretory IgA.; 433: Table Figure 10.38; 616: For example, parasites coated with IgG, C3b, or IgA can cause eosinophil degranulat…		FcaR, FcaRI
IgA	Macrophage	Activate	Anti-EC bacteria, Antifungal, Antibacterial, Phagocytosis	434: Recently, Fca/µR was discovered as a receptor that binds both IgA and IgM. Fca/µR is expressed primarily on macrophages and B cells in the lamina propria of the intestine and in germinal centers.; 433: Table Figure 10.38; 466: TFH cells that develop coordinately with TH17 cells promote the production of high-affinity IgG and IgA antibodies by plasma cells that can express CCR6 and thereby lo…		Fca/mR, FcaRI
IgA	Microbial products	Inhibit		508: First, it inhibits microbial adherence to the epithelium, its ability to bind bacteria being assisted by the unusually wide and flexible angle between the Fab pieces of the IgA molecule, particularly the IgA1 isotype (see Section 5-12), allowing very efficient bivalent binding to large antigens such as bacteria. Secretory IgA can also neutralize microbial toxins or enzymes.
IgA	Neutrophil	Activate	Anti-EC bacteria, Antifungal, Antibacterial, Phagocytosis	433: Table Figure 10.38; 466: TFH cells that develop coordinately with TH17 cells promote the production of high-affinity IgG and IgA antibodies by plasma cells that can express CCR6 and thereby localize to sites of type 3 responses in barrier tissues, where they can arm neutrophils and macrophages ‘on-site.’; 438: Fc receptors on macrophages and neutrophils recognize the constant regions of IgG …		FcaRI
IgA	Virus	Inhibit	Antiviral	469: In polio, specific IgA on mucosal epithelial surfaces also neutralizes the virus before it enters the tissues.
IgE	B	Activate		433: Table Figure 10.38		FceRII
IgE	Basophil	Activate	Inflammation, Allergic Inflammation, Antiparasitic, Type 2	617: Basophils express high-affinity FceRI on their cell surfaces and so have IgE bound. On activation by antigen binding to IgE or by cytokines, they release histamine from their granules and also produce IL-4 and IL-13.; 433: Table Figure 10.38; 435: Cross-linking by antigen of IgE bound to the high-affinity FceRI on mast cells and basophils also results in exocytosis of their granule contents,…		FceRI
IgE	DC	Activate	Allergic Inflammation	605: In humans, the IgE response, once initiated, can also be ampliied by the capture of IgE by Fce receptors on dendritic cells. Some populations of human immature dendritic cells—for example, the Langerhans cells of the skin— express surface FceRI in an inflammatory setting, and once anti-allergen IgE antibodies have been produced, they can bind to these receptors. The bound IgE forms a highly …		FceRI
IgE	Eosinophil	Activate	Antiparasitic, Inflammation	435: The principal leukocytes involved in the destruction of bacteria are macrophages and neutrophils, whereas large parasites such as helminths are usually attacked by eosinophils (Fig. 10.41), nonphagocytic cells that can bind antibody-coated parasites via several different Fc receptors, including the low-ainity Fce receptor for IgE, CD23 (see Fig. 10.38). Crosslinking of these receptors by ant…		CD23, FceRII
IgE	Macrophage	Activate		193: Table Figure 5.20
IgE	Mast	Activate	Allergic Inflammation, Inflammation, Type 2, Antiparasitic	270: The Fc<U+03B3> chain is also the signaling component of another Fc receptor— the Fce receptor I (FceRI) on mast cells. As we discuss in Chapter 14, this receptor binds IgE antibodies, and on cross-linking by allergens, it triggers the degranulation of mast cells.; 627: The allergic response to innocuous antigens reflects the pathophysiological aspects of a defensive immune response whose phy…		FceRI
IgE	Neutrophil	Activate		193: Table Figure 5.20
IgG	B	Inhibit		289: When the B-cell receptor binds an antigen that is already present in immune complexes with IgG, the ITIM-containing Fc receptor Fc<U+03B3>RIIB is engaged at the same time as the B-cell receptor. The Src-family kinase present at the B-cell receptor (BCR) phosphorylates the ITIM motif of Fc<U+03B3>RIIB, which then recruits the SH2 domain-containing inositol phosphatase SHIP. SHIP dephosphoryla…		FcgRIIB, FcgRIIB1
IgG	DC	Activate		433: Table Figure 10.38		FcgRIIA
IgG	Eosinophil	Activate	Antiparasitic, Inflammation	464: In addition to Fce receptors that arm them for degranulation with IgE, eosinophils bear Fc receptors for IgG and can mediate ADCC against IgG-coated parasites (see Fig. 10.38). They also express the Fca receptor (CD89) and degranulate in response to stimulation by secretory IgA.; 616: For example, parasites coated with IgG, C3b, or IgA can cause eosinophil degranulation.; 438: Eosinophils ar…		FcgRI, FcgRIIA, FcgRIII
IgG	Eosinophil	Inhibit		433: Table Figure 10.38		FcgRIIB2
IgG	Macrophage	Activate	Phagocytosis, Anti-EC bacteria, Antifungal, Antibacterial, Type 2	270: One example is Fc<U+03B3>RIII (CD16); this is a receptor for IgG that triggers antibody- dependent cell-mediated cytotoxicity (ADCC) by NK cells, which we consider in Chapter 11; CD16 is also found on macrophages and neutrophils, where it facilitates the uptake and destruction of antibody-bound pathogens.; 466: TFH cells that develop coordinately with TH17 cells promote the production of hig…		FcgRIII, FcgRI, FcgRIIA
IgG	Macrophage	Inhibit		433: Table Figure 10.38		FcgRIIB2
IgG	Mast	Activate	Inflammation, Vascular permeability increase	436: Mast cells have Fc receptors specific for IgE (FceRI) and IgG (Fc<U+03B3>RIII), and can be activated to release their granules and to secrete lipid inflammatory mediators and cytokines via antibody bound to these receptors.; 629: In individuals who have already made IgG antibody against an antigen, the same antigen injected into the skin forms immune complexes with IgG antibody that has diff…		FcgRIII
IgG	Mast	Inhibit		433: Table Figure 10.38		FcgRIIB1
IgG	Neutrophil	Activate	Phagocytosis, Anti-EC bacteria, Antifungal, Antibacterial	270: One example is Fc<U+03B3>RIII (CD16); this is a receptor for IgG that triggers antibody- dependent cell-mediated cytotoxicity (ADCC) by NK cells, which we consider in Chapter 11; CD16 is also found on macrophages and neutrophils, where it facilitates the uptake and destruction of antibody-bound pathogens.; 466: TFH cells that develop coordinately with TH17 cells promote the production of hig…		FcgRIII, FcgRI, FcgRIIA
IgG	Neutrophil	Inhibit		433: Table Figure 10.38		FcgRIIB2
IgG	NK	Activate	ADCC, Cytotoxicity, Antiviral	270: One example is Fc<U+03B3>RIII (CD16); this is a receptor for IgG that triggers antibody- dependent cell-mediated cytotoxicity (ADCC) by NK cells, which we consider in Chapter 11; CD16 is also found on macrophages and neutrophils, where it facilitates the uptake and destruction of antibody-bound pathogens.; 270: The Fc<U+03B3> receptor III (Fc<U+03B3>RIII, or CD16) is found on nK cells, macro…		FcgRIII
IgG	Platelet	Activate		433: Table Figure 10.38		FcgRIIA
IgG	Virus	Inhibit	Antiviral	469: In both the initial and recurrent infection, a strong, rapid antiviral IgG response against the virus is essential for survival. The antibody response clears the virus from the bloodstream and gives the patient time to activate cytotoxic T cells.
IgM	B	Activate		433: Table Figure 10.38; 434: Recently, Fca/µR was discovered as a receptor that binds both IgA and IgM. Fca/µR is expressed primarily on macrophages and B cells in the lamina propria of the intestine and in germinal centers.		Fca/mR
IgM	Macrophage	Activate		433: Table Figure 10.38; 434: Recently, Fca/µR was discovered as a receptor that binds both IgA and IgM. Fca/µR is expressed primarily on macrophages and B cells in the lamina propria of the intestine and in germinal centers.		Fca/mR
IL1	IEL	Activate	Cytotoxicity	636: Gluten peptides can induce the expression of the MHC class Ib molecules MIC-A and MIC-B on gut epithelial cells and the synthesis and release of IL-1 from these cells. Intraepithelial lymphocytes (IELs), many of which are CD8 cytotoxic T cells, recognize the MIC proteins via the receptor NKG2D, which, together with the co-stimulator IL-1, activates the IELs to kill the MIC-bearing cells, lea…
IL1	ILC3	Activate		467: Similarly, stimulation of TH2 and ILC2 cells by TSLP (STAT5) plus IL-33 produces IL-5 and IL-13, and both TH17 and ILC3 cells stimulated by IL-23 (STAT3) plus IL-1 produce IL-17 and IL-22.
IL1	Macrophage	Activate	Antibacterial, Inflammation	515: Epithelial cells have a crucial role in innate defense against pathogens. TLRs are present in intracellular vesicles or on the basolateral or apical surfaces of epithelial cells, where they recognize different components of invading bacteria. Cytoplasmic NOD1 and NOD2 detect cell-wall peptides from bacteria. TLRs and NODs activate NF<U+03BA>B (see Fig. 3.15), inducing epithelial cells to pro…
IL1	Monocyte	Recruit	Inflammation	632: Allergic contact dermatitis can be caused by the activation of CD4 or CD8 T cells, depending on the pathway by which the antigen is processed... During the sensitization phase, Langerhans cells in the epidermis and dendritic cells in the dermis take up and process antigen, and migrate to regional lymph nodes, where they activate T cells (see Fig. 9.13) with the consequent production of memor…
IL1	Neutrophil	Activate	Antibacterial	516: After uptake by macrophages in the lamina propria, invasive Salmonella induces caspase 1 activation, promoting production of IL-1 and IL-8. CXCL8 is also produced by the infected macrophages, and together these mediators recruit and activate neutrophils
IL1	Neutrophil	Recruit	Antibacterial	516: After uptake by macrophages in the lamina propria, invasive Salmonella induces caspase 1 activation, promoting production of IL-1 and IL-8. CXCL8 is also produced by the infected macrophages, and together these mediators recruit and activate neutrophils
IL1	T_CD4	Polarize	Microbiome tuning of immune response, Type 3, Anti-EC bacteria, Antifungal	524: Figure 12.23; 465: As discussed in Chapter 9, the development of TH17 cells is induced by the combined actions of TGF-ß and the pro-inflammatory cytokines IL-6, IL-1, and IL-23 (see Fig. 9.31).
IL1	T_reg	Inhibit		680: Furthermore, pro-inflammatory cytokines, such as IL-1 and IL-6, impair the suppressive activity of regulatory T cells, allowing self-reactive naive T cells to become activated to differentiate into effector T cells that can initiate an autoimmune response.
IL1	T_reg	Polarize		469: When acted on by IL-6 and IL-1, iTreg cells can transition into TH17 cells, or when acted on by IL-12 can become TH1 cells.
IL1	Th17	Activate		467: Similarly, stimulation of TH2 and ILC2 cells by TSLP (STAT5) plus IL-33 produces IL-5 and IL-13, and both TH17 and ILC3 cells stimulated by IL-23 (STAT3) plus IL-1 produce IL-17 and IL-22.; 468: Figure 11.19
IL1	Th17	Survive		518: IL-1 and IL-6 produced by recently arrived monocytes are important for maintaining the survival and function of local TH17 cells.
IL10	B	Activate	Class switching	506: The subsequent expansion and differentiation of IgA-switched B cells are driven by IL-5, IL-6, IL-10, and IL-21.; 385: Table Figure 9.4
IL10	B	Polarize		626: Similarly, specific allergen immunotherapy for sensitivity to insect venom and airborne allergens induces the increased production of IL-10 and in some cases TGF-ß, as well as the production of IgG isotypes, particularly IgG4, an isotype selectively promoted by IL-10
IL10	DC	Inhibit	Chronic antigen stimulation, Immunosuppression	378: Although not shown, all T-cell subsets can produce IL-10 under conditions of chronic antigen stimulation, which inhibits the production of IL-12, IL-4, and IL-23 by dendritic cells and macrophages, thereby suppressing the development and/or maintenance of TH1, TH2, and TH17 cells. And figure 9.34; 379: IL-10, which is produced by Treg cells late in an immune response, inhibits the expression…
IL10	Macrophage	Inhibit	Chronic antigen stimulation, Immunosuppression, Anti-inflammatory	811: Table Appendix III; 378: Although not shown, all T-cell subsets can produce IL-10 under conditions of chronic antigen stimulation, which inhibits the production of IL-12, IL-4, and IL-23 by dendritic cells and macrophages, thereby suppressing the development and/or maintenance of TH1, TH2, and TH17 cells. And figure 9.34; 385: Table Figure 9.4; 522: If macrophages cannot respond to the inhib…		IL10Ra, IL10Rbc
IL10	Mast	Activate		385: Table Figure 9.4
IL10	T_CD4	Inhibit	Immunosuppression	611: Other immunoregulatory molecules that might serve as immunotherapeutic agents for treatment of asthma include the cytokines IL-35 and IL-27, which, like IL-10, can inhibit TH2 responses.
IL10	T_CD4	Polarize	Immunosuppression	610: IL-10 and TGF-ß suppress the formation of both TH1 and TH2 responses, and IL-10 suppresses TH17 responses (see Sections 9-21 and 9-23).
IL10	T_reg	Survive	Tolerance	505: Macrophage-derived IL-10 also contributes to maintaining antigen-specific tolerance in the mucosa, as it is needed to sustain the survival and secondary expansion of FoxP3+ Treg cells that have migrated back to the intestine after being primed by tolerogenic dendritic cells in the lymph node.
IL11	Hematopoietic	Activate	Hematopoiesis	811: Table Appendix III
IL12	ILC1	Activate	Antiviral, Antibacterial, Anti-IC bacteria, Type 1	448: Figure 11.3; 122: Group 1 ILCs (ILC1s) generate IFN-<U+03B3> in response to activation by certain cytokines, in particular IL-12 and IL-18, made by dendritic cells and macrophages, and they function in protection against infection by viruses or intracellular pathogens.; 124: Table Figure 3.37; 451: Thus, through their production of IL-12 and IL-18, macrophages can rapidly induce ILC1 product…
IL12	ILC3	Activate	Inflammation	510: During the course of inflammatory diseases, ILC3s can acquire the ability to produce IFN-<U+03B3> in response to IL-12, and combined with their production of IL-17, this endows them with significant pathological properties.
IL12	NK	Activate	Cytotoxicity, Antiviral, Antibacterial, Anti-IC bacteria, Type 1	811: Table Appendix III; 111: IL-12 activates natural killer (nK) cells and favors the differentiation of CD4 T cells into the TH1 subset in adaptive immunity.; 125: NK cells that can kill sensitive targets can be isolated from uninfected individuals, but this activity is increased 20- to 100-fold when NK cells are exposed to IFN-a and IFN-ß, or to IL-12, a cytokine produced by dendritic cells an…		NKIL12Rb1c+IL12Rb2
IL12	pDC	Activate	Antibacterial, Antiviral, Antigen presentation	362: Exposure to unmethylated DNA activates NF<U+03BA>B and mitogen-activated protein kinase (MAPK) signaling pathways (see Figs. 7.19–7.21), leading to the production of pro-inflammatory cytokines such as IL-6, IL-12, IL-18, and interferon (IFN)-a and IFN-ß by dendritic cells. In turn, these cytokines act on the dendritic cells themselves to augment the expression of co-stimulatory molecules.
IL12	T_CD4	Polarize	Type 1, Antibacterial	811: Table Appendix III; 111: IL-12 activates natural killer (nK) cells and favors the differentiation of CD4 T cells into the TH1 subset in adaptive immunity.; 368: Figure 9.22; 375: TH1 development is induced when there is a predominance of the cytokines IFN-<U+03B3> and IL-12 during the early stages of naive T-cell activation.; 375: For TH1 development, STAT1 and STAT4 are critical and are seq…		NKIL12Rb1c IL12Rb2
IL12	T_CD8	Activate	Licensing, Antibacterial, Antiviral	471: Naive CD8 T cells can also undergo ‘bystander’ activation by IL-12 and IL-18 to produce IFN-<U+03B3> very early during infection (see Fig. 11.21).; 470: Cytokines IL-12 and IL-18 made by dendritic cells can induce bystander CD8 T cells to produce IFN-g And Figure 11.21; 470: Right panels: activated dendritic cells also produce the cytokines IL-12 and IL-18, whose combined effect on CD8 T cel…
IL12	T_reg	Polarize		469: When acted on by IL-6 and IL-1, iTreg cells can transition into TH17 cells, or when acted on by IL-12 can become TH1 cells.
IL12	Th1	Activate	Type 1, Antibacterial, Antimicrobial, Inflammation, Anti-IC bacteria	469: Some of these newly expressed antigens appear to activate cytosolic sensors within CD8a classical dendritic cells, which produce IL-12 to activate pathogen-specific TH1 cells and a type 1 response.; 466: Figure 11.17; 466: These initial conditions are not, however, sufficient to generate complete or effective TH17 or TH1 responses. In addition, each T-cell subset also requires stimulation by…
IL12	Th17	Polarize		468: When TH17 cells isolated using the reporter were restimulated in the presence of the TH1-polarizing cytokine IL-12, their progeny rapidly lost expression of IL-17 and acquired expression of IFN-<U+03B3>.; 469: TH17 cells acted on by IL-12 can transition into TH1 cells.
IL13	B	Polarize	Antibody production, Allergic Inflammation, Type 2, Class switching	604: The cytokines and chemokines produced by TH2 cells both amplify the TH2 response and stimulate the class switching of activated B cells to IgE production. As we saw in Chapter 10, IL-4 or IL-13 provides the first signal that switches B cells to IgE production.; 612: Allergen-specific TH2 cells producing IL-4 and IL-13 drive allergen-specific B cells to produce IgE.; 385: Table Figure 9.4
IL13	Basophil	Activate	Type 2, Antiparasitic	451: However, eosinophils and basophils that are recruited by chemokines produced by ILC2s are activated to produce IL-4 in response to the IL-5 and IL-13 produced by ILC2s, possibly providing an indirect mechanism by which TH2 differentiation is directed by ILC2s.
IL13	DC	Activate	Antiparasitic, Type 2	462: Dendritic cells required for the presentation of helminth antigens to naive CD4 T cells appear to be activated by IL-13 produced by ILC2 cells and innate cytokines, such as epithelium-derived TSLP, which repress the development of TH1- and TH17-inducing dendritic cells in favor of dendritic cells that promote TH2 cell differentiation.; 451: Moreover, IL-13 produced by ILC2s appears to regula…
IL13	Eosinophil	Activate	Type 2, Antiparasitic	451: However, eosinophils and basophils that are recruited by chemokines produced by ILC2s are activated to produce IL-4 in response to the IL-5 and IL-13 produced by ILC2s, possibly providing an indirect mechanism by which TH2 differentiation is directed by ILC2s.
IL13	Epithelial	Activate	Barrier immunity, Antiparasitic, Barrier integrity, Type 2	519: Mucus is crucially important in protecting the epithelial barrier, and its production by goblet cells is enhanced by CD4 T-cell-derived cytokines such as IL-13 and IL-22, as well as by products of mast cells and other innate effector cells recruited by T cells.; 518-519: A similar process can occur during other forms of protective immune responses, with cytokines from CD4 effector T cells di…
IL13	Epithelial	Polarize		623: The direct action of additional TH2-type cytokines such as IL-9 and IL-13 on airway epithelial cells may also have a dominant role in another major feature of chronic allergic asthma, the induction of goblet-cell metaplasia, which is the increased differentiation of epithelial cells into goblet cells, and a consequent increase in mucus secretion.
IL13	Macrophage	Activate	Type 2, Antiparasitic, Tissue remodeling	385: Table Figure 9.4; 464: Although ILC2 cells, and innate effector cells, may promote M2 macrophage activation via IL-13, they are unable to sustain this response.; 464: IL-4 and IL-13 produced by TH2 cells also result in the differentiation of alternatively activated macrophages (also called M2 macrophages). Unlike classically activated, M1 macrophages, which differentiate after interaction wi…
IL13	Macrophage	Inhibit	Inflammation	812: Table Appendix III		IL12R, CD132
IL13	Macrophage	Recruit	Type 2, Antiparasitic	463: TH2 cells recruit and activate M2 macrophages via IL-4 and IL-13
IL13	Smooth muscle	Activate	Type 2, Antiparasitic	451: Activated ILC2s rapidly produce large amounts of IL-13 and IL-5; IL-13 stimulates mucus production by goblet cells in the epithelium and mucosal smooth muscle contractions that facilitate worm expulsion; and IL-5 stimulates the production and activation of eosinophils that can kill worms.; 463: IL-13 directly enhances the production of mucus by goblet cells, activates smooth muscle cells in …
IL13	T_CD4	Polarize	Type 2, Allergic Inflammation	604: Exposure to IL-4, IL-5, IL-9, and IL-13 favors the development of TH2 cells, whereas exposure to IFN-<U+03B3> and IL-12 (and its relative IL-27) favors TH1-cell development.; 612: The differentiation of naive allergen-specific T cells into TH2 cells is favored by cytokines such as IL-4 and IL-13.
IL13	Th2	Activate		614: Table Figure 14.9
IL15	DC	Activate		636: IL-15 release leads to the activation of dendritic cells in the lamina propria, as well as the upregulation of MIC-A expression by epithelial cells.
IL15	Epithelial	Activate		812: Table Appendix III; 636: IL-15 release leads to the activation of dendritic cells in the lamina propria, as well as the upregulation of MIC-A expression by epithelial cells.		IL15RA, CD122, CD132
IL15	IEL	Activate		512: Figure 12.14 Epithelial cells undergo stress as a result of infection, damage, or toxic peptides, and express MIC-A and MIC-B NKG2D on IEL binds to MIC-A,B and activates the IEL Activated IEL kills the stressed cell via the perforin/granzyme pathway and legend Type b IELs carrying the CD8a:a homodimer (bottom panels) recognize MIC-A and MIC-B using the receptor NKG2D and are activated by IL-…
IL15	NK	Activate		812: Table Appendix III		IL15RA, CD122, CD132
IL15	T_CD8_memory	Survive		812: Table Appendix III; 479: As with naive cells, the survival of memory T cells requires signaling by the receptors for the cytokines IL-7 and IL-15. IL-7 is required for the survival of both CD4 and CD8 memory T cells. In addition, IL-15 is critical for the long-term survival and proliferation of CD8 memory T cells under normal conditions.		IL15RA, CD122, CD132
IL16	Eosinophil	Recruit		812: Table Appendix III		CD4
IL16	Monocyte	Recruit		812: Table Appendix III		CD4
IL17A	B	Polarize	Class switching	377: In addition to production of low amounts of cytokines characteristic of the effector T-cell subsets with which they develop in parallel (for example, IFN-<U+03B3>, IL-4, or IL-17), and which promote different patterns of B-cell class switching, TFH cells produce high amounts of IL-21, a cytokine that supports the proliferation and differentiation of B cells into antibody-producing plasma cel…
IL17A	Endothelial	Activate	Inflammation	812: Table Appendix III		IL17AR
IL17A	Epithelial	Activate	Type 3, Inflammation, Anti-EC bacteria, Antifungal, Barrier immunity, Antimicrobial	452: IL-17 is a pro-inlammatory cytokine that acts on a variety of cells, including stromal cells, epithelial cells, and myeloid cells, to stimulate the production of other pro-inlammatory cytokines (for example, IL-6 and IL-1ß), hematopoietic growth factors (G-CSF and GM-CSF), and chemokines that recruit neutrophils and monocytes.; 373: TH17 cells (third panels) secrete IL-17-family cytokines th…		IL17AR
IL17A	Fibroblast	Activate	Anti-EC bacteria, Antifungal, Inflammation	385: Table Figure 9.4; 465-466: The receptor for IL-17A and IL-17F is expressed widely on cells such as fibroblasts, epithelial cells, and keratinocytes. IL-17 induces these cells to secrete various cytokines, including IL-6, which amplifies the TH17 response, and the hematopoietic factor granulocyte colony-stimulating factor (G-CSF), which increases the production of neutrophils by the bone marr…		IL17AR
IL17A	Keratinocyte	Activate	Anti-EC bacteria, Antifungal	465-466: The receptor for IL-17A and IL-17F is expressed widely on cells such as fibroblasts, epithelial cells, and keratinocytes. IL-17 induces these cells to secrete various cytokines, including IL-6, which amplifies the TH17 response, and the hematopoietic factor granulocyte colony-stimulating factor (G-CSF), which increases the production of neutrophils by the bone marrow.; 632: Allergic cont…
IL17A	Neutrophil	Recruit	Antibacterial, Anti-EC bacteria, Antifungal	468: Early in infection, Salmonella can colonize the intestinal epithelium similarly to other enteric Gram-negative pathogens. During this period, a TH17 response dominates, resulting in a robust IL-17- induced influx of neutrophils that engulf extracellular bacteria and IL-22- induced release of antimicrobial proteins that restrain bacterial growth in the intestinal lumen.; 465: TH17 cells are s…
IL17A	Somatic	Activate	Type 3, Inflammation, Anti-EC bacteria, Antifungal	452: IL-17 is a pro-inlammatory cytokine that acts on a variety of cells, including stromal cells, epithelial cells, and myeloid cells, to stimulate the production of other pro-inlammatory cytokines (for example, IL-6 and IL-1ß), hematopoietic growth factors (G-CSF and GM-CSF), and chemokines that recruit neutrophils and monocytes.; 465: IL-17 produced by TH17 cells activates stromal cells and my…
IL17F	Endothelial	Activate	Inflammation	812: Table Appendix III		IL17AR
IL17F	Epithelial	Activate	Inflammation	812: Table Appendix III		IL17AR
IL17F	Fibroblast	Activate	Inflammation	812: Table Appendix III		IL17AR
IL18	ILC1	Activate	Antiviral, Anti-IC bacteria, Type 1	122: Group 1 ILCs (ILC1s) generate IFN-<U+03B3> in response to activation by certain cytokines, in particular IL-12 and IL-18, made by dendritic cells and macrophages, and they function in protection against infection by viruses or intracellular pathogens.; 451: Thus, through their production of IL-12 and IL-18, macrophages can rapidly induce ILC1 production of IFN-<U+03B3>, which acts back on th…
IL18	Neutrophil	Activate	Antibacterial	516: After uptake by macrophages in the lamina propria, invasive Salmonella induces caspase 1 activation, promoting production of IL-1 and IL-8. CXCL8 is also produced by the infected macrophages, and together these mediators recruit and activate neutrophils
IL18	Neutrophil	Recruit	Antibacterial	516: After uptake by macrophages in the lamina propria, invasive Salmonella induces caspase 1 activation, promoting production of IL-1 and IL-8. CXCL8 is also produced by the infected macrophages, and together these mediators recruit and activate neutrophils
IL18	NK	Activate	Type 1	812: Table Appendix III; 126: IL-12, acting in synergy with the cytokine IL-18 produced by activated macrophages, can also stimulate NK cells to secrete large amounts of interferon (IFN)-<U+03B3>, and this is crucial in controlling some infections before the IFN-<U+03B3> produced by activated CD8 cytotoxic T cells becomes available.; 451: As discussed in Chapter 3, ILC1s and related NK cells are …		IL1Rp
IL18	pDC	Activate	Antibacterial, Antiviral, Antigen presentation	362: Exposure to unmethylated DNA activates NF<U+03BA>B and mitogen-activated protein kinase (MAPK) signaling pathways (see Figs. 7.19–7.21), leading to the production of pro-inflammatory cytokines such as IL-6, IL-12, IL-18, and interferon (IFN)-a and IFN-ß by dendritic cells. In turn, these cytokines act on the dendritic cells themselves to augment the expression of co-stimulatory molecules.
IL18	T_CD4	Polarize		812: Table Appendix III		IL1Rp
IL18	T_CD8	Activate	Licensing, Antibacterial, Antiviral	471: Naive CD8 T cells can also undergo ‘bystander’ activation by IL-12 and IL-18 to produce IFN-<U+03B3> very early during infection (see Fig. 11.21).; 470: Cytokines IL-12 and IL-18 made by dendritic cells can induce bystander CD8 T cells to produce IFN-g And Figure 11.21; 470: Right panels: activated dendritic cells also produce the cytokines IL-12 and IL-18, whose combined effect on CD8 T cel…
IL18	Th1	Activate		467: Thus, for both TH1 cells and ILC1 cells, stimulation by IL-12 (STAT4) plus IL-18 induces production of IFN-<U+03B3>.; 468: Figure 11.19
IL19	Monocyte	Activate		812: Table Appendix III		IL20Ra+IL10Rbc
IL1a	Macrophage	Activate		811: Table Appendix III		CD121a, CD121b
IL1b	Endothelial	Activate	Inflammation	111: Figure 3.27 Activates vascular endothelium Activates lymphocytes Local tissue destruction Increases access of effector cells
IL1b	Hematopoietic	Polarize	Fever, Hematopoiesis	120: IL-1ß, IL-6, and TnF-a activate hepatocytes to synthesize acute-phase proteins, and bone marrow endothelium to release neutrophils.
IL1b	Hepatocyte	Activate	Fever	120: The effects of TNF-a, IL-1ß, and IL-6 are summarized in Fig. 3.33. One of the most important of these occurs in the liver and is the initiation of a response known as the acute-phase response (Fig. 3.34). The cytokines act on hepatocytes, which respond by changing the profile of proteins that they synthesize and secrete into the blood. In the acute-phase response, blood levels of some protei…
IL1b	ILC3	Activate	Type 3, Anti-EC bacteria, Antifungal	452: ILC3s play a critical early role in defense against extracellular bacteria and fungi at barrier tissues. Similarly toTH17 cells, ILC3s are responsive to IL-23 and IL-1ß; these cytokines elicit the production of IL-17 and IL-22, which promote early type 3 responses.; 125: ILC3s respond to the cytokines IL-1ß and IL-23 and produce several cytokines, including IL-17 and IL-22, which increase de…
IL1b	Macrophage	Activate		811: Table Appendix III		CD121a, CD121b
IL2	B	Activate		385: Table Figure 9.4
IL2	NK	Activate		385: Table Figure 9.4
IL2	T_CD4	Activate		369: Activated T cells secrete and respond to IL-2. Activation of naive T cells induces the expression and secretion of IL-2 and the expression of high-affinity IL-2 receptors. IL-2 binds to the high-affinity IL-2 receptors to enhance T-cell growth and differentiation.
IL2	T_CD4	Polarize	Type 1, Anti-IC bacteria	369: IL-2 modulates T-cell differentiation and enhances proliferation; 375: When pathogens are absent, the presence of TGF-ß and IL-2, and the lack of IL-6, favor the development of induced Treg cells.; 460: IL-2 produced by TH1 cells acts on naive CD4 and CD8 T cells Figure 11.12 Alters balance of TH1 versus TFH differentiation to favor TH1; supports expansion of CD8 CTLs
IL2	T_CD4	Survive		369: The binding of IL-2 by these activated naive T cells triggers signaling that supports their activation and differentiation, and can enhance their proliferation (Fig. 9.24).
IL2	T_CD8	Activate	Type 1, Anti-IC bacteria	483: The mechanism underlying this requirement for CD4 T cells is not completely understood. It may involve two types of signals received by the CD8 T cell— those received through CD40 and those received through the IL-2 receptor... The requirement for IL-2 signaling in programming CD8 memory was discovered by using CD8 T cells that were unable to respond to IL-2 because of a genetic deiciency in…
IL2	T_CD8	Polarize	CD4:CD8 Crosstalk	369: Activated T cells secrete and respond to IL-2. Activation of naive T cells induces the expression and secretion of IL-2 and the expression of high-affinity IL-2 receptors. IL-2 binds to the high-affinity IL-2 receptors to enhance T-cell growth and differentiation.; 369: IL-2 modulates T-cell differentiation and enhances proliferation; 371: Figure 9.26; 372: In some viral infections, dendriti…
IL2	T_CD8	Survive	CD4:CD8 Crosstalk	369: The binding of IL-2 by these activated naive T cells triggers signaling that supports their activation and differentiation, and can enhance their proliferation (Fig. 9.24).; 372: The CD4 T cells also produce abundant IL-2 and thus help drive CD8 T-cell proliferation. This may in turn activate the CD8 T cell to make its own IL-2.
IL2	T_reg	Activate	Immunosuppression	379: Similarly, by expressing CD25, and thus the high-affinity receptor for IL-2, and lacking the ability to produce IL-2, Treg cells appear to sequester IL-2 from naive T cells, which lack CD25 expression until fully activated.
IL2	T_reg	Survive		811: Table Appendix III; 368: In particular, IL-2 is essential for the maintenance of regulatory T cells, which do not produce their own IL-2 when activated.		CD25a, CD122b, CD132
IL20	Keratinocyte	Activate		812: Table Appendix III		IL20RA+IL10Rbc; IL22Rac_IL10Rbc
IL20	T_CD4	Polarize		811: Table Appendix III
IL21	B	Activate	Class switching, Antibody production	812: Table Appendix III; 506: The subsequent expansion and differentiation of IgA-switched B cells are driven by IL-5, IL-6, IL-10, and IL-21.; 401: This occurs when antigen bound by surface immunoglobulin on the B cell is internalized and degraded within the B cell and peptides derived from it are returned to the cell surface in a complex with MHC class II molecules (see Fig. 10.2, first panel).…		IL21R+CD132
IL21	B	Polarize	Class switching, Antibody production	401: IL-21 signaling activates STAT3 and enhances cellular proliferation and differentiation into plasma cells and memory B cells.; 418: TFH cells also produce IL-21, which promotes switching to IgG1 and IgG3.
IL21	B	Survive	Antibody production	401: Besides expression of CD40 ligand, the TFH cell secretes several important cytokines. Included among them is IL-21, which activates the transcription factor STAT3 to enhance B-cell proliferation and survival.; 411: B cells that present linked antigen epitopes to TFH cells will receive help through CD40L and IL-21, which promote survival and proliferation.
IL21	NK	Activate		812: Table Appendix III		IL21R CD132
IL21	Tfh	Activate	Antibody production	406: Primary among these is IL-21, which is produced early in immune responses by TFH cells and which activates the transcription factor STAT3 in B cells to support proliferation and differentiation. IL-21 exerts similar autocrine effects on TFH cells.
IL22	Epithelial	Activate	Antibacterial, Anti-EC bacteria, Antifungal, Type 3, Barrier integrity, Barrier immunity, Tolerance, Antimicrobial	373: TH17 cells also produce IL-22, which along with IL-17 can activate epithelial cells at the barrier site to produce antimicrobial peptides that kill bacteria.; 125: IL-17 functions by stimulating the production of chemokines that recruit neutrophils, while IL-22 acts directly on epithelial cells to stimulate the production of antimicrobial peptides such as RegIII<U+03B3> (see Section 2-4).; 4…
IL22	Hepatocyte	Activate	Inflammation	812: Table Appendix III		IL22Rac+IL10Rbc
IL23	ILC3	Activate	Type 3, Anti-EC bacteria, Antifungal, Antibacterial	452: ILC3s play a critical early role in defense against extracellular bacteria and fungi at barrier tissues. Similarly toTH17 cells, ILC3s are responsive to IL-23 and IL-1ß; these cytokines elicit the production of IL-17 and IL-22, which promote early type 3 responses.; 448: Figure 11.3; 124: Table Figure 3.37; 125: ILC3s respond to the cytokines IL-1ß and IL-23 and produce several cytokines, in…
IL23	LTi	Activate	Anti-EC bacteria, Antifungal	124: Table Figure 3.37
IL23	T_CD4	Polarize	Microbiome tuning of immune response, Type 3, Antimicrobial, Anti-EC bacteria, Antifungal	368: Figure 9.22; 524: Figure 12.23; 457: Figure 11.9; 524: IL-23 is important in this process, promoting differentiation of TH17 effector cells.; 465: As discussed in Chapter 9, the development of TH17 cells is induced by the combined actions of TGF-ß and the pro-inflammatory cytokines IL-6, IL-1, and IL-23 (see Fig. 9.31).
IL23	T_CD4_memory	Activate		812: Table Appendix III		IL12Rb1+IL23R
IL23	Th1	Activate	Antimicrobial, Inflammation	524: IL-23 and IL-12 in concert can also induce inflammatory TH1 responses in the intestine, with some CD4 effector T cells found to produce both IFN-<U+03B3> and IL-17 under these circumstances.
IL23	Th17	Activate	Type 3	375: IL-6 produced by dendritic cells acts with transforming growth factor-ß (TGF-ß) to induce differentiation of TH17 cells, which upregulate expression of the IL-23 receptor and become responsive to IL-23.; 376: Developing TH17 cells express the receptor for the cytokine IL-23, rather than the IL-12 receptor typical of TH1 cells, and the expansion and further development of TH17 effector activi…
IL23	Th17	Polarize		468: Moreover, repetitive restimulation of TH17 cells with the TH17 lineage cytokine IL-23 could lead to a subset of progeny that also acquired features of TH1 cells.
IL23	Th17	Survive		467: IL-23 does not initiate the commitment of naive CD4 T cells to become TH17 cells, but it does stimulate their expansion and contributes to their maintenance.
IL25	ILC2	Activate	Type 2, Antiparasitic	622-623: Allergens can also stimulate the airway epithelium directly, through TLRs and other damage receptors, to release IL-25 and IL-33. These cytokines can lead to the activation of submucosal type 2 innate lymphoid cells (ILC2s), inducing them to release IL-4, IL-5, IL-9, and IL-13.; 448: Figure 11.3; 124: Table Figure 3.37; 451: ILC2s that reside in mucosal tissues are preferentially activat…
IL25	Mast	Activate	Antiparasitic	464: The innate cytokines IL-25 and IL-33 also activate mucosal mast cells early in a response to helminths.
IL25	Th2	Activate		812: Table Appendix III		IL17BR
IL26	Epithelial	Activate	Inflammation	812: Table Appendix III		IL20Ra+IL10Rbc
IL27	T_CD4	Inhibit	Immunosuppression	611: Other immunoregulatory molecules that might serve as immunotherapeutic agents for treatment of asthma include the cytokines IL-35 and IL-27, which, like IL-10, can inhibit TH2 responses.
IL27	T_CD4	Polarize	Type 1	604: Exposure to IL-4, IL-5, IL-9, and IL-13 favors the development of TH2 cells, whereas exposure to IFN-<U+03B3> and IL-12 (and its relative IL-27) favors TH1-cell development.
IL3	Basophil	Activate	Inflammation	617: Eosinophil degranulation releases major basic protein (see Fig. 14.10), which in turn causes the degranulation of mast cells and basophils. This effect is augmented by any of the cytokines that affect eosinophil and basophil growth, differentiation, and activation, such as IL-3, IL-5, and GM-CSF.
IL3	Eosinophil	Activate	Allergic Inflammation, Inflammation	616: In allergic tissue reactions, the large concentrations of IL-5, IL-3, and GM-CSF that are typically present are likely to contribute to degranulation.; 614: Table Figure 14.9; 616: Table Figure 14.10
IL3	Hematopoietic	Activate		385: Table Figure 9.4
IL3	Hematopoietic	Polarize	Hematopoiesis, Type 1, Anti-IC bacteria	617: Basophils are also present at the site of an inflammatory reaction, and growth factors for basophils are very similar to those for eosinophils; they include IL-3, IL-5, and GM-CSF.; 460: IL-3 and GM-CSF stimulate the production of new monocytes by acting on hematopoietic stem cells in the bone marrow.; 632: Figure 14.21; 460: IL-3 and GM-CSF produced by TH1 cells stimulate production of mono…
IL3	Mast	Activate	Antiparasitic, Inflammation	464: IL-3 and IL-9 produced by TH2 cells in the mucosae recruit, expand, and activate a specialized population of mast cells known as mucosal mast cells (see Fig. 11.15).; 614: The major factors for mast-cell growth and development include stem-cell factor (the ligand for the receptor tyrosine kinase Kit), IL-3, and TH2-associated cytokines such as IL-4 and IL-9.; 617: Eosinophil degranulation re…
IL3	Mast	Recruit	Antiparasitic, Type 2	464: IL-3 and IL-9 produced by TH2 cells in the mucosae recruit, expand, and activate a specialized population of mast cells known as mucosal mast cells (see Fig. 11.15).; 463: TH2 cells drive mast cell recruitment via IL-3, IL-9.
IL31	Th2	Activate	Inflammation	611: Alternatively, blockade of the cytokine IL-31 is anticipated to be therapeutically beneficial since IL-31 promotes TH2-driven inflammation.
IL33	ILC2	Activate	Type 2, Antiparasitic, Barrier immunity	622-623: Allergens can also stimulate the airway epithelium directly, through TLRs and other damage receptors, to release IL-25 and IL-33. These cytokines can lead to the activation of submucosal type 2 innate lymphoid cells (ILC2s), inducing them to release IL-4, IL-5, IL-9, and IL-13.; 448: Figure 11.3; 124: Table Figure 3.37; 125: ILC2s produce the cytokines IL-4, IL-5, and IL-13, in response …
IL33	Mast	Activate	Antiparasitic	464: The innate cytokines IL-25 and IL-33 also activate mucosal mast cells early in a response to helminths.
IL33	Th2	Activate	Antiparasitic, Type 2	812: Table Appendix III; 604: Immune defenses against multicellular parasites are found mainly at the sites of parasite entry, namely, under the skin and in the mucosal tissues of the airways and the gut. Cells of the innate and adaptive immune systems at these sites are specialized to secrete cytokines that promote a type 2 response to parasitic infection. In the presence of an invading parasite…		ST2+IRAP
IL35	T_CD4	Inhibit	Immunosuppression	611: Other immunoregulatory molecules that might serve as immunotherapeutic agents for treatment of asthma include the cytokines IL-35 and IL-27, which, like IL-10, can inhibit TH2 responses.
IL36	DC	Activate	Inflammation	813: Table Appendix III		IL1Rrp2, Acp
IL36	Macrophage	Activate	Inflammation	813: Table Appendix III		IL1Rrp2, Acp
IL37	DC	Inhibit		813: Table Appendix III
IL37	Monocyte	Inhibit		813: Table Appendix III
IL4	B	Activate		811: Table Appendix III; 385: Table Figure 9.4		CD124, CD132
IL4	B	Polarize	Class switching, Allergic Inflammation, Inflammation, Antibody production, Antiparasitic, Type 2	811: Table Appendix III; 605: Figure 14.3; 377: In addition to production of low amounts of cytokines characteristic of the effector T-cell subsets with which they develop in parallel (for example, IFN-<U+03B3>, IL-4, or IL-17), and which promote different patterns of B-cell class switching, TFH cells produce high amounts of IL-21, a cytokine that supports the proliferation and differentiation of…		CD124, CD132, IL4R
IL4	Basophil	Activate	Antiparasitic	373: TH2 cells (second panels) produce cytokines that recruit and activate eosinophils (IL-5) and mast cells and basophils (IL-4), and promote enhanced barrier immunity at mucosal surfaces (IL-13) to eradicate helminths.
IL4	Macrophage	Activate	Type 2, Antiparasitic, Tissue remodeling	385: Table Figure 9.4; 464: IL-4 and IL-13 produced by TH2 cells also result in the differentiation of alternatively activated macrophages (also called M2 macrophages). Unlike classically activated, M1 macrophages, which differentiate after interaction with TH1 cells and are potent activators of inflammation (see Fig. 11.10), M2 macrophages participate in worm killing and expulsion, and also prom…
IL4	Macrophage	Recruit	Type 2, Antiparasitic	463: TH2 cells recruit and activate M2 macrophages via IL-4 and IL-13
IL4	Mast	Activate	Antiparasitic	373: TH2 cells (second panels) produce cytokines that recruit and activate eosinophils (IL-5) and mast cells and basophils (IL-4), and promote enhanced barrier immunity at mucosal surfaces (IL-13) to eradicate helminths.; 385: Table Figure 9.4; 614: The major factors for mast-cell growth and development include stem-cell factor (the ligand for the receptor tyrosine kinase Kit), IL-3, and TH2-asso…
IL4	T_CD4	Polarize	Type 2, Antiparasitic, Allergic Inflammation	811: Table Appendix III; 368: Figure 9.22; 375: TH1 cells differentiate in response to sequential IFn-<U+03B3> and IL-12 signaling, whereas TH2 cells differentiate in response to IL-4.; 377: IL-4 produced by TH2 cells potently inhibits TH1 development.; 377: For example, both IFN-<U+03B3> (produced by TH1 cells) and IL-4 (produced by TH2 cells) potently inhibit TH17 development, promoting TH1 or …		CD124, CD132
IL4	Th2	Activate		614: Table Figure 14.9
IL5	B	Activate	Class switching	506: The subsequent expansion and differentiation of IgA-switched B cells are driven by IL-5, IL-6, IL-10, and IL-21.
IL5	B	Polarize	Class switching, Antibody production	418: IL-5 promotes switching to IgA, and interferon (IFN)-<U+03B3> induces switching to IgG2a and IgG3.
IL5	Basophil	Activate	Type 2, Antiparasitic, Inflammation	451: However, eosinophils and basophils that are recruited by chemokines produced by ILC2s are activated to produce IL-4 in response to the IL-5 and IL-13 produced by ILC2s, possibly providing an indirect mechanism by which TH2 differentiation is directed by ILC2s.; 617: Eosinophil degranulation releases major basic protein (see Fig. 14.10), which in turn causes the degranulation of mast cells an…
IL5	Eosinophil	Activate	Allergic Inflammation, Inflammation, Antiparasitic, Type 2	616: In allergic tissue reactions, the large concentrations of IL-5, IL-3, and GM-CSF that are typically present are likely to contribute to degranulation.; 373: TH2 cells (second panels) produce cytokines that recruit and activate eosinophils (IL-5) and mast cells and basophils (IL-4), and promote enhanced barrier immunity at mucosal surfaces (IL-13) to eradicate helminths.; 464: The IL-5 produc…
IL5	Eosinophil	Polarize		385: Table Figure 9.4
IL5	Eosinophil	Recruit	Antiparasitic, Type 2	464: The IL-5 produced by TH2 cells and ILC2 cells recruits and activates eosinophils (see Fig. 11.15), which have direct toxic effects on worms by releasing cytotoxic molecules stored in their secretory granules, such as major basic protein (MBP).; 463: IL-5 produced by TH2 cells recruits and activates eosinophils
IL5	Hematopoietic	Polarize	Hematopoiesis	617: Basophils are also present at the site of an inflammatory reaction, and growth factors for basophils are very similar to those for eosinophils; they include IL-3, IL-5, and GM-CSF.; 617: But when TH2 cells are activated, cytokines they produce such as IL-5 and GM-CSF increase the production of eosinophils in the bone marrow and their release into the circulation.; 386: TH2 cells produce IL-5…
IL5	Mast	Activate	Inflammation	617: Eosinophil degranulation releases major basic protein (see Fig. 14.10), which in turn causes the degranulation of mast cells and basophils. This effect is augmented by any of the cytokines that affect eosinophil and basophil growth, differentiation, and activation, such as IL-3, IL-5, and GM-CSF.
IL5	T_CD4	Polarize	Type 2	604: Exposure to IL-4, IL-5, IL-9, and IL-13 favors the development of TH2 cells, whereas exposure to IFN-<U+03B3> and IL-12 (and its relative IL-27) favors TH1-cell development.
IL6	B	Activate	Class switching, Antibody production	506: The subsequent expansion and differentiation of IgA-switched B cells are driven by IL-5, IL-6, IL-10, and IL-21.; 406: Nevertheless, T cells still provide important signals for plasma-cell differentiation and survival, such as IL-6 and CD40 ligand.
IL6	B	Polarize	T independent B activation/IgA production, Class switching, Antibody production	509: Once in the mucosa, TGF-ß-dependent class switching to IgA occurs under the influence of local factors, including IL-6, retinoic acid, and BAFF and APRIL (see Fig. 10.6), which bind to TACI on B cells substituting for signals otherwise supplied by CD4 helper T cells (see Section 10-1). Intestinal epithelial cells can produce BAFF and APRIL, while local eosinophils may contribute by producing…
IL6	B	Survive	Antibody production	406: Nevertheless, T cells still provide important signals for plasma-cell differentiation and survival, such as IL-6 and CD40 ligand.
IL6	Fibroblast	Activate		668: Figure 15.29
IL6	Hematopoietic	Polarize	Fever, Hematopoiesis	120: IL-1ß, IL-6, and TnF-a activate hepatocytes to synthesize acute-phase proteins, and bone marrow endothelium to release neutrophils.
IL6	Hepatocyte	Activate	Fever	120: The effects of TNF-a, IL-1ß, and IL-6 are summarized in Fig. 3.33. One of the most important of these occurs in the liver and is the initiation of a response known as the acute-phase response (Fig. 3.34). The cytokines act on hepatocytes, which respond by changing the profile of proteins that they synthesize and secrete into the blood. In the acute-phase response, blood levels of some protei…
IL6	Macrophage	Activate	Antibacterial	515: Epithelial cells have a crucial role in innate defense against pathogens. TLRs are present in intracellular vesicles or on the basolateral or apical surfaces of epithelial cells, where they recognize different components of invading bacteria. Cytoplasmic NOD1 and NOD2 detect cell-wall peptides from bacteria. TLRs and NODs activate NF<U+03BA>B (see Fig. 3.15), inducing epithelial cells to pro…
IL6	Monocyte	Recruit	Inflammation	632: Allergic contact dermatitis can be caused by the activation of CD4 or CD8 T cells, depending on the pathway by which the antigen is processed... During the sensitization phase, Langerhans cells in the epidermis and dendritic cells in the dermis take up and process antigen, and migrate to regional lymph nodes, where they activate T cells (see Fig. 9.13) with the consequent production of memor…
IL6	pDC	Activate	Antibacterial, Antiviral, Antigen presentation	362: Exposure to unmethylated DNA activates NF<U+03BA>B and mitogen-activated protein kinase (MAPK) signaling pathways (see Figs. 7.19–7.21), leading to the production of pro-inflammatory cytokines such as IL-6, IL-12, IL-18, and interferon (IFN)-a and IFN-ß by dendritic cells. In turn, these cytokines act on the dendritic cells themselves to augment the expression of co-stimulatory molecules.
IL6	T_CD4	Polarize	Microbiome tuning of immune response, Type 3, Tolerance, Anti-EC bacteria, Antifungal	368: Figure 9.22; 375: TFH cells also require IL-6 for their development, although it is not currently understood what additional signals might induce their differentiation from naive precursors.; 524: Figure 12.23; 457: Figure 11.9; 466: As noted in Chapter 9, commitment of naive T cells to become TH17 cells is triggered by exposure to TGF-ß and IL-6; commitment to become TH1 cells is initially …
IL6	T_reg	Inhibit		680: Furthermore, pro-inflammatory cytokines, such as IL-1 and IL-6, impair the suppressive activity of regulatory T cells, allowing self-reactive naive T cells to become activated to differentiate into effector T cells that can initiate an autoimmune response.
IL6	T_reg	Polarize		469: When acted on by IL-6 and IL-1, iTreg cells can transition into TH17 cells, or when acted on by IL-12 can become TH1 cells.
IL6	Th17	Survive		518: IL-1 and IL-6 produced by recently arrived monocytes are important for maintaining the survival and function of local TH17 cells.
IL7	Common Lymphoid Progenitor	Polarize	Hematopoiesis	298: The receptor for interleukin-7 (IL-7) is present at this stage, and IL-7 produced by stromal cells is required for the development of B-lineage cells.; 298: The production of lymphocyte progenitors from the multipotent progenitor cell is accompanied by expression of the receptor for interleukin-7 (IL-7), which is induced by FLT3 signaling together with the activity of PU.1. The cytokine IL-7…
IL7	T_CD4	Survive		351: Naive T cells encounter antigen during their recirculation through peripheral lymphoid organs... Those T cells shown in green do not encounter their specific antigen; they receive a survival signal through their interaction with self peptide:self MHC complexes and IL-7, and leave the lymph node through the lymphatics to return to the circulation (second panel).
IL7	T_CD4_memory	Survive		479: As with naive cells, the survival of memory T cells requires signaling by the receptors for the cytokines IL-7 and IL-15. IL-7 is required for the survival of both CD4 and CD8 memory T cells. In addition, IL-15 is critical for the long-term survival and proliferation of CD8 memory T cells under normal conditions.
IL7	T_CD8	Survive		351: Naive T cells encounter antigen during their recirculation through peripheral lymphoid organs... Those T cells shown in green do not encounter their specific antigen; they receive a survival signal through their interaction with self peptide:self MHC complexes and IL-7, and leave the lymph node through the lymphatics to return to the circulation (second panel).
IL7	T_CD8_memory	Survive		479: As with naive cells, the survival of memory T cells requires signaling by the receptors for the cytokines IL-7 and IL-15. IL-7 is required for the survival of both CD4 and CD8 memory T cells. In addition, IL-15 is critical for the long-term survival and proliferation of CD8 memory T cells under normal conditions.
IL9	Epithelial	Polarize		623: The direct action of additional TH2-type cytokines such as IL-9 and IL-13 on airway epithelial cells may also have a dominant role in another major feature of chronic allergic asthma, the induction of goblet-cell metaplasia, which is the increased differentiation of epithelial cells into goblet cells, and a consequent increase in mucus secretion.
IL9	ILC2	Activate	Type 2	811: Table Appendix III		IL9R, CD132
IL9	Mast	Activate	Antiparasitic	811: Table Appendix III; 464: IL-3 and IL-9 produced by TH2 cells in the mucosae recruit, expand, and activate a specialized population of mast cells known as mucosal mast cells (see Fig. 11.15).; 614: The major factors for mast-cell growth and development include stem-cell factor (the ligand for the receptor tyrosine kinase Kit), IL-3, and TH2-associated cytokines such as IL-4 and IL-9.		IL9R, CD132
IL9	Mast	Recruit	Antiparasitic, Type 2	464: IL-3 and IL-9 produced by TH2 cells in the mucosae recruit, expand, and activate a specialized population of mast cells known as mucosal mast cells (see Fig. 11.15).; 463: TH2 cells drive mast cell recruitment via IL-3, IL-9.
IL9	T_CD4	Polarize	Type 2	604: Exposure to IL-4, IL-5, IL-9, and IL-13 favors the development of TH2 cells, whereas exposure to IFN-<U+03B3> and IL-12 (and its relative IL-27) favors TH1-cell development.
IL9	Th2	Activate	Type 2	811: Table Appendix III		IL9R, CD132
ILC	ILC1	Differentiate	Hematopoiesis	26: the subset of ILC making IFN-<U+03B3> is called ILC1; 298: In the next stage, MPPs produce two subsets of progenitor cells that give rise to all the lymphocyte lineages. One progenitor cell, as yet unnamed, produces the ILC subsets, ILC1, ILC2, and ILC3 cells.
ILC	ILC2	Differentiate	Hematopoiesis	298: In the next stage, MPPs produce two subsets of progenitor cells that give rise to all the lymphocyte lineages. One progenitor cell, as yet unnamed, produces the ILC subsets, ILC1, ILC2, and ILC3 cells.
ILC	ILC3	Differentiate	Hematopoiesis	298: In the next stage, MPPs produce two subsets of progenitor cells that give rise to all the lymphocyte lineages. One progenitor cell, as yet unnamed, produces the ILC subsets, ILC1, ILC2, and ILC3 cells.
ILC1	IFNg	Secrete	Type 1, Antiviral, Anti-IC bacteria, Antibacterial, Type 1, Class switching, Antigen presentation	26: the subset of ILC making IFN-<U+03B3> is called ILC1; 124: Group 1 ILCs (ILC1s) generate IFN-<U+03B3> in response to activation by certain cytokines, in particular IL-12 and IL-18, made by dendritic cells and macrophages, and they function in protection against infection by viruses or intracellular pathogens.; 124: Table Figure 3.37; 448: Figure 11.3; 451: ILC1s lack the cytolytic granules th…
ILC2	IL13	Secrete	Type 2, Antiparasitic, Barrier immunity, Barrier integrity, Allergic Inflammation, Antibody production, Anti-inflammatory	622-623: Allergens can also stimulate the airway epithelium directly, through TLRs and other damage receptors, to release IL-25 and IL-33. These cytokines can lead to the activation of submucosal type 2 innate lymphoid cells (ILC2s), inducing them to release IL-4, IL-5, IL-9, and IL-13.; 124: Table Figure 3.37; 125: ILC2s produce the cytokines IL-4, IL-5, and IL-13, in response to various cytokin…
ILC2	IL17A	Secrete	Anti-EC bacteria	448: Figure 11.3
ILC2	IL22	Secrete	Anti-EC bacteria	448: Figure 11.3
ILC2	IL4	Secrete	Type 2, Barrier immunity, Antiparasitic, Antibody production, Class switching	622-623: Allergens can also stimulate the airway epithelium directly, through TLRs and other damage receptors, to release IL-25 and IL-33. These cytokines can lead to the activation of submucosal type 2 innate lymphoid cells (ILC2s), inducing them to release IL-4, IL-5, IL-9, and IL-13.; 125: ILC2s produce the cytokines IL-4, IL-5, and IL-13, in response to various cytokines, particularly thymic …
ILC2	IL5	Secrete	Type 2, Antiparasitic, Barrier immunity, Allergic Inflammation	622-623: Allergens can also stimulate the airway epithelium directly, through TLRs and other damage receptors, to release IL-25 and IL-33. These cytokines can lead to the activation of submucosal type 2 innate lymphoid cells (ILC2s), inducing them to release IL-4, IL-5, IL-9, and IL-13.; 124: Table Figure 3.37; 125: ILC2s produce the cytokines IL-4, IL-5, and IL-13, in response to various cytokin…
ILC2	IL9	Secrete	Type 2	622-623: Allergens can also stimulate the airway epithelium directly, through TLRs and other damage receptors, to release IL-25 and IL-33. These cytokines can lead to the activation of submucosal type 2 innate lymphoid cells (ILC2s), inducing them to release IL-4, IL-5, IL-9, and IL-13.
ILC3	CCL20	Secrete	Anti-EC bacteria, Antifungal	465: As for TH1 and TH2 cells, the egress of TH17 cells from secondary lymphoid tissues is associated with altered chemokine expression: primarily the induction of CCR6, the ligand for which (CCL20) is produced by activated epithelial cells in mucosal tissues and skin, as well as TH17 cells themselves and ILC3 cells (see Figs. 11.8 and 11.9).
ILC3	IFNg	Secrete	Inflammation	510: During the course of inflammatory diseases, ILC3s can acquire the ability to produce IFN-<U+03B3> in response to IL-12, and combined with their production of IL-17, this endows them with significant pathological properties.
ILC3	IL17A	Secrete	Anti-EC bacteria, Antifungal, Type 3, Inflammation, Antimicrobial	124: Table Figure 3.37; 125: ILC3s respond to the cytokines IL-1ß and IL-23 and produce several cytokines, including IL-17 and IL-22, which increase defenses against extracellular bacteria and fungi.; 452: ILC3s play a critical early role in defense against extracellular bacteria and fungi at barrier tissues. Similarly toTH17 cells, ILC3s are responsive to IL-23 and IL-1ß; these cytokines elicit …
ILC3	IL17F	Secrete	Inflammation	812: Table Appendix III
ILC3	IL22	Secrete	Anti-EC bacteria, Antifungal, Type 3, Antibacterial, Antimicrobial, Acute phase response, Inflammation, Barrier integrity, Tolerance	124: Table Figure 3.37; 125: ILC3s respond to the cytokines IL-1ß and IL-23 and produce several cytokines, including IL-17 and IL-22, which increase defenses against extracellular bacteria and fungi.; 452: ILC3s play a critical early role in defense against extracellular bacteria and fungi at barrier tissues. Similarly toTH17 cells, ILC3s are responsive to IL-23 and IL-1ß; these cytokines elicit …
ILC3	LTb	Secrete	LN development	813: Table Appendix III
Keratinocyte	Cathelicidins	Secrete		47: The antimicrobial peptides belonging to the cathelicidin family lack the disulfide bonds that stabilize the defensins. Humans and mice have one cathelicidin gene, but some other mammals, including cattle and sheep, have several. Cathelicidins are made constitutively by neutrophils and macrophages, and are made in response to infection by keratinocytes in the skin and epithelial cells in the l…
Keratinocyte	CCL2	Secrete	Inflammation, Type 2	112: Table Figure 3.28
Keratinocyte	CCL27	Secrete		455: Figure 11.7
Keratinocyte	CXCL10	Secrete	Inflammation	632: Allergic contact dermatitis can be caused by the activation of CD4 or CD8 T cells, depending on the pathway by which the antigen is processed... During the sensitization phase, Langerhans cells in the epidermis and dendritic cells in the dermis take up and process antigen, and migrate to regional lymph nodes, where they activate T cells (see Fig. 9.13) with the consequent production of memor…
Keratinocyte	CXCL11	Secrete	Inflammation	632: Allergic contact dermatitis can be caused by the activation of CD4 or CD8 T cells, depending on the pathway by which the antigen is processed... During the sensitization phase, Langerhans cells in the epidermis and dendritic cells in the dermis take up and process antigen, and migrate to regional lymph nodes, where they activate T cells (see Fig. 9.13) with the consequent production of memor…
Keratinocyte	CXCL8	Secrete	Inflammation	632: Allergic contact dermatitis can be caused by the activation of CD4 or CD8 T cells, depending on the pathway by which the antigen is processed... During the sensitization phase, Langerhans cells in the epidermis and dendritic cells in the dermis take up and process antigen, and migrate to regional lymph nodes, where they activate T cells (see Fig. 9.13) with the consequent production of memor…
Keratinocyte	CXCL9	Secrete	Inflammation	632: Allergic contact dermatitis can be caused by the activation of CD4 or CD8 T cells, depending on the pathway by which the antigen is processed... During the sensitization phase, Langerhans cells in the epidermis and dendritic cells in the dermis take up and process antigen, and migrate to regional lymph nodes, where they activate T cells (see Fig. 9.13) with the consequent production of memor…
Keratinocyte	GMCSF	Secrete	Inflammation	632: Allergic contact dermatitis can be caused by the activation of CD4 or CD8 T cells, depending on the pathway by which the antigen is processed... During the sensitization phase, Langerhans cells in the epidermis and dendritic cells in the dermis take up and process antigen, and migrate to regional lymph nodes, where they activate T cells (see Fig. 9.13) with the consequent production of memor…
Keratinocyte	IL1	Secrete	Inflammation	632: Allergic contact dermatitis can be caused by the activation of CD4 or CD8 T cells, depending on the pathway by which the antigen is processed... During the sensitization phase, Langerhans cells in the epidermis and dendritic cells in the dermis take up and process antigen, and migrate to regional lymph nodes, where they activate T cells (see Fig. 9.13) with the consequent production of memor…
Keratinocyte	IL35	Secrete	Inflammation	813: Table Appendix III
Keratinocyte	IL6	Secrete	Inflammation	632: Allergic contact dermatitis can be caused by the activation of CD4 or CD8 T cells, depending on the pathway by which the antigen is processed... During the sensitization phase, Langerhans cells in the epidermis and dendritic cells in the dermis take up and process antigen, and migrate to regional lymph nodes, where they activate T cells (see Fig. 9.13) with the consequent production of memor…
Keratinocyte	TNFa	Secrete	Inflammation	632: Allergic contact dermatitis can be caused by the activation of CD4 or CD8 T cells, depending on the pathway by which the antigen is processed... During the sensitization phase, Langerhans cells in the epidermis and dendritic cells in the dermis take up and process antigen, and migrate to regional lymph nodes, where they activate T cells (see Fig. 9.13) with the consequent production of memor…
Kynurenine	ILC3	Activate		523: Conversion of dietary tryptophan by lactobacilli into kynurenine metabolites can activate the AhR (see Section 12-14) and enhance IL-22 production by ILC3.
Kynurenine	Th1	Kill	Allergic Inflammation	617: Among other things, eosinophils secrete TH2-type cytokines and in vitro can promote the apoptosis of TH1 cells by their expression of IDO and consequent production of kynurenine, which acts on the TH1 cells.
Leukotrienes	Basophil	Recruit		614: Table Figure 14.9
Leukotrienes	Endothelial	Activate	Inflammation, Vascular permeability increase	116: P-selectin appears on endothelial cell surfaces within a few minutes of exposure to leukotriene B4, C5a, or histamine, which is released from mast cells in response to C5a. P-selectin can also be induced by TNF-a or LPS, and both of these induce synthesis of E-selectin, which appears on the endothelial cell surface a few hours later.; 616: Table Figure 14.10; 615: The lipid mediators, in par…
Leukotrienes	Eosinophil	Recruit		614: Table Figure 14.9
Leukotrienes	Smooth muscle	Activate	Inflammation	616: Table Figure 14.10; 615: The lipid mediators, in particular, can act both rapidly and persistently to cause smooth muscle contraction, increased vascular permeability, and the secretion of mucus, as well as induce the influx and activation of leukocytes, which contribute to allergic inflammation
Leukotrienes	Th2	Recruit		614: Table Figure 14.9
LIGHT	DC	Activate		813: Table Appendix III		HVEM, LTbR
Lipomannans	Basophil	Activate	Antibacterial	89: Table Figure 3.10		TLR
Lipomannans	DC	Activate	Antibacterial	89: Table Figure 3.10		TLR
Lipomannans	Eosinophil	Activate	Antibacterial	89: Table Figure 3.10		TLR
Lipomannans	Mast	Activate	Antibacterial	89: Table Figure 3.10		TLR
Lipomannans	Monocyte	Activate	Antibacterial	89: Table Figure 3.10		TLR
Lipoproteins	Basophil	Activate	Antibacterial	89: Table Figure 3.10; 90: Mammalian TLR-1, TLR-2, and TLR-6 are cell-surface receptors that are activated by various ligands, including lipoteichoic acid and the diacyl and triacyl lipoproteins of Gram-negative bacteria. They are found on macrophages, dendritic cells, eosinophils, basophils, and mast cells.		TLR
Lipoproteins	DC	Activate	Antibacterial	89: Table Figure 3.10; 90: Mammalian TLR-1, TLR-2, and TLR-6 are cell-surface receptors that are activated by various ligands, including lipoteichoic acid and the diacyl and triacyl lipoproteins of Gram-negative bacteria. They are found on macrophages, dendritic cells, eosinophils, basophils, and mast cells.		TLR
Lipoproteins	Eosinophil	Activate	Antibacterial	89: Table Figure 3.10; 90: Mammalian TLR-1, TLR-2, and TLR-6 are cell-surface receptors that are activated by various ligands, including lipoteichoic acid and the diacyl and triacyl lipoproteins of Gram-negative bacteria. They are found on macrophages, dendritic cells, eosinophils, basophils, and mast cells.		TLR
Lipoproteins	Macrophage	Activate	Antibacterial	90: Mammalian TLR-1, TLR-2, and TLR-6 are cell-surface receptors that are activated by various ligands, including lipoteichoic acid and the diacyl and triacyl lipoproteins of Gram-negative bacteria. They are found on macrophages, dendritic cells, eosinophils, basophils, and mast cells.		TLR
Lipoproteins	Mast	Activate	Antibacterial	89: Table Figure 3.10; 90: Mammalian TLR-1, TLR-2, and TLR-6 are cell-surface receptors that are activated by various ligands, including lipoteichoic acid and the diacyl and triacyl lipoproteins of Gram-negative bacteria. They are found on macrophages, dendritic cells, eosinophils, basophils, and mast cells.		TLR
Lipoproteins	Monocyte	Activate		89: Table Figure 3.10		TLR
Lipoteichoic acids	Basophil	Activate	Antibacterial	89: Table Figure 3.10; 90: Mammalian TLR-1, TLR-2, and TLR-6 are cell-surface receptors that are activated by various ligands, including lipoteichoic acid and the diacyl and triacyl lipoproteins of Gram-negative bacteria. They are found on macrophages, dendritic cells, eosinophils, basophils, and mast cells.		TLR
Lipoteichoic acids	DC	Activate	Antibacterial	89: Table Figure 3.10; 90: Mammalian TLR-1, TLR-2, and TLR-6 are cell-surface receptors that are activated by various ligands, including lipoteichoic acid and the diacyl and triacyl lipoproteins of Gram-negative bacteria. They are found on macrophages, dendritic cells, eosinophils, basophils, and mast cells.		TLR
Lipoteichoic acids	Eosinophil	Activate	Antibacterial	89: Table Figure 3.10; 90: Mammalian TLR-1, TLR-2, and TLR-6 are cell-surface receptors that are activated by various ligands, including lipoteichoic acid and the diacyl and triacyl lipoproteins of Gram-negative bacteria. They are found on macrophages, dendritic cells, eosinophils, basophils, and mast cells.		TLR
Lipoteichoic acids	Macrophage	Activate	Antibacterial	90: Mammalian TLR-1, TLR-2, and TLR-6 are cell-surface receptors that are activated by various ligands, including lipoteichoic acid and the diacyl and triacyl lipoproteins of Gram-negative bacteria. They are found on macrophages, dendritic cells, eosinophils, basophils, and mast cells.; 89: Table Figure 3.10		TLR
Lipoteichoic acids	Mast	Activate	Antibacterial	89: Table Figure 3.10; 90: Mammalian TLR-1, TLR-2, and TLR-6 are cell-surface receptors that are activated by various ligands, including lipoteichoic acid and the diacyl and triacyl lipoproteins of Gram-negative bacteria. They are found on macrophages, dendritic cells, eosinophils, basophils, and mast cells.		TLR
Lipoteichoic acids	Monocyte	Activate	Antibacterial	89: Table Figure 3.10		TLR
LPS	B	Activate	Antibody production, Antibacterial, T independent B activation/IgA production	401: In such cases, a second signal can be derived from direct recognition of a common microbial constituent such as LPS that can activate TLR signaling in the B cell (see Fig. 10.2, second panel), activating the NF<U+03BA>B pathway, as described in Chapter 3.; 509: In mice, unlike humans, a significant proportion of intestinal IgA is derived from T-cell-independent B-cell activation and class sw…		TLR
LPS	DC	Activate	Antibacterial	92: TLR-4 is expressed by several types of immune-system cells, including dendritic cells and macrophages, and is important in sensing and responding to numerous bacterial infections. TLR-4 recognizes the LPS of Gram-negative bacteria by a mechanism that is partly direct and partly indirect.; 89: Table Figure 3.10; 105: Figure 3.23		TLR
LPS	Endothelial	Activate	Inflammation	116: P-selectin appears on endothelial cell surfaces within a few minutes of exposure to leukotriene B4, C5a, or histamine, which is released from mast cells in response to C5a. P-selectin can also be induced by TNF-a or LPS, and both of these induce synthesis of E-selectin, which appears on the endothelial cell surface a few hours later.
LPS	Eosinophil	Activate	Antibacterial	89: Table Figure 3.10		TLR
LPS	Macrophage	Activate	Antibacterial, Type 1	92: TLR-4 is expressed by several types of immune-system cells, including dendritic cells and macrophages, and is important in sensing and responding to numerous bacterial infections. TLR-4 recognizes the LPS of Gram-negative bacteria by a mechanism that is partly direct and partly indirect.; 89: Table Figure 3.10; 459: Macrophages can also be made more sensitive to IFN-<U+03B3> by very small amo…		TLR
LPS	Mast	Activate	Antibacterial	89: Table Figure 3.10		TLR
LTa	B	Inhibit		385: Table Figure 9.4
LTa	Endothelial	Activate	Type 1, Anti-IC bacteria, Chemotaxis, Inflammation;Vascular permeability increase	813: Table Appendix III; 460: TH1 cells produce TNF-a and LT-a which act on local blood vessels Activates endothelium to induce macrophage binding and exit from blood vessel at site of infection; 459: Second, the TNF-a and lymphotoxin secreted by TH1 cells at sites of infection change the surface properties of endothelial cells so that monocytes adhere to them.; 632: Figure 14.21		p55, p75
LTa	Fibroblast	Kill		385: Table Figure 9.4
LTa	Macrophage	Activate	Type 1, Anti-IC bacteria, Antiviral	459: When TH1 cells stimulate macrophages through these molecules, the M1 macrophage also secretes TNF-a, further stimulating macrophages through the TNFR-I, the same receptor activated by LT-a.; 385: Table Figure 9.4; 392: TNF-a and LT-a can synergize with IFN-<U+03B3> in macrophage activation via TNFR-II, and can kill some target cells through their interaction with TNFR-I, which can induce apo…		TNFR1
LTa	Monocyte	Recruit	Type 1, Anti-IC bacteria	460: New macrophages are recruited to the site of infection by the actions of secreted TNF-a, LT-a, and other cytokines on vascular endothelium, which signal monocytes to leave the bloodstream and enter the tissues where they become macrophages.
LTa	Neutrophil	Activate		385: Table Figure 9.4
LTi	IL17A	Secrete	Anti-EC bacteria, Antifungal	124: Table Figure 3.37
LTi	IL22	Secrete	Anti-EC bacteria, Antifungal	124: Table Figure 3.37
Macrophage	Antimicrobial peptides	Secrete		46: Epithelial cells secrete these peptides into the fluids bathing the mucosal surface, whereas phagocytes secrete them in tissues. Three important classes of antimicrobial peptides in mammals are defensins, cathelicidins, and histatins.
Macrophage	APRIL	Secrete	Class switching	545: TACI is the receptor for the cytokines BAFF and APRIL, which are produced by T cells, dendritic cells, and macrophages, and which can provide co-stimulatory and survival signals for B-cell activation and class switching (see Section 10-3).
Macrophage	BAFF	Secrete	Class switching	545: TACI is the receptor for the cytokines BAFF and APRIL, which are produced by T cells, dendritic cells, and macrophages, and which can provide co-stimulatory and survival signals for B-cell activation and class switching (see Section 10-3).
Macrophage	Cathelicidins	Secrete	Phagocytosis	47: The antimicrobial peptides belonging to the cathelicidin family lack the disulfide bonds that stabilize the defensins. Humans and mice have one cathelicidin gene, but some other mammals, including cattle and sheep, have several. Cathelicidins are made constitutively by neutrophils and macrophages, and are made in response to infection by keratinocytes in the skin and epithelial cells in the l…
Macrophage	CCL2	Secrete	Inflammation, Type 2	112: Table Figure 3.28
Macrophage	CCL4	Secrete	Antiviral	112: Table Figure 3.28
Macrophage	CXCL8	Secrete	Antibacterial, Inflammation, Angiogenesis	516: TLR-5 expressed by the epithelial basal membrane can bind salmonella flagellin, activating the NF<U+03BA>B pathway. After uptake by macrophages in the lamina propria, invasive Salmonella induces caspase 1 activation, promoting production of IL-1 and IL-8. CXCL8 is also produced by the infected macrophages, and together these mediators recruit; 111: Important cytokines and chemokines secreted…
Macrophage	GMCSF	Secrete	Hematopoiesis	811: Table Appendix III
Macrophage	IL1	Secrete	Antibacterial, Inflammation	516: TLR-5 expressed by the epithelial basal membrane can bind salmonella flagellin, activating the NF<U+03BA>B pathway. After uptake by macrophages in the lamina propria, invasive Salmonella induces caspase 1 activation, promoting production of IL-1 and IL-8. CXCL8 is also produced by the infected macrophages, and together these mediators recruit; 633: Figure 14.22; 668: Autoreactive effector CD…
Macrophage	IL10	Secrete	Tolerance, Immunosuppression	505: The anti-inflammatory behavior of mucosal dendritic cells in the healthy gut is promoted by factors that are constitutively produced in the mucosal environment. These include thymic stromal lymphopoietin (TSLP), TGF-ß produced by dendritic and epithelial cells, prostaglandin PGE2 produced by stromal cells, and IL-10 produced by intestinal macrophages and CD4 T cells.; 505: However, unlike ma…
Macrophage	IL12	Secrete	Antiviral, Anti-IC bacteria, Cytotoxicity, Type 1, Antibacterial	111: Important cytokines and chemokines secreted by dendritic cells and macrophages in response to bacterial products include IL-1ß, IL-6, CXCL8, IL-12, and TNF-a. TnF-a is an inducer of a local inlammatory response that helps to contain infections. It also has systemic effects, many of which are harmful (discussed in Section 3-20). The chemokine CXCL8 is also involved in the local inlammatory re…
Macrophage	IL17A	Secrete		668: Autoreactive effector CD4 T cells activate macrophages, and pro-inflammatory cytokines such as IL-1, IL-6, IL-17, and TNF-a are produced.
Macrophage	IL18	Secrete	Antibacterial, Antiviral, Anti-IC bacteria, Type 1	516: TLR-5 expressed by the epithelial basal membrane can bind salmonella flagellin, activating the NF<U+03BA>B pathway. After uptake by macrophages in the lamina propria, invasive Salmonella induces caspase 1 activation, promoting production of IL-1 and IL-8. CXCL8 is also produced by the infected macrophages, and together these mediators recruit; 108: As discussed earlier, mature IL-1ß and IL-1…	TLR
Macrophage	IL1a	Secrete	Fever	108: As discussed earlier, mature IL-1ß and IL-18 are produced by macrophages through the action of caspase 1 in response to TLR signaling and inflammasome activation.; 811: Table Appendix III	TLR
Macrophage	IL1b	Secrete	Acute phase response, Fever, Inflammation	111: Important cytokines and chemokines secreted by dendritic cells and macrophages in response to bacterial products include IL-1ß, IL-6, CXCL8, IL-12, and TNF-a. TnF-a is an inducer of a local inlammatory response that helps to contain infections. It also has systemic effects, many of which are harmful (discussed in Section 3-20). The chemokine CXCL8 is also involved in the local inlammatory re…
Macrophage	IL1RA	Secrete		811: Table Appendix III
Macrophage	IL23	Secrete		812: Table Appendix III
Macrophage	IL27	Secrete		812: Table Appendix III
Macrophage	IL6	Secrete	Acute phase response, Fever, Antibody production, Antibacterial	111: Important cytokines and chemokines secreted by dendritic cells and macrophages in response to bacterial products include IL-1ß, IL-6, CXCL8, IL-12, and TNF-a. TnF-a is an inducer of a local inlammatory response that helps to contain infections. It also has systemic effects, many of which are harmful (discussed in Section 3-20). The chemokine CXCL8 is also involved in the local inlammatory re…
Macrophage	Leukotrienes	Secrete	Inflammation	86: These changes are induced by a variety of inflammatory mediators released as a consequence of the recognition of pathogens by macrophages, and later by neutrophils and other white blood cells. Macrophages and neutrophils secrete lipid mediators of inflammation—prostaglandins, leukotrienes, and platelet-activating factor (PAF)—which are rapidly produced by enzymatic pathways that degrade membr…
Macrophage	Lysozyme	Secrete	Antibacterial, Phagocytosis	45: One important group of antimicrobial proteins comprises enzymes that attack chemical features specific to bacterial cell walls. Such antibacterial enzymes include lysozyme and secretory phospholipase A2, which are secreted in tears and saliva and by phagocytes.; 83: Table Figure 3.4
Macrophage	Macrophage elastase-derived peptide	Secrete	Phagocytosis	83: Table Figure 3.4
Macrophage	NO	Secrete	Antiparasitic, Phagocytosis, Type 1, Antimicrobial, Antibacterial, Inflammation	464: Whereas M1 macrophages express iNOS, which produces the potent intracellular microbicide nitric oxide (NO) (see Section 3-2), M2 macrophages express arginase-1, which produces ornithine and proline from arginine.; 82: Upon phagocytosing microbes, macrophages and neutrophils produce a variety of toxic products that help to kill the engulfed microorganism (Fig. 3.4). The most important of thes…
Macrophage	Ornithine	Secrete	Antiparasitic	464: Whereas M1 macrophages express iNOS, which produces the potent intracellular microbicide nitric oxide (NO) (see Section 3-2), M2 macrophages express arginase-1, which produces ornithine and proline from arginine.
Macrophage	OSM	Secrete		813: Table Appendix III
Macrophage	Platelet-Activating Factor	Secrete	Inflammation	86: These changes are induced by a variety of inflammatory mediators released as a consequence of the recognition of pathogens by macrophages, and later by neutrophils and other white blood cells. Macrophages and neutrophils secrete lipid mediators of inflammation—prostaglandins, leukotrienes, and platelet-activating factor (PAF)—which are rapidly produced by enzymatic pathways that degrade membr…
Macrophage	Proline	Secrete	Antiparasitic	464: Whereas M1 macrophages express iNOS, which produces the potent intracellular microbicide nitric oxide (NO) (see Section 3-2), M2 macrophages express arginase-1, which produces ornithine and proline from arginine.
Macrophage	Prostaglandins	Secrete	Inflammation	86: These changes are induced by a variety of inflammatory mediators released as a consequence of the recognition of pathogens by macrophages, and later by neutrophils and other white blood cells. Macrophages and neutrophils secrete lipid mediators of inflammation—prostaglandins, leukotrienes, and platelet-activating factor (PAF)—which are rapidly produced by enzymatic pathways that degrade membr…
Macrophage	ROS	Secrete	Phagocytosis, Inflammation	82: Upon phagocytosing microbes, macrophages and neutrophils produce a variety of toxic products that help to kill the engulfed microorganism (Fig. 3.4). The most important of these are the antimicrobial peptides described in Section 2-4, reactive nitrogen species such as nitric oxide (NO), and ROS, such as the superoxide anion (O2–) and hydrogen peroxide (H2O2).
Macrophage	Secretory phospholipase A2	Secrete	Antimicrobial	45: One important group of antimicrobial proteins comprises enzymes that attack chemical features specific to bacterial cell walls. Such antibacterial enzymes include lysozyme and secretory phospholipase A2, which are secreted in tears and saliva and by phagocytes.
Macrophage	Superoxide	Secrete	Type 1, Antimicrobial	459: This autocrine stimulus synergizes with IFN-<U+03B3> secreted by TH1 cells to induce classical, or M1, macrophage activation characterized by the production of nitric oxide (NO) and superoxide (O2 –).
Macrophage	Th1	Activate	Anti-IC bacteria, Inflammation, Type 1, Antimicrobial	30: CD4 T cells recognize antigen presented by MHC class II proteins, which are expressed by the predominant antigen-presenting cells of the immune system: dendritic cells, macrophages, and B cells; 166: Upon recognizing peptides bound to MHC class II molecules on macrophages, CD4 T cells activate these cells, again in part through cytokines, to destroy the pathogens in their vesicles.; 223: The …	MHCII, B7	TCR
Macrophage	TNFa	Secrete	Inflammation, Acute phase response, Fever, Antibacterial, Type 1, Anti-IC bacteria, Antiviral, Antimicrobial	85: Macrophages are stimulated to secrete pro-inflammatory cytokines, such as TNF-a, and chemokines by interactions between microbes and microbial products and specific receptors expressed by the macrophage.; 111: Important cytokines and chemokines secreted by dendritic cells and macrophages in response to bacterial products include IL-1ß, IL-6, CXCL8, IL-12, and TNF-a. TnF-a is an inducer of a l…
Macrophage	TWEAK	Secrete	Angiogenesis	813: Table Appendix III
Major basic protein	Basophil	Activate	Inflammation	617: Eosinophil degranulation releases major basic protein (see Fig. 14.10), which in turn causes the degranulation of mast cells and basophils. This effect is augmented by any of the cytokines that affect eosinophil and basophil growth, differentiation, and activation, such as IL-3, IL-5, and GM-CSF.
Major basic protein	Mast	Activate	Inflammation	616: Table Figure 14.10; 617: Eosinophil degranulation releases major basic protein (see Fig. 14.10), which in turn causes the degranulation of mast cells and basophils. This effect is augmented by any of the cytokines that affect eosinophil and basophil growth, differentiation, and activation, such as IL-3, IL-5, and GM-CSF.
Mammalian glycoproteins	B	Inhibit	Tolerance	288: Another inhibitory receptor on B cells is CD22, a transmembrane protein that recognizes sialic acid-modified glycoproteins commonly found on mammalian cells but rarely on microbial pathogen surfaces.		CD22
Mast	B	Polarize	Allergic Inflammation, Inflammation	605: Figure 14.3	CD40L	CD40
Mast	Carboxypeptidase	Secrete	Tissue remodeling	614: Table Figure 14.9; 615: Mast cells in the submucosa and other connective tissues predominantly express chymase, tryptase, carboxypeptidase A, and cathepsin G and are designated MCCT.
Mast	Cathelicidins	Secrete	Inflammation	87: C5a also activates local mast cells (see Section 1-4), which are stimulated to release their granules containing the small inflammatory molecule histamine as well as TNF-a and cathelicidins.
Mast	Cathepsin G	Secrete	Tissue remodeling	614: Table Figure 14.9; 615: Mast cells in the submucosa and other connective tissues predominantly express chymase, tryptase, carboxypeptidase A, and cathepsin G and are designated MCCT.
Mast	CCL3	Secrete	Antiviral, Type 1	112: Table Figure 3.28; 614: Table Figure 14.9
Mast	CD40L	Secrete	Antibody production, Class switching	813: Table Appendix III
Mast	CGRP	Secrete	Vascular permeability increase, Inflammation	618-619: The late-phase reaction is caused by the continued synthesis and release of inflammatory mediators by mast cells, especially vasoactive mediators such as calcitonin gene-related peptide (CGRP) and vascular endothelial growth factor (VEGF), which cause vasodilation and vascular leakage that result in edema and the recruitment of eosinophils, basophils, monocytes, and lymphocytes.
Mast	Chymase	Secrete	Allergic Inflammation, Inflammation, Tissue remodeling	614: Mast-cell degranulation begins within seconds of antigen binding, releasing an array of preformed and newly generated inflammatory mediators (Fig. 14.9). Granule contents include the short-lived vasoactive amine histamine, serine esterases, and proteases such as chymase and tryptase.; 614: Table Figure 14.9; 615: Mast cells in the submucosa and other connective tissues predominantly express …
Mast	GMCSF	Secrete		614: Table Figure 14.9
Mast	Heparin	Secrete	Antiparasitic, Vascular permeability increase	614: Table Figure 14.9
Mast	Histamine	Secrete	Inflammation, Type 2, Antiparasitic, Allergic Inflammation, Vascular permeability increase, Barrier immunity	65: In addition, C3a and C5a can activate the mast cells that populate submucosal tissues to release inflammatory molecules such as histamine and the cytokine tumor necrosis factor-a (TNF-a), which cause similar effects.; 87: C5a also activates local mast cells (see Section 1-4), which are stimulated to release their granules containing the small inflammatory molecule histamine as well as TNF-a a…
Mast	IL10	Secrete	Immunosuppression	615: Increasingly, mast cells are also considered to have a role in immunoregulation. They can be stimulated by neuropeptides such as substance P and by TLR ligands. In response to multiple stimuli, they can secrete the immunosuppressive cytokine IL-10, suppressing T-cell responses.
Mast	IL13	Secrete	Type 2	614: Table Figure 14.9
Mast	IL16	Secrete		812: Table Appendix III
Mast	IL25	Secrete	Type 2	812: Table Appendix III
Mast	IL3	Secrete		614: Table Figure 14.9
Mast	IL33	Secrete	Antiparasitic, Type 2	604: Immune defenses against multicellular parasites are found mainly at the sites of parasite entry, namely, under the skin and in the mucosal tissues of the airways and the gut. Cells of the innate and adaptive immune systems at these sites are specialized to secrete cytokines that promote a type 2 response to parasitic infection. In the presence of an invading parasite, dendritic cells taking …
Mast	IL4	Secrete	Antiparasitic, Allergic Inflammation, Inflammation, Type 2, Antibody production, Class switching	376: Eosinophils, basophils, and mast cells are each attractive possibilities because they can produce abundant IL-4 when activated by chitin, a polysaccharide present in helminth parasites, as well as in insects and crustaceans, which induces TH2 responses.; 605: Figure 14.3; 612: The specific IgE produced in response to the allergen binds to the high-affinity receptor for IgE on mast cells and …
Mast	IL5	Secrete	Type 2	614: Table Figure 14.9; 811: Table Appendix III
Mast	Leukotrienes	Secrete	Inflammation, Antiparasitic, Vascular permeability increase, Barrier immunity, Allergic Inflammation	615: Following activation through FceRI, in addition to releasing preformed mediators such as histamine and serine proteases that are stored in their intracellular granules, mast cells also synthesize de novo and release chemokines, cytokines, and lipid mediators—prostaglandins, leukotrienes, thromboxanes (collectively called eicosanoids), and platelet-activating factor.; 464: When activated by c…	FceRI
Mast	MMP	Secrete	Antiparasitic, Type 2	464: When activated by cytokines, or by the binding of worm antigens to receptor-bound IgE, mucosal mast cells release large amounts of preformed inflammatory mediators that are stored in secretory granules: prostaglandins, leukotrienes, and several proteases, including the mucosal mast cell protease (MMCP-1), which can degrade the epithelial tight junctions to increase permeability and fluid flo…
Mast	Platelet-Activating Factor	Secrete	Inflammation, Allergic Inflammation	615: Following activation through FceRI, in addition to releasing preformed mediators such as histamine and serine proteases that are stored in their intracellular granules, mast cells also synthesize de novo and release chemokines, cytokines, and lipid mediators—prostaglandins, leukotrienes, thromboxanes (collectively called eicosanoids), and platelet-activating factor.; 614: Table Figure 14.9; …	FceRI
Mast	Prostaglandins	Secrete	Inflammation, Antiparasitic, Vascular permeability increase, Barrier immunity, Allergic Inflammation, Type 2	615: Following activation through FceRI, in addition to releasing preformed mediators such as histamine and serine proteases that are stored in their intracellular granules, mast cells also synthesize de novo and release chemokines, cytokines, and lipid mediators—prostaglandins, leukotrienes, thromboxanes (collectively called eicosanoids), and platelet-activating factor.; 464: When activated by c…	FceRI
Mast	Serine esterases	Secrete	Allergic Inflammation, Inflammation	614: Mast-cell degranulation begins within seconds of antigen binding, releasing an array of preformed and newly generated inflammatory mediators (Fig. 14.9). Granule contents include the short-lived vasoactive amine histamine, serine esterases, and proteases such as chymase and tryptase.
Mast	Thromboxanes	Secrete	Inflammation	615: Following activation through FceRI, in addition to releasing preformed mediators such as histamine and serine proteases that are stored in their intracellular granules, mast cells also synthesize de novo and release chemokines, cytokines, and lipid mediators—prostaglandins, leukotrienes, thromboxanes (collectively called eicosanoids), and platelet-activating factor.	FceRI
Mast	TNFa	Secrete	Inflammation, Type 2, Antiparasitic	65: In addition, C3a and C5a can activate the mast cells that populate submucosal tissues to release inflammatory molecules such as histamine and the cytokine tumor necrosis factor-a (TNF-a), which cause similar effects.; 87: C5a also activates local mast cells (see Section 1-4), which are stimulated to release their granules containing the small inflammatory molecule histamine as well as TNF-a a…
Mast	Tryptase	Secrete	Allergic Inflammation, Inflammation, Tissue remodeling	614: Mast-cell degranulation begins within seconds of antigen binding, releasing an array of preformed and newly generated inflammatory mediators (Fig. 14.9). Granule contents include the short-lived vasoactive amine histamine, serine esterases, and proteases such as chymase and tryptase.; 614: Table Figure 14.9; 615: Mast cells in mucosal epithelia express tryptase as their primary serine protea…
Mast	VEGF	Secrete	Vascular permeability increase, Inflammation	618-619: The late-phase reaction is caused by the continued synthesis and release of inflammatory mediators by mast cells, especially vasoactive mediators such as calcitonin gene-related peptide (CGRP) and vascular endothelial growth factor (VEGF), which cause vasodilation and vascular leakage that result in edema and the recruitment of eosinophils, basophils, monocytes, and lymphocytes.
MCSF	Hematopoietic	Polarize	Hematopoiesis	811: Table Appendix III
Megakaryocyte	Platelet	Differentiate	Hematopoiesis	4: Figure 1.3
Microbe antigens	B	Activate		400: Like the antigen receptor on T cells, the BCR initiates a signaling cascade upon binding antigens derived from the microbe.		BCR
Microbial lipids	T_gd	Activate	Antimicrobial	206: Ligands of <U+03B3>:d T cells include various lipids that may derive from microbes and nonclassical MHC class Ib molecules whose expression may be an indication of infection or cellular stress (see Section 6-17).; 167: Additional ligands may include heat-shock proteins and nonpeptide ligands such as phosphorylated ligands or mycobacterial lipid antigens. <U+03B3>:d T cells can also respond t…		TCR
Microbial lipids	T_NKT	Activate	Antimicrobial	213: In addition, we will introduce a special subset of a:ß T cells known as invariant NKT cells that recognize microbial lipid antigens presented by these proteins.
Microbial metabolites	T_MAIT	Activate	Antibacterial, Antimicrobial	165: CD8aa is also expressed by a population of intraepithelial lymphocytes known as mucosal associated invariant T cells (MAIT cells); these cells recognize metabolites of folic acid that are produced by bacteria in association with the nonclassical MHC class I molecule MR1, which we will describe in Chapter 6.; 243: The recent discovery that the mucosal associated invariant T (MAIT) cells (see …
Microbial products	DC	Activate		9: The Toll-like receptors (TLRs) are an important family of pattern recognition receptors present on macrophages, dendritic cells, and other immune cells. TLRs recognize different microbial components; for example, a heterodimer of TLR-1 and TLR-2 binds certain lipopeptides from pathogens such as Gram-positive bacteria, while TLR-4 binds both lipopolysaccharides from Gram-negative and lipoteicho…		TLR
Microbial products	Macrophage	Activate		9: The Toll-like receptors (TLRs) are an important family of pattern recognition receptors present on macrophages, dendritic cells, and other immune cells. TLRs recognize different microbial components; for example, a heterodimer of TLR-1 and TLR-2 binds certain lipopeptides from pathogens such as Gram-positive bacteria, while TLR-4 binds both lipopolysaccharides from Gram-negative and lipoteicho…		TLR
Microglia	CX3CL1	Secrete	Inflammation	112: Table Figure 3.28
MIF	Macrophage	Activate		813: Table Appendix III		MIFR
Monocyte	B	Survive		664: IFN-a increases BAFF production by monocytes and dendritic cells, and BAFF interacts with receptors on B cells. Excess BAFF can increase autoreactive B-cell survival, leading to increased autoantibody production (lower panel).	BAFF
Monocyte	CCL2	Secrete	Inflammation, Type 2	112: Table Figure 3.28
Monocyte	CCL3	Secrete	Antiviral, Type 1	112: Table Figure 3.28
Monocyte	CCL4	Secrete	Antiviral	112: Table Figure 3.28
Monocyte	CX3CL1	Secrete	Inflammation	112: Table Figure 3.28
Monocyte	CXCL1	Secrete	Inflammation, Fibroplasia, Angiogenesis	112: Table Figure 3.28
Monocyte	CXCL2	Secrete	Inflammation, Fibroplasia, Angiogenesis	112: Table Figure 3.28
Monocyte	CXCL3	Secrete	Inflammation, Fibroplasia, Angiogenesis	112: Table Figure 3.28
Monocyte	CXCL8	Secrete	Inflammation, Angiogenesis	112: Table Figure 112
Monocyte	DC	Differentiate		727: In this therapy, a patient’s monocytes are extracted from peripheral blood and cultured with a fusion protein containing the antigen prostatic acid phosphatase (PAP), which is expressed by most prostate cancers, and the cytokine granulocyte–macrophage colony-stimulating factor (GM-CSF), which induces monocytes to undergo maturation to monocyte-derived dendritic cells.; 727: Similarly, tumor …
Monocyte	GCSF	Secrete	Hematopoiesis	811: Table Appendix III
Monocyte	IL1	Secrete		518: IL-1 and IL-6 produced by recently arrived monocytes are important for maintaining the survival and function of local TH17 cells.
Monocyte	IL19	Secrete		812: Table Appendix III
Monocyte	IL1RA	Secrete		811: Table Appendix III
Monocyte	IL20	Secrete	Type 2	812: Table Appendix III
Monocyte	IL24	Secrete	Antitumor, Wound healing	812: Table Appendix III
Monocyte	IL27	Secrete		812: Table Appendix III
Monocyte	IL32	Secrete		812: Table Appendix III
Monocyte	IL35	Secrete	Inflammation	813: Table Appendix III
Monocyte	IL37	Secrete		813: Table Appendix III
Monocyte	IL6	Secrete		518: IL-1 and IL-6 produced by recently arrived monocytes are important for maintaining the survival and function of local TH17 cells.; 812: Induces IL-6 and TNF-a expression by monocytes
Monocyte	Macrophage	Differentiate	Hematopoiesis, Type 1, Anti-IC bacteria, Inflammation	4: Figure 1.3; 460: New macrophages are recruited to the site of infection by the actions of secreted TNF-a, LT-a, and other cytokines on vascular endothelium, which signal monocytes to leave the bloodstream and enter the tissues where they become macrophages.; 632: Allergic contact dermatitis can be caused by the activation of CD4 or CD8 T cells, depending on the pathway by which the antigen is …
Monocyte	T_NKT	Activate	Antimicrobial	246-247: One small family of such genes is called CD1 and is expressed on dendritic cells, monocytes, and some thymocytes... These CD1-restricted T cells are called invariant NKT (iNKT) cells.	CD1	TCR
Monocyte	TGFb	Secrete	Immunosuppression, Class switching	813: Table Appendix III
Monocyte	TNFa	Secrete		812: Induces IL-6 and TNF-a expression by monocytes
Monocyte	Trail	Secrete	Apoptosis	813: Table Appendix III
Neuropeptides	Mast	Activate	Immunosuppression	615: Increasingly, mast cells are also considered to have a role in immunoregulation. They can be stimulated by neuropeptides such as substance P and by TLR ligands.
Neutrophil	Antimicrobial peptides	Secrete		46: Epithelial cells secrete these peptides into the fluids bathing the mucosal surface, whereas phagocytes secrete them in tissues. Three important classes of antimicrobial peptides in mammals are defensins, cathelicidins, and histatins.
Neutrophil	Azurocidin	Secrete	Phagocytosis	83: Table Figure 3.4
Neutrophil	Bacterial permeability inducing protein	Secrete	Phagocytosis	83: Table Figure 3.4
Neutrophil	Calprotectin	Secrete	Anti-EC bacteria, Antifungal	466: Many of these antimicrobial agents are also produced by neutrophils recruited to the site of infection; calprotectin has been reported to comprise up to a third of the cytosolic protein of neutrophils.
Neutrophil	Cathelicidins	Secrete		47: The antimicrobial peptides belonging to the cathelicidin family lack the disulfide bonds that stabilize the defensins. Humans and mice have one cathelicidin gene, but some other mammals, including cattle and sheep, have several. Cathelicidins are made constitutively by neutrophils and macrophages, and are made in response to infection by keratinocytes in the skin and epithelial cells in the l…
Neutrophil	CCL4	Secrete	Antiviral	112: Table Figure 3.28
Neutrophil	Defensins	Secrete	Phagocytosis	47: In humans, developing neutrophils produce a-defensins by the processing of an initial propeptide of about 90 amino acids by cellular proteases to remove an anionic propiece, generating a mature cationic defensin that is stored in so-called primary granules.; 83: Table Figure 3.4
Neutrophil	IFNg	Secrete	Type 1, Class switching, Antigen presentation	811: Table Appendix III
Neutrophil	IL17A	Secrete	Inflammation, Antimicrobial	812: Table Appendix III
Neutrophil	IL17F	Secrete	Inflammation	812: Table Appendix III
Neutrophil	IL1RA	Secrete		811: Table Appendix III
Neutrophil	IL22	Secrete	Antimicrobial, Acute phase response, Inflammation, Barrier integrity	812: Table Appendix III
Neutrophil	Lactoferrin	Secrete	Phagocytosis	83: Table Figure 3.4
Neutrophil	Leukotrienes	Secrete	Inflammation	86: These changes are induced by a variety of inflammatory mediators released as a consequence of the recognition of pathogens by macrophages, and later by neutrophils and other white blood cells. Macrophages and neutrophils secrete lipid mediators of inflammation—prostaglandins, leukotrienes, and platelet-activating factor (PAF)—which are rapidly produced by enzymatic pathways that degrade membr…
Neutrophil	Lysozyme	Secrete	Antibacterial, Phagocytosis	45: One important group of antimicrobial proteins comprises enzymes that attack chemical features specific to bacterial cell walls. Such antibacterial enzymes include lysozyme and secretory phospholipase A2, which are secreted in tears and saliva and by phagocytes.; 83: Table Figure 3.4
Neutrophil	NO	Secrete	Phagocytosis, Inflammation, Complement	82: Upon phagocytosing microbes, macrophages and neutrophils produce a variety of toxic products that help to kill the engulfed microorganism (Fig. 3.4). The most important of these are the antimicrobial peptides described in Section 2-4, reactive nitrogen species such as nitric oxide (NO), and ROS, such as the superoxide anion (O2 –) and hydrogen peroxide (H2O2).
Neutrophil	Platelet-Activating Factor	Secrete	Inflammation	86: These changes are induced by a variety of inflammatory mediators released as a consequence of the recognition of pathogens by macrophages, and later by neutrophils and other white blood cells. Macrophages and neutrophils secrete lipid mediators of inflammation—prostaglandins, leukotrienes, and platelet-activating factor (PAF)—which are rapidly produced by enzymatic pathways that degrade membr…
Neutrophil	Properdin	Secrete	Complement	59: Properdin is made by neutrophils and stored in secondary granules. It is released when neutrophils are activated by the presence of pathogens.
Neutrophil	Prostaglandins	Secrete	Inflammation	86: These changes are induced by a variety of inflammatory mediators released as a consequence of the recognition of pathogens by macrophages, and later by neutrophils and other white blood cells. Macrophages and neutrophils secrete lipid mediators of inflammation—prostaglandins, leukotrienes, and platelet-activating factor (PAF)—which are rapidly produced by enzymatic pathways that degrade membr…
Neutrophil	ROS	Secrete	Phagocytosis, Inflammation, Complement	82: Upon phagocytosing microbes, macrophages and neutrophils produce a variety of toxic products that help to kill the engulfed microorganism (Fig. 3.4). The most important of these are the antimicrobial peptides described in Section 2-4, reactive nitrogen species such as nitric oxide (NO), and ROS, such as the superoxide anion (O2 –) and hydrogen peroxide (H2O2).
Neutrophil	Secretory phospholipase A2	Secrete	Antibacterial	45: One important group of antimicrobial proteins comprises enzymes that attack chemical features specific to bacterial cell walls. Such antibacterial enzymes include lysozyme and secretory phospholipase A2, which are secreted in tears and saliva and by phagocytes.
NK	CCL3	Secrete		126: NK cells also produce TNF-a, granulocyte-macrophage stimulating factor (GM-CSF), and the chemokines CCL3 (MIF 1-a), CCL4, and CCL5 (RANTES), which act to recruit and activate macrophages.
NK	CCL4	Secrete		126: NK cells also produce TNF-a, granulocyte-macrophage stimulating factor (GM-CSF), and the chemokines CCL3 (MIF 1-a), CCL4, and CCL5 (RANTES), which act to recruit and activate macrophages.
NK	CCL5	Secrete		126: NK cells also produce TNF-a, granulocyte-macrophage stimulating factor (GM-CSF), and the chemokines CCL3 (MIF 1-a), CCL4, and CCL5 (RANTES), which act to recruit and activate macrophages.
NK	GMCSF	Secrete		126: NK cells also produce TNF-a, granulocyte-macrophage stimulating factor (GM-CSF), and the chemokines CCL3 (MIF 1-a), CCL4, and CCL5 (RANTES), which act to recruit and activate macrophages.
NK	Granzymes	Secrete	Antiviral, Anti-IC bacteria, Cytotoxicity, ADCC	124: Table Figure 3.37; 125: NK cells kill cells by releasing their cytotoxic granules, which are similar to those of cytotoxic T cells and have the same effects (discussed in Chapter 9). In brief, the contents of cytotoxic granules, which contain granzymes and the pore-forming protein perforin, are released onto the surface of the target cell, and penetrate the cell membrane and induce programme…
NK	IFNg	Secrete	Antiviral, Anti-IC bacteria, Antibacterial, Type 1, Type 1, Class switching, Antigen presentation	124: Table Figure 3.37; 126: IL-12, acting in synergy with the cytokine IL-18 produced by activated macrophages, can also stimulate NK cells to secrete large amounts of interferon (IFN)-<U+03B3>, and this is crucial in controlling some infections before the IFN-<U+03B3> produced by activated CD8 cytotoxic T cells becomes available.; 126: The production of IFN-<U+03B3> by NK cells early in an immu…
NK	IL17A	Secrete	Inflammation, Antimicrobial	812: Table Appendix III
NK	IL17F	Secrete	Inflammation	812: Table Appendix III
NK	IL22	Secrete	Antimicrobial, Acute phase response, Inflammation, Barrier integrity	812: Table Appendix III
NK	IL26	Secrete	Inflammation	812: Table Appendix III
NK	IL32	Secrete		812: Table Appendix III
NK	Perforin	Secrete	Antiviral, Anti-IC bacteria, Cytotoxicity, ADCC	124: Table Figure 3.37; 125: NK cells kill cells by releasing their cytotoxic granules, which are similar to those of cytotoxic T cells and have the same effects (discussed in Chapter 9). In brief, the contents of cytotoxic granules, which contain granzymes and the pore-forming protein perforin, are released onto the surface of the target cell, and penetrate the cell membrane and induce programme…
NK	TNFa	Secrete	Inflammation	126: NK cells also produce TNF-a, granulocyte-macrophage stimulating factor (GM-CSF), and the chemokines CCL3 (MIF 1-a), CCL4, and CCL5 (RANTES), which act to recruit and activate macrophages.; 813: Table Appendix III
NO	B	Polarize	Antibody production	518: Pro-inflammatory myeloid cells also produce mediators such as IL-6, TNF-a, and nitric oxide that help drive IgA switching and secondary expansion of mucosal B cells.
Nucleotides	T_gd	Activate		167: Additional ligands may include heat-shock proteins and nonpeptide ligands such as phosphorylated ligands or mycobacterial lipid antigens. <U+03B3>:d T cells can also respond to unorthodox nucleotides and phospholipids
OPGL	BM Stromal	Activate		813: Table Appendix III; 668: The TNF family cytokine RANK ligand, expressed by T cells and fibroblasts in the inflamed joint, is the primary activator of bone-destroying osteoclasts.		RANK/OPG
Ornithine	Smooth muscle	Activate	Antiparasitic	464: Along with other factors, ornithine increases the contractility of mucosal smooth muscle and promotes tissue remodeling and repair (see Fig. 11.15).
pDC	DC	Activate	Antibacterial	363: Activation of plasmacytoid dendritic cells through TLR-9 induces the expression of CD40 ligand (CD40L or CD154), a TNF-family transmembrane cytokine, which binds to CD40, a TNF-family receptor that is expressed by activated conventional dendritic cells. This interaction enables conventional dendritic cells to sustain production of the pro-inflammatory cytokine IL-12, strengthening the IL-12-…	CD40L	CD40
pDC	IFNa	Secrete	Antiviral, Antibacterial, Antigen presentation	122: Also called interferon-producing cells (IPCs) or natural interferon-producing cells, human plasmacytoid dendritic cells were initially recognized as rare peripheral blood cells that accumulate in peripheral lymphoid tissues during a viral infection and make abundant type I interferons (IFN-a and IFN-ß)—up to 1000 times more than other cell types.; 362: For example, bacterial or viral DNA con…
pDC	IFNb	Secrete	Antiviral, Antibacterial	122: Also called interferon-producing cells (IPCs) or natural interferon-producing cells, human plasmacytoid dendritic cells were initially recognized as rare peripheral blood cells that accumulate in peripheral lymphoid tissues during a viral infection and make abundant type I interferons (IFN-a and IFN-ß)—up to 1000 times more than other cell types.; 362: For example, bacterial or viral DNA con…
pDC	IL12	Secrete	Antibacterial, Antiviral	362: For example, bacterial or viral DNA containing unmethylated CpG dinucleotide motifs induces the rapid activation of plasmacytoid dendritic cells as a consequence of recognition of the DNA by TLR-9, which is present in intracellular vesicles (see Fig. 3.10). Exposure to unmethylated DNA activates NF<U+03BA>B and mitogen-activated protein kinase (MAPK) signaling pathways (see Figs. 7.19–7.21),…
pDC	IL18	Secrete	Antibacterial, Antiviral	362: For example, bacterial or viral DNA containing unmethylated CpG dinucleotide motifs induces the rapid activation of plasmacytoid dendritic cells as a consequence of recognition of the DNA by TLR-9, which is present in intracellular vesicles (see Fig. 3.10). Exposure to unmethylated DNA activates NF<U+03BA>B and mitogen-activated protein kinase (MAPK) signaling pathways (see Figs. 7.19–7.21),…
pDC	IL6	Secrete	Antibacterial, Antiviral	362: For example, bacterial or viral DNA containing unmethylated CpG dinucleotide motifs induces the rapid activation of plasmacytoid dendritic cells as a consequence of recognition of the DNA by TLR-9, which is present in intracellular vesicles (see Fig. 3.10). Exposure to unmethylated DNA activates NF<U+03BA>B and mitogen-activated protein kinase (MAPK) signaling pathways (see Figs. 7.19–7.21),…
Phospholipids	T_gd	Activate		167: Additional ligands may include heat-shock proteins and nonpeptide ligands such as phosphorylated ligands or mycobacterial lipid antigens. <U+03B3>:d T cells can also respond to unorthodox nucleotides and phospholipids
Platelet	CCL5	Secrete	Inflammation	112: Table Figure 3.28
Platelet	CXCL7	Secrete	Inflammation, Angiogenesis	112: Table Figure 3.28
Platelet-Activating Factor	Eosinophil	Activate		614: Table Figure 14.9; 616: Table Figure 14.10
Platelet-Activating Factor	Neutrophil	Activate		614: Table Figure 14.9; 616: Table Figure 14.10
Platelet-Activating Factor	Platelet	Activate		614: Table Figure 14.9; 616: Table Figure 14.10
Profilin	DC	Activate	Antibacterial, Antiparasitic	89: Table Figure 3.10; 90: TLR-11 and TLR-12 have an overlapping function in that both recognize protozoan parasites such as Toxoplasma gondii and Plasmodium falciparum. They bind to protein motifs that are present in the protozoan actin-binding protein profilin but absent in mammalian profilins. TLR-11 and TLR-12 are both required in macrophages and conventional dendritic cells for activation by…		TLR
Profilin	Epithelial	Activate	Antibacterial, Antiparasitic	89: Table Figure 3.10		TLR
Profilin	Hepatocyte	Activate	Antibacterial, Antiparasitic	89: Table Figure 3.10		TLR
Profilin	Macrophage	Activate	Antibacterial, Antiparasitic	89: Table Figure 3.10; 90: TLR-11 and TLR-12 have an overlapping function in that both recognize protozoan parasites such as Toxoplasma gondii and Plasmodium falciparum. They bind to protein motifs that are present in the protozoan actin-binding protein profilin but absent in mammalian profilins. TLR-11 and TLR-12 are both required in macrophages and conventional dendritic cells for activation by…		TLR
Prostaglandins	Basophil	Recruit	Type 2, Antiparasitic, Allergic Inflammation, Inflammation	463: CCR3 and CCR4 are expressed both by TH2 cells and by eosinophils and basophils, as is CRTH2, the ligand for which is prostaglandin D2, a lipid mediator that is produced by activated tissue mast cells.; 615: Prostaglandin D2 is the major prostaglandin produced by mast cells and recruits TH2 cells, eosinophils, and basophils, all of which express its receptor (PTGDR). Prostaglandin D2 is criti…		CRTH2, PTGDR
Prostaglandins	Endothelial	Activate	Inflammation, Vascular permeability increase	615: The lipid mediators, in particular, can act both rapidly and persistently to cause smooth muscle contraction, increased vascular permeability, and the secretion of mucus, as well as induce the influx and activation of leukocytes, which contribute to allergic inflammation
Prostaglandins	Eosinophil	Recruit	Type 2, Antiparasitic, Allergic Inflammation, Inflammation	463: CCR3 and CCR4 are expressed both by TH2 cells and by eosinophils and basophils, as is CRTH2, the ligand for which is prostaglandin D2, a lipid mediator that is produced by activated tissue mast cells.; 615: Prostaglandin D2 is the major prostaglandin produced by mast cells and recruits TH2 cells, eosinophils, and basophils, all of which express its receptor (PTGDR). Prostaglandin D2 is criti…		CRTH2, PTGDR
Prostaglandins	Smooth muscle	Activate	Inflammation	615: The lipid mediators, in particular, can act both rapidly and persistently to cause smooth muscle contraction, increased vascular permeability, and the secretion of mucus, as well as induce the influx and activation of leukocytes, which contribute to allergic inflammation
Prostaglandins	Th2	Recruit	Type 2, Antiparasitic, Allergic Inflammation, Inflammation	463: CCR3 and CCR4 are expressed both by TH2 cells and by eosinophils and basophils, as is CRTH2, the ligand for which is prostaglandin D2, a lipid mediator that is produced by activated tissue mast cells.; 615: Prostaglandin D2 is the major prostaglandin produced by mast cells and recruits TH2 cells, eosinophils, and basophils, all of which express its receptor (PTGDR). Prostaglandin D2 is criti…		CRTH2, PTGDR
Retinoic acid	B	Polarize	T independent B activation/IgA production, Class switching	509: Once in the mucosa, TGF-ß-dependent class switching to IgA occurs under the influence of local factors, including IL-6, retinoic acid, and BAFF and APRIL (see Fig. 10.6), which bind to TACI on B cells substituting for signals otherwise supplied by CD4 helper T cells (see Section 10-1). Intestinal epithelial cells can produce BAFF and APRIL, while local eosinophils may contribute by producing…
Retinoic acid	T_CD4	Polarize	Tolerance	379: As will be discussed in more detail in Chapter 12, the differentiation of induced Treg cells in the intestines is favored by the presence of antigen-presenting cells that produce retinoic acid, which is derived from vitamin A. Retinoic acid produced by intestinal dendritic cells acts with TGF-ß to induce Treg differentiation while suppressing the differentiation of TH17 cells (see Fig. 9.33)…
RNA	B	Activate		647-648: Ribonucleoprotein complexes containing uridine-rich RNA have similarly been shown to activate naive B cells through binding by TLR-7 or TLR-8.		TLR
S1P	T_CD4	Recruit		356: The S1P receptor 1 (S1PR1) expressed on naive T cells is responsive to the S1P gradient. In the absence of antigen recognition, S1PR1 signaling promotes T-cell egress from the T-cell zones into the efferent lymphatic vessel.; 355: A concentration gradient of S1P between the lymphoid tissues and lymph or blood acts to draw unactivated naive T cells expressing an S1P receptor away from the lym…		S1PR1
S1P	T_CD8	Recruit		356: The S1P receptor 1 (S1PR1) expressed on naive T cells is responsive to the S1P gradient. In the absence of antigen recognition, S1PR1 signaling promotes T-cell egress from the T-cell zones into the efferent lymphatic vessel.; 355: A concentration gradient of S1P between the lymphoid tissues and lymph or blood acts to draw unactivated naive T cells expressing an S1P receptor away from the lym…		S1PR1
S1P	T_Cytotoxic	Recruit		356: effector T cells eventually re-express S1PR1 as CD69 expression decreases, and thereby egress from the lymph node.
SCF	Hematopoietic	Polarize	Hematopoiesis	614: The major factors for mast-cell growth and development include stem-cell factor (the ligand for the receptor tyrosine kinase Kit), IL-3, and TH2-associated cytokines such as IL-4 and IL-9. Mice with defective Kit lack differentiated mast cells, and although they produce IgE, they cannot make IgE-mediated inflammatory responses.
SCF	Mast	Activate		614: The major factors for mast-cell growth and development include stem-cell factor (the ligand for the receptor tyrosine kinase Kit), IL-3, and TH2-associated cytokines such as IL-4 and IL-9. Mice with defective Kit lack differentiated mast cells, and although they produce IgE, they cannot make IgE-mediated inflammatory responses. This shows that such responses depend almost exclusively on mast…
Serum Amyloid A	DC	Activate	Microbiome tuning of immune response	524: Figure 12.23
Somatic	BAFF	Secrete		403: Once in the follicle, naive B cells encounter the soluble TNF-family cytokine BAFF (see Section 8-8), which is secreted by FDCs, stromal cells, and dendritic cells and which acts as a survival factor for B cells.
Somatic	CCL19	Secrete		403: Naive T cells express the chemokine receptor CCR7, and localize to zones where its ligands, CCL19 and CCL21, are highly expressed by stromal cells and dendritic cells (see Section 9-3).; 501: Naive T cells and B cells circulating in the bloodstream are not predetermined as to which compartment of the immune system they will end up in, and they enter Peyer’s patches and mesenteric lymph nodes…
Somatic	CCL21	Secrete	LN development	350: Stromal cells and high endothelial venules (HEVs) secrete the chemokine CCL21; 350: The cellular organization of lymphoid organs is initiated by stromal cells and vascular endothelial cells, which secrete the chemokine CCL21 (first panel).; 351: Thus, during normal lymph-node development, the T-cell zone might be organized first through the attraction of dendritic cells and T cells by CCL21 …
Somatic	CXCL12	Secrete	Antibody production	409: B cells in the germinal center divide rapidly, every 6–8 hours. Initially, these rapidly proliferating B cells, called centroblasts, express the chemokine receptors CXCR4 and CXCR5 but markedly reduce their expression of surface immunoglobulin, particularly of IgD. Centroblasts proliferate in the dark zone of the germinal center, named for its densely packed appearance (Fig. 10.12). Stromal …
Somatic	CXCL13	Secrete	LN development	377: One transcription factor important for TFH development is Bcl-6, which is required for the expression of CXCR5, the receptor for the chemokine CXCL13, which is produced by the stromal cells of the B-cell follicle.; 351: This is reminiscent of the expression of CXCL13 by stromal cells during the formation of the lymph node (Section 9-2).; 403: Within the follicle, stromal cells and a speciali…
Somatic	CXCL2	Secrete	Anti-EC bacteria, Antifungal	466: IL-17 also stimulates production of the chemokines CXCL8 and CXCL2, the receptors for which (CXCR1 and CXCR2) are uniquely expressed by neutrophils (see Fig. 11.8).
Somatic	CXCL8	Secrete	Anti-EC bacteria, Antifungal	466: IL-17 also stimulates production of the chemokines CXCL8 and CXCL2, the receptors for which (CXCR1 and CXCR2) are uniquely expressed by neutrophils (see Fig. 11.8).
Somatic	GCSF	Secrete	Type 3, Anti-EC bacteria	465: IL-17 produced by TH17 cells activates stromal cells and myeloid cells to produce G-CSF, which stimulates neutrophil production in bone marrow; 384-385: IL-17A and IL-17F produced by TH17 cells act primarily on stromal cells, activating them to produce G-CSF, which enhances production of neutrophils by the bone marrow.
Somatic	NK	Inhibit	Tolerance	288: These inhibitory receptors recognize MHC class I molecules and transmit signals that inhibit the release of the NK cell’s cytotoxic granules when the NK cell recognizes a healthy uninfected cell.	MHCI
Somatic	Prostaglandins	Secrete	Tolerance	505: The anti-inflammatory behavior of mucosal dendritic cells in the healthy gut is promoted by factors that are constitutively produced in the mucosal environment. These include thymic stromal lymphopoietin (TSLP), TGF-ß produced by dendritic and epithelial cells, prostaglandin PGE2 produced by stromal cells, and IL-10 produced by intestinal macrophages and CD4 T cells.
Somatic	Retinoic acid	Secrete	Tolerance	504: Retinoic acid is also produced by stromal cells in the mesenteric lymph node, further enhancing the effects of the migratory dendritic cells.
Somatic	TSLP	Secrete	Tolerance	505: The anti-inflammatory behavior of mucosal dendritic cells in the healthy gut is promoted by factors that are constitutively produced in the mucosal environment. These include thymic stromal lymphopoietin (TSLP), TGF-ß produced by dendritic and epithelial cells, prostaglandin PGE2 produced by stromal cells, and IL-10 produced by intestinal macrophages and CD4 T cells.
ssRNA	B	Activate	Antiviral	89: Table Figure 3.10; 91: TLR-7, TLR-8, and TLR-9, like TLR-3, are endosomal nucleotide sensors involved in the recognition of viruses. TLR-7 and TLR-9 are expressed by plasmacytoid dendritic cells, B cells, and eosinophils; TLR-8 is expressed primarily by monocytes and macrophages. TLR-7 and TLR-8 are activated by single-stranded RNA (ssRNA), which is a component of healthy mammalian cells, but…		TLR
ssRNA	DC	Activate	Antibacterial	89: Table Figure 3.10		TLR
ssRNA	Eosinophil	Activate	Antiviral	89: Table Figure 3.10; 91: TLR-7, TLR-8, and TLR-9, like TLR-3, are endosomal nucleotide sensors involved in the recognition of viruses. TLR-7 and TLR-9 are expressed by plasmacytoid dendritic cells, B cells, and eosinophils; TLR-8 is expressed primarily by monocytes and macrophages. TLR-7 and TLR-8 are activated by single-stranded RNA (ssRNA), which is a component of healthy mammalian cells, but…		TLR
ssRNA	Macrophage	Activate	Antibacterial, Antiviral	89: Table Figure 3.10; 91: TLR-7, TLR-8, and TLR-9, like TLR-3, are endosomal nucleotide sensors involved in the recognition of viruses. TLR-7 and TLR-9 are expressed by plasmacytoid dendritic cells, B cells, and eosinophils; TLR-8 is expressed primarily by monocytes and macrophages. TLR-7 and TLR-8 are activated by single-stranded RNA (ssRNA), which is a component of healthy mammalian cells, but…		TLR
ssRNA	Monocyte	Activate	Antiviral	91: TLR-7, TLR-8, and TLR-9, like TLR-3, are endosomal nucleotide sensors involved in the recognition of viruses. TLR-7 and TLR-9 are expressed by plasmacytoid dendritic cells, B cells, and eosinophils; TLR-8 is expressed primarily by monocytes and macrophages. TLR-7 and TLR-8 are activated by single-stranded RNA (ssRNA), which is a component of healthy mammalian cells, but it is normally confine…		TLR
ssRNA	Neutrophil	Activate	Antiviral	89: Table Figure 3.10		TLR
ssRNA	pDC	Activate	Antiviral	89: Table Figure 3.10; 91: TLR-7, TLR-8, and TLR-9, like TLR-3, are endosomal nucleotide sensors involved in the recognition of viruses. TLR-7 and TLR-9 are expressed by plasmacytoid dendritic cells, B cells, and eosinophils; TLR-8 is expressed primarily by monocytes and macrophages. TLR-7 and TLR-8 are activated by single-stranded RNA (ssRNA), which is a component of healthy mammalian cells, but…		TLR
T Progenitor	T_abCD4CD8	Differentiate	Hematopoiesis	319: Two distinct lineages of T cells—a:ß and <U+03B3>:d, which have different types of T-cell receptor chains—are produced early in T-cell development. Later, a:ß T cells develop into two distinct functional subsets—CD4 T cells and CD8 T cells.
T Progenitor	T_CD4	Differentiate		29: T lymphocytes, of which there are several types, develop in the thymus. They are characterized by the type of T-cell receptors they express and by the expression of certain markers. The two main classes of T cells express either a cell-surface protein called CD8 or another called CD4.
T Progenitor	T_CD8	Differentiate	Hematopoiesis	29: T lymphocytes, of which there are several types, develop in the thymus. They are characterized by the type of T-cell receptors they express and by the expression of certain markers. The two main classes of T cells express either a cell-surface protein called CD8 or another called CD4.
T Progenitor	T_gd	Differentiate	Hematopoiesis	319: Two distinct lineages of T cells—a:ß and <U+03B3>:d, which have different types of T-cell receptor chains—are produced early in T-cell development. Later, a:ß T cells develop into two distinct functional subsets—CD4 T cells and CD8 T cells.
T Progenitor	T_NKT	Differentiate		213: In addition, we will introduce a special subset of a:ß T cells known as invariant NKT cells that recognize microbial lipid antigens presented by these proteins.
T_abCD4CD8	T_CD4	Differentiate	Hematopoiesis	319: Two distinct lineages of T cells—a:ß and <U+03B3>:d, which have different types of T-cell receptor chains—are produced early in T-cell development. Later, a:ß T cells develop into two distinct functional subsets—CD4 T cells and CD8 T cells.; 331: While the majority of double-positive thymocytes that undergo positive selection develop into either CD4 or CD8 single-positive T cells, the thymus…
T_abCD4CD8	T_CD8	Differentiate	Hematopoiesis	319: Two distinct lineages of T cells—a:ß and <U+03B3>:d, which have different types of T-cell receptor chains—are produced early in T-cell development. Later, a:ß T cells develop into two distinct functional subsets—CD4 T cells and CD8 T cells.; 331: While the majority of double-positive thymocytes that undergo positive selection develop into either CD4 or CD8 single-positive T cells, the thymus…
T_abCD4CD8	T_NKT	Differentiate		330: Less abundant subsets, such as iNKT cells and a subset of regulatory T cells expressing CD4 and high levels of CD25, also develop in the thymus from CD4 CD8 cells.; 335: A second specialized subset of T cells that develops from CD4+CD8+ thymocyte precursors is a lineage known as invariant NKT cells (iNKT cells), based on their expression of the NK1.1 receptor commonly found on NK cells.
T_abCD4CD8	T_reg	Differentiate	Immunosuppression	330: Less abundant subsets, such as iNKT cells and a subset of regulatory T cells expressing CD4 and high levels of CD25, also develop in the thymus from CD4+CD8+ cells.; 335: Thymically derived Treg cells are a subset of CD4 T cells that function to maintain self-tolerance. These cells arise from CD4 CD8 thymocytes, as do conventional T cells. During their maturation, they upregulate the transcr…
T_CD4	DC	Activate		370: The receptor CD40 on dendritic cells binds to CD40 ligand expressed on T cells, initiating two-way signaling that transmits activating signals to the T cell and also induces the dendritic cell to express increased B7, thus stimulating further T-cell proliferation.	CD40L	CD40
T_CD4	IL2	Secrete		368: Unlike effector T cells, which can produce a diversity of cytokines depending on the mature effector phenotype, naive T cells primarily produce interleukin-2 (IL-2) when activated.; 369: Activated T cells secrete and respond to IL-2. Activation of naive T cells induces the expression and secretion of IL-2 and the expression of high-affinity IL-2 receptors. IL-2 binds to the high-affinity IL-…
T_CD4	T_CD4_memory	Differentiate		481: Quiescent memory cells bearing the characteristic CD45RO surface protein can arise from activated effector cells (right half of diagram) or directly from activated naive T cells (left half of diagram).
T_CD4	T_reg	Differentiate	Tolerance, Microbiome tuning of immune response, Immunosuppression	346: After recognizing pathogen peptides presented by MHC class II molecules, naive CD4 T cells can differentiate down distinct pathways that generate effector subsets with different immunological functions. The main CD4 effector subsets are TH1, TH2, TH17, and TFH, which activate their target cells; and regulatory T cells, or Treg cells, which inhibit the extent of immune activation.; 504: The i…
T_CD4	Tfh	Differentiate		30: In the lymphoid tissues, a subset of CD4 T cells, called the T follicular helper (TFH) cell, interacts with B cells to regulate antibody production during the immune response.; 346: After recognizing pathogen peptides presented by MHC class II molecules, naive CD4 T cells can differentiate down distinct pathways that generate effector subsets with different immunological functions. The main C…
T_CD4	Th1	Differentiate	Type 1, Antibacterial, Anti-IC bacteria	30: CD4 T cells are the helper T cells mentioned earlier in the chapter. They develop into a variety of different effector subsets, called TH1 (for T helper type 1), TH2, TH17,; 346: After recognizing pathogen peptides presented by MHC class II molecules, naive CD4 T cells can differentiate down distinct pathways that generate effector subsets with different immunological functions. The main CD4 …
T_CD4	Th17	Differentiate	Microbiome tuning of immune response, Type 3, Anti-EC bacteria, Antifungal, Antimicrobial	30: CD4 T cells are the helper T cells mentioned earlier in the chapter. They develop into a variety of different effector subsets, called TH1 (for T helper type 1), TH2, TH17,; 346: After recognizing pathogen peptides presented by MHC class II molecules, naive CD4 T cells can differentiate down distinct pathways that generate effector subsets with different immunological functions. The main CD4 …
T_CD4	Th2	Differentiate	Allergic Inflammation, Type 2, Antiparasitic	52: CD4 T cells are the helper T cells mentioned earlier in the chapter. They develop into a variety of different effector subsets, called TH1 (for T helper type 1), TH2, TH17,; 346: After recognizing pathogen peptides presented by MHC class II molecules, naive CD4 T cells can differentiate down distinct pathways that generate effector subsets with different immunological functions. The main CD4 …
T_CD4_memory	T_CD4_memory	Differentiate		480: Memory T cells are heterogeneous, and both CD4 and CD8 T cells are classified into three major subsets. Each type exhibits a distinct pattern of receptors, for example, for different chemokines and adhesion molecules, and shows different activation characteristics (Fig. 11.30). Central memory T cells (TCM) express the chemokine receptor CCR7, which allows their recirculation to be similar to…
T_CD8	DC	Activate		370: The T-cell molecule 4-1BB (CD137) and its ligand 4-1BBL, which is expressed on activated dendritic cells, macrophages, and B cells, make up another pair of TNF-family co-stimulators. The effects of this interaction are also bidirectional, with both the T cell and the antigen-presenting cell receiving activating signals; this type of interaction is sometimes referred to as the T-cell:antigen-…	41BB, CD40L	41BBL, CD40
T_CD8	IFNg	Secrete	Type 1, Antibacterial, Anti-IC bacteria, Antiviral, Licensing	459: Macrophages can also be made more sensitive to IFN-<U+03B3> by very small amounts of bacterial LPS, and this latter pathway may be particularly important when CD8 T cells are the primary source of the IFN-<U+03B3>.; 459: CD8 T cells also produce IFN-<U+03B3> and can activate macrophages presenting antigens derived from cytosolic proteins on MHC class I molecules.; 470: Cytokines IL-12 and IL…
T_CD8	IL2	Secrete	CD4:CD8 Crosstalk	368: Unlike effector T cells, which can produce a diversity of cytokines depending on the mature effector phenotype, naive T cells primarily produce interleukin-2 (IL-2) when activated.; 369: Activated T cells secrete and respond to IL-2. Activation of naive T cells induces the expression and secretion of IL-2 and the expression of high-affinity IL-2 receptors. IL-2 binds to the high-affinity IL-…
T_CD8	T_CD8_memory	Differentiate		481: Quiescent memory cells bearing the characteristic CD45RO surface protein can arise from activated effector cells (right half of diagram) or directly from activated naive T cells (left half of diagram).
T_CD8	T_Cytotoxic	Differentiate	Cytotoxicity, CD4:CD8 Crosstalk, Type 1, Anti-IC bacteria, Licensing	346: On recognizing antigen, naive T cells differentiate into several functional classes of effector T cells that are specialized for different activities. CD8 T cells recognize pathogen peptides presented by MHC class I molecules, and naive CD8 T cells differentiate into cytotoxic effector T cells that recognize and kill infected cells.; 359: Viral proteins synthesized in the cytoplasm of dendri…
T_CD8_memory	T_CD8_memory	Differentiate		480: Memory T cells are heterogeneous, and both CD4 and CD8 T cells are classified into three major subsets. Each type exhibits a distinct pattern of receptors, for example, for different chemokines and adhesion molecules, and shows different activation characteristics (Fig. 11.30). Central memory T cells (TCM) express the chemokine receptor CCR7, which allows their recirculation to be similar to…
T_Cytotoxic	Epithelial	Kill	Cytotoxicity	245: There are seven MIC genes, but only two—MICA and MICB—are expressed and produce protein products (see Fig. 6.26). They are expressed in fibroblasts and epithelial cells, particularly in intestinal epithelial cells, and have a role in innate immunity or in the induction of immune responses in circumstances in which interferons are not produced. The MICA and MICB proteins are recognized by the…	NKG2D	MIC
T_Cytotoxic	Fibroblast	Kill	Cytotoxicity	245: There are seven MIC genes, but only two—MICA and MICB—are expressed and produce protein products (see Fig. 6.26). They are expressed in fibroblasts and epithelial cells, particularly in intestinal epithelial cells, and have a role in innate immunity or in the induction of immune responses in circumstances in which interferons are not produced. The MICA and MICB proteins are recognized by the…	NKG2D	MIC
T_Cytotoxic	GMCSF	Secrete		385: Table Figure 9.4
T_Cytotoxic	Granulysin	Secrete	Cytotoxicity	390: Cytotoxic granules are modified lysosomes that contain at least three distinct classes of cytotoxic effector proteins that are expressed specifically in cytotoxic T cells: perforin, granzymes, and granulysin (Fig. 9.44).
T_Cytotoxic	Granzymes	Secrete	Cytotoxicity	391: Ligation of the T-cell receptor similarly induces de novo synthesis of perforin and granzymes in effector CD8 T cells, so that the supply of cytotoxic granules is replenished. This makes it possible for a single CD8 T cell to kill a series of targets in succession.; 384: CD8 T cells are predominantly killer T cells that recognize peptide:MHC class I complexes. They release perforin (which he…	TCR
T_Cytotoxic	IFNg	Secrete	Cytotoxicity, Antiviral	233: Gene expression of the classical MHC class II proteins, along with the invariant-chain, DMa, DMß, and DOa, but not DOß, is coordinately increased by IFN-<U+03B3>, which is produced by activated TH1 cells, CD8 T cells, and NK cells.; 384: CD8 T cells are predominantly killer T cells that recognize peptide:MHC class I complexes. They release perforin (which helps deliver granzymes into the tar…
T_Cytotoxic	IL10	Secrete		385: Table Figure 9.4
T_Cytotoxic	IL3	Secrete		385: Table Figure 9.4
T_Cytotoxic	LTa	Secrete	Cytotoxicity	384: Table Figure 9.39; 385: Table Figure 9.4; 392: However, most CD8 cytotoxic T cells also release the cytokines IFN-<U+03B3>, TNF-a, and LT-a, which contribute to host defense in other ways.
T_Cytotoxic	Perforin	Secrete	Cytotoxicity	391: Ligation of the T-cell receptor similarly induces de novo synthesis of perforin and granzymes in effector CD8 T cells, so that the supply of cytotoxic granules is replenished. This makes it possible for a single CD8 T cell to kill a series of targets in succession.; 384: CD8 T cells are predominantly killer T cells that recognize peptide:MHC class I complexes. They release perforin (which he…	TCR
T_Cytotoxic	Somatic	Kill	Antibacterial, Antiviral	469: Cytotoxic T cells are also required for the destruction of cells infected with some intracellular bacterial pathogens, such as Rickettsia (the causative agent of typhus) or Listeria, which can escape from phagocytic vesicles to avoid the killing mechanisms of activated macrophages.; 469: As we learned in Chapter 9, cytotoxic T cells are important in destroying virus-infected cells, and in so…
T_Cytotoxic	T_CD8_memory	Differentiate		481: Quiescent memory cells bearing the characteristic CD45RO surface protein can arise from activated effector cells (right half of diagram) or directly from activated naive T cells (left half of diagram).
T_Cytotoxic	TNFa	Secrete	Cytotoxicity	384: Table Figure 9.39; 385: Table Figure 9.4; 392: However, most CD8 cytotoxic T cells also release the cytokines IFN-<U+03B3>, TNF-a, and LT-a, which contribute to host defense in other ways.
T_Cytotoxic	Tumor	Kill		722: Both CD4 and CD8 T cells are likely to be important in achieving immunological control of tumors. CD8 cells can kill the tumor cells directly, while CD4 T cells have a role in the activation of CD8 cytotoxic T cells and the establishment of memory. CD4 T cells may also kill tumor cells by means of the cytokines that they secrete, such as TNF-a.
T_gd	Epithelial	Kill	Cytotoxicity	245: There are seven MIC genes, but only two—MICA and MICB—are expressed and produce protein products (see Fig. 6.26). They are expressed in fibroblasts and epithelial cells, particularly in intestinal epithelial cells, and have a role in innate immunity or in the induction of immune responses in circumstances in which interferons are not produced. The MICA and MICB proteins are recognized by the…	NKG2D	MIC
T_gd	Fibroblast	Kill	Cytotoxicity	245: There are seven MIC genes, but only two—MICA and MICB—are expressed and produce protein products (see Fig. 6.26). They are expressed in fibroblasts and epithelial cells, particularly in intestinal epithelial cells, and have a role in innate immunity or in the induction of immune responses in circumstances in which interferons are not produced. The MICA and MICB proteins are recognized by the…	NKG2D	MIC
T_gd	IFNg	Secrete	Antimicrobial	324: V<U+03B3>1-positive T cells are composed of two major groups—an IFN-<U+03B3>- plus IL-4-producing subset that homes to the liver as well as several lymphoid organs, and an IFN-<U+03B3>-producing subset that homes to all lymphoid organs.; 324: The V<U+03B3>7-positive <U+03B3>:d T cells home specifically to the intestinal epithelium. In that location, the cells are poised to respond to gut mic…
T_gd	IL17A	Secrete	Inflammation, Antimicrobial	322: Following the dETC cells, a second subset of <U+03B3>:d T cells develops in the fetal thymus. These cells home to mucosal epithelia of tissues such as the reproductive tract and the lung, and also to the dermis of the skin. This subset is programmed to produce inflammatory cytokines such as IL-17 when stimulated, and is thought to play a role in responses to infection and injury.; 812: Table…
T_gd	IL17F	Secrete	Inflammation	812: Table Appendix III
T_gd	IL22	Secrete	Antimicrobial, Acute phase response, Inflammation, Barrier integrity	812: Table Appendix III
T_gd	IL4	Secrete		324: V<U+03B3>1-positive T cells are composed of two major groups—an IFN-<U+03B3>- plus IL-4-producing subset that homes to the liver as well as several lymphoid organs, and an IFN-<U+03B3>-producing subset that homes to all lymphoid organs.
T_reg	DC	Inhibit	Immunosuppression	379: The expression of high levels of CTLA-4 on the surface of natural Treg cells is thought to permit them to compete for B7 expressed by antigen-presenting cells, thereby preventing adequate co-stimulation of naive T cells. Indeed, it has been proposed that CTLA4 expressed on Treg cells can physically remove B7 molecules from the surface of antigen-presenting cells, thereby depleting them of co…	CTLA4	B7
T_reg	IL10	Secrete	Chronic antigen stimulation, Immunosuppression, Anti-inflammatory, Tolerance	378: Although not shown, all T-cell subsets can produce IL-10 under conditions of chronic antigen stimulation, which inhibits the production of IL-12, IL-4, and IL-23 by dendritic cells and macrophages, thereby suppressing the development and/or maintenance of TH1, TH2, and TH17 cells. And figure 9.34; 379: IL-10, which is produced by Treg cells late in an immune response, inhibits the expression…
T_reg	IL35	Secrete	Immunosuppression	384: Table Figure 9.39; 812: Table Appendix III
T_reg	Mast	Inhibit		616: Conversely, interactions between mast cells and regulatory T cells can prevent mast-cell degranulation.
T_reg	TGFb	Secrete	Immunosuppression, Tolerance, Anti-inflammatory	377: TGF-ß produced by Treg cells inhibits the development of both TH1 and TH2 cells.; 378: under inflammatory conditions that favor IL-6 production, TGF-ß production by Treg cells similarly inhibits the activation of TH1 or TH2 responses (upper panels) in order to facilitate the development of TH17 cells, which otherwise would be potently inhibited by IFn-<U+03B3> or IL-4.; 378: Treg cells suppr…
T_reg	Th1	Differentiate		469: When acted on by IL-6 and IL-1, iTreg cells can transition into TH17 cells, or when acted on by IL-12 can become TH1 cells.
T_reg	Th17	Differentiate		469: When acted on by IL-6 and IL-1, iTreg cells can transition into TH17 cells, or when acted on by IL-12 can become TH1 cells.
Tfh	B	Activate	Antibody production	406: Activated T cells also express CD30 ligand (CD30L), which binds to CD30 expressed on B cells and promotes B-cell activation.; 285: While naive T- and B-cell activation requires signaling through the antigen receptors on these cells, T-cell receptor or B-cell receptor signaling, respectively, is not sufficient to activate the cells... For naive B cells, the additional activation signal can be…	CD30L, CD40L, ICOS, TCR	CD30, CD40, ICOSL, MHCII
Tfh	B	Polarize	Class switching, Antibody production	418: As discussed above, interactions between germinal center B cells and TFH cells are essential for class switching to occur. The required interactions occur through the interplay of CD40 on B cells with CD40 ligand on activated helper T cells.; 166: When previously activated CD4 T cells recognize peptides bound to MHC class II molecules on B cells, the T cells secrete cytokines that can influe…	CD40L, TCR	CD40, MHCII
Tfh	B	Survive	Antibody production	406: As mentioned above, the induced expression of CD40L on TFH cells activates CD40 on B cells to increase B-cell survival, and also induces B-cell expression of co-stimulatory molecules, especially those of the B7 family.; 401: These signals include the activation of CD40 on B cells by TFH expression of its ligand, CD40L (CD154), and production of various cytokines by TFH cells, including IL-21…	CD40L	CD40
Tfh	IFNg	Secrete	Class switching, Antibody production, Type 1	377: In addition to production of low amounts of cytokines characteristic of the effector T-cell subsets with which they develop in parallel (for example, IFN-<U+03B3>, IL-4, or IL-17), and which promote different patterns of B-cell class switching, TFH cells produce high amounts of IL-21, a cytokine that supports the proliferation and differentiation of B cells into antibody-producing plasma cel…
Tfh	IL17A	Secrete	Type 3, Class switching	373: TFH cells that produce IL-17 appear to be important for generating opsonizing antibodies directed against extracellular pathogens in the context of type 3/TH17 immunity.; 373: TH17 cells are so named because they produce the cytokines IL-17A and IL-17F; they also produce IL-22.; 377: In addition to production of low amounts of cytokines characteristic of the effector T-cell subsets with whic…
Tfh	IL21	Secrete	Antibody production, Class switching	373: Figure 9.30; 377: In addition to production of low amounts of cytokines characteristic of the effector T-cell subsets with which they develop in parallel (for example, IFN-<U+03B3>, IL-4, or IL-17), and which promote different patterns of B-cell class switching, TFH cells produce high amounts of IL-21, a cytokine that supports the proliferation and differentiation of B cells into antibody-pr…
Tfh	IL22	Secrete		373: TH17 cells are so named because they produce the cytokines IL-17A and IL-17F; they also produce IL-22.
Tfh	IL4	Secrete	Class switching, Antibody production, Antiparasitic, Type 2	377: In addition to production of low amounts of cytokines characteristic of the effector T-cell subsets with which they develop in parallel (for example, IFN-<U+03B3>, IL-4, or IL-17), and which promote different patterns of B-cell class switching, TFH cells produce high amounts of IL-21, a cytokine that supports the proliferation and differentiation of B cells into antibody-producing plasma cel…
Tfh	IL6	Secrete	Antibody production	401: Other cytokines produced by TFH cells include IL-6, TGF-ß, IFN-<U+03B3>, and IL-4, which provide signals that can regulate the type of antibody produced, as we will see in Section 10-12.; 401: Figure 10.3; 406: Nevertheless, T cells still provide important signals for plasma-cell differentiation and survival, such as IL-6 and CD40 ligand.
Tfh	TGFb	Secrete	Antibody production	401: Other cytokines produced by TFH cells include IL-6, TGF-ß, IFN-<U+03B3>, and IL-4, which provide signals that can regulate the type of antibody produced, as we will see in Section 10-12.; 401: Figure 10.3
TGFa	Eosinophil	Activate		616: Table Figure 14.10
TGFb	B	Polarize	T independent B activation/IgA production, Class switching, Antibody production	509: Once in the mucosa, TGF-ß-dependent class switching to IgA occurs under the influence of local factors, including IL-6, retinoic acid, and BAFF and APRIL (see Fig. 10.6), which bind to TACI on B cells substituting for signals otherwise supplied by CD4 helper T cells (see Section 10-1). Intestinal epithelial cells can produce BAFF and APRIL, while local eosinophils may contribute by producing…		TGFbR
TGFb	Eosinophil	Activate		616: Table Figure 14.10
TGFb	Hematopoietic	Polarize	Hematopoiesis	617: For example, TGF-ß in the presence of IL-3 suppresses eosinophil differentiation and enhances that of basophils.
TGFb	Macrophage	Inhibit		385: Table Figure 9.4
TGFb	Neutrophil	Activate		385: Table Figure 9.4
TGFb	T_CD4	Inhibit	Immunosuppression	379: TGF-ß produced by Treg cells can inhibit T-cell proliferation (see Fig. 9.34).
TGFb	T_CD4	Polarize	Tolerance, Immunosuppression, Type 3, Anti-EC bacteria, Antifungal	375: When pathogens are absent, the presence of TGF-ß and IL-2, and the lack of IL-6, favor the development of induced Treg cells.; 377: Induced regulatory T cells (iTreg cells) differ from nTreg cells in that they develop upon antigen recognition in secondary lymphoid tissues, and not the thymus. They develop when naive T cells are activated in the presence of the cytokine transforming growth fa…		TGFbR
TGFb	T_CD8_memory	Activate		481: TRM cells, particularly CD8 TRM cells, enter and reside within the epithelium. TGF-ß production by epithelial cells induces TRM cells to express the integrin aE:ß7, which binds E-cadherin expressed by epithelium and is required for TRM retention.
TGFb	T_reg	Activate	Immunosuppression	719: Figure 16.14
TGFb	Th1	Inhibit	Immunosuppression	378: Treg cells suppress the differentiation and proliferation of TH1 and TH2 cells And Figure 9.34; 719: Figure 16.14; 378: under homeostatic conditions, TGF-ß produced by Treg cells represses TH1 and TH2 responses in order to promote Treg development.
TGFb	Th2	Inhibit	Immunosuppression	378: Treg cells suppress the differentiation and proliferation of TH1 and TH2 cells And Figure 9.34; 378: under homeostatic conditions, TGF-ß produced by Treg cells represses TH1 and TH2 responses in order to promote Treg development.
Th1	CCL2	Secrete	Type 1, Anti-IC bacteria, Chemotaxis	460: CCL2 induced by TH1 cells is a chemoattractant for monocytes Causes macrophages to accumulate at site of infection
Th1	CXCL2	Secrete		384: Table Figure 9.39
Th1	Epithelial	Kill	Inflammation	635: Figure 14.25	FasL	Fas
Th1	GMCSF	Secrete	Type 1, Anti-IC bacteria, Inflammation	384: IL-3 and GM-CSF (see Fig. 9.39) are released by TH1, TH2, and TH17 cells and act on bone marrow cells to stimulate the production of macrophages and granulocytes, which are important innate effector cells in both antibody- and T-cell-mediated immunity.; 384: Table Figure 9.39; 385: Table Figure 9.4; 459: TH1 cells recruit macrophages by two mechanisms (Fig. 11.12). First, they make the hemat…
Th1	IFNg	Secrete	Antibacterial, Anti-IC bacteria, Type 1, Antimicrobial, Inflammation	30: For example, the TH1 subset of CD4 T cells helps to control certain bacteria that take up residence in membrane-enclosed vesicles inside macrophages. They produce the same cytokine as ILC1 cells, IFN-<U+03B3>, which activates macrophages to increase their intracellular killing power and destroy these bacteria.; 619: Although TH2 cytokines appear to predominate in this chronic phase of asthma,…
Th1	IL10	Secrete	Chronic antigen stimulation	378: Although not shown, all T-cell subsets can produce IL-10 under conditions of chronic antigen stimulation, which inhibits the production of IL-12, IL-4, and IL-23 by dendritic cells and macrophages, thereby suppressing the development and/or maintenance of TH1, TH2, and TH17 cells. And figure 9.34; 385: Table Figure 9.4
Th1	IL2	Secrete	Type 1, Anti-IC bacteria	385: Table Figure 9.4; 460: IL-2 produced by TH1 cells acts on naive CD4 and CD8 T cells Figure 11.12 Alters balance of TH1 versus TFH differentiation to favor TH1; supports expansion of CD8 CTLs; 460: IL-2 produced by TH1 cells augments effector T-cell differentiation and potentiates the release of other cytokines.
Th1	IL20	Secrete	Type 2	812: Table Appendix III
Th1	IL3	Secrete	Type 1, Anti-IC bacteria, Inflammation	384: IL-3 and GM-CSF (see Fig. 9.39) are released by TH1, TH2, and TH17 cells and act on bone marrow cells to stimulate the production of macrophages and granulocytes, which are important innate effector cells in both antibody- and T-cell-mediated immunity.; 384: Table Figure 9.39; 385: Table Figure 9.4; 459: TH1 cells recruit macrophages by two mechanisms (Fig. 11.12). First, they make the hemat…
Th1	LTa	Secrete	Type 1, Anti-IC bacteria, Inflammation, Vascular permeability increase	384: Table Figure 9.39; 385: Table Figure 9.4; 459: Second, the TNF-a and lymphotoxin secreted by TH1 cells at sites of infection change the surface properties of endothelial cells so that monocytes adhere to them.; 460: TH1 cells produce TNF-a and LT-a which act on local blood vessels Activates endothelium to induce macrophage binding and exit from blood vessel at site of infection; 631: The res…
Th1	Macrophage	Activate	Antibacterial, Anti-IC bacteria, Type 1	458: When an effector TH1 cell specific for a bacterial peptide contacts an infected macrophage, the T cell is induced to secrete the macrophage-activating factor IFN-<U+03B3> and to express CD40 ligand. Together these newly synthesized TH1 proteins activate the macrophage. And figure 11.10 ...This boost to antimicrobial mechanisms is known as ‘classical’ macrophage activation, the result of whic…	CD40L, TCR	CD40, MHCII
Th1	Macrophage	Kill	Type 1, Anti-IC bacteria	460: Fas ligand and LT-b produced by TH1 cells induce apoptosis of bacteria-laden macrophages; 460: Chronically infected macrophages lose the ability to kill intracellular bacteria, and membrane-bound Fas ligand or LT-ß produced by the TH1 cell can kill these macrophages, releasing the engulfed bacteria, which are taken up and killed by fresh macrophages.; 632: Figure 14.21	FasL, LTb
Th1	Macrophage	Polarize	Anti-IC bacteria	473: TH1 responses promote the development and activation of classical, M1 macrophages to protect against intracellular pathogens.
Th1	TNFa	Secrete	Type 1, Anti-IC bacteria, Inflammation, Vascular permeability increase	384: Table Figure 9.39; 385: Table Figure 9.4; 459: Second, the TNF-a and lymphotoxin secreted by TH1 cells at sites of infection change the surface properties of endothelial cells so that monocytes adhere to them.; 460: TH1 cells produce TNF-a and LT-a which act on local blood vessels Activates endothelium to induce macrophage binding and exit from blood vessel at site of infection; 462: The req…
Th17	B	Activate		667: In RA, as in MS, most data from humans and mouse models indicate that, at least early in disease development, autoreactive TH17 cells become activated. Autoreactive T cells provide help to B cells to produce arthritogenic antibodies. The activated TH17 cells also produce cytokines that recruit neutrophils and monocytes/macrophages, which, along with endothelial cells and synovial fibroblasts…
Th17	CCL20	Secrete	Anti-EC bacteria, Antifungal, Type 3	384: Table Figure 9.39; 465: As for TH1 and TH2 cells, the egress of TH17 cells from secondary lymphoid tissues is associated with altered chemokine expression: primarily the induction of CCR6, the ligand for which (CCL20) is produced by activated epithelial cells in mucosal tissues and skin, as well as TH17 cells themselves and ILC3 cells (see Figs. 11.8 and 11.9).; 465: CCL20 produced by TH17 c…
Th17	Epithelial	Activate	Anti-EC bacteria, Antifungal	473: TH17 cells are integral to the clearance of extracellular bacteria and fungi, by orchestrating sustained neutrophil recruitment and production of antimicrobial peptides by epithelial cells of barrier tissues such as the intestines, lungs, and skin.
Th17	GMCSF	Secrete		384: IL-3 and GM-CSF (see Fig. 9.39) are released by TH1, TH2, and TH17 cells and act on bone marrow cells to stimulate the production of macrophages and granulocytes, which are important innate effector cells in both antibody- and T-cell-mediated immunity.; 385: Table Figure 9.4
Th17	IFNg	Secrete		468: When TH17 cells isolated using the reporter were restimulated in the presence of the TH1-polarizing cytokine IL-12, their progeny rapidly lost expression of IL-17 and acquired expression of IFN-<U+03B3>.
Th17	IL10	Secrete	Chronic antigen stimulation	378: Although not shown, all T-cell subsets can produce IL-10 under conditions of chronic antigen stimulation, which inhibits the production of IL-12, IL-4, and IL-23 by dendritic cells and macrophages, thereby suppressing the development and/or maintenance of TH1, TH2, and TH17 cells. And figure 9.34; 385: Table Figure 9.4
Th17	IL17A	Secrete	Anti-EC bacteria, Antifungal, Type 3, Antimicrobial, Antibody production, Barrier immunity, Inflammation	619: Although TH2 cytokines appear to predominate in this chronic phase of asthma, TH1 cytokines (such as IFN-<U+03B3>) and TH17 cytokines (IL-17, IL-21, and IL-22) can also participate; 666: Inflammation causes increased vascular permeability, and the site becomes heavily infiltrated by TH17 and TH1 effector CD4 T cells, which produce IL-17, IFN-<U+03B3>, and GM-CSF. Cytokines and chemokines pro…
Th17	IL17F	Secrete	Inflammation	812: Table Appendix III
Th17	IL21	Secrete		619: Although TH2 cytokines appear to predominate in this chronic phase of asthma, TH1 cytokines (such as IFN-<U+03B3>) and TH17 cytokines (IL-17, IL-21, and IL-22) can also participate
Th17	IL22	Secrete	Antibacterial, Antifungal, Barrier integrity, Barrier immunity, Tolerance, Anti-EC bacteria, Type 3, Antimicrobial, Acute phase response, Inflammation	619: Although TH2 cytokines appear to predominate in this chronic phase of asthma, TH1 cytokines (such as IFN-<U+03B3>) and TH17 cytokines (IL-17, IL-21, and IL-22) can also participate; 373: TH17 cells also produce IL-22, which along with IL-17 can activate epithelial cells at the barrier site to produce antimicrobial peptides that kill bacteria.; 384: TH17 cells produce members of the IL-17 fam…
Th17	IL26	Secrete	Inflammation	812: Table Appendix III
Th17	IL3	Secrete		384: IL-3 and GM-CSF (see Fig. 9.39) are released by TH1, TH2, and TH17 cells and act on bone marrow cells to stimulate the production of macrophages and granulocytes, which are important innate effector cells in both antibody- and T-cell-mediated immunity.; 384: Table Figure 9.39; 385: Table Figure 9.4
Th17	Th1	Differentiate	Antibacterial, Type 3	468: Flagellin-specific TH1cells also emerge during the early intestinal phase of infection, and may arise from TH17 cell precursors as a result of plasticity.; 468: It is common for TH17 cells to deviate, or be ‘reprogrammed,’ into TH1-type cells (Fig. 11.20).; 469: TH17 cells acted on by IL-12 can transition into TH1 cells.
Th17	TNFa	Secrete		384: Table Figure 9.39; 385: Table Figure 9.4
Th2	B	Activate	Class switching	384: The principal membrane-bound effector molecule expressed by TH2 cells is CD40 ligand, which binds to CD40 on B cells and induces B-cell proliferation and isotype switching (see Chapter 10).	CD40L	CD40
Th2	B	Polarize	Antibody production, Allergic Inflammation, Class switching	604: The second signal for IgE production is a co-stimulatory interaction between CD40 ligand on the T-cell surface and CD40 on the B-cell surface. This interaction is essential for all antibody class switching.; 603: Figure 14.2	CD40L	CD40
Th2	CCL11	Secrete		384: Table Figure 9.39
Th2	CCL17	Secrete		384: Table Figure 9.39
Th2	GMCSF	Secrete		384: IL-3 and GM-CSF (see Fig. 9.39) are released by TH1, TH2, and TH17 cells and act on bone marrow cells to stimulate the production of macrophages and granulocytes, which are important innate effector cells in both antibody- and T-cell-mediated immunity.; 384: Table Figure 9.39; 385: Table Figure 9.4; 617: But when TH2 cells are activated, cytokines they produce such as IL-5 and GM-CSF increas…
Th2	IL10	Secrete	Chronic antigen stimulation	378: Although not shown, all T-cell subsets can produce IL-10 under conditions of chronic antigen stimulation, which inhibits the production of IL-12, IL-4, and IL-23 by dendritic cells and macrophages, thereby suppressing the development and/or maintenance of TH1, TH2, and TH17 cells. And figure 9.34; 384: Table Figure 9.39; 385: Table Figure 9.4
Th2	IL13	Secrete	Antiparasitic, Antibody production, Barrier immunity, Barrier integrity, Type 2, Allergic Inflammation	373: TH2 cells (second panels) produce cytokines that recruit and activate eosinophils (IL-5) and mast cells and basophils (IL-4), and promote enhanced barrier immunity at mucosal surfaces (IL-13) to eradicate helminths.; 373: TH1 cells are characterized by the production of IFN-<U+03B3>, whereas TH2 cells are characterized by the production of IL-4, IL-5, and IL-13.; 376: GATA3 is a powerful act…
Th2	IL21	Secrete	Antibody production	812: Table Appendix III
Th2	IL25	Secrete	Type 2	812: Table Appendix III
Th2	IL3	Secrete	Antiparasitic, Type 2	384: IL-3 and GM-CSF (see Fig. 9.39) are released by TH1, TH2, and TH17 cells and act on bone marrow cells to stimulate the production of macrophages and granulocytes, which are important innate effector cells in both antibody- and T-cell-mediated immunity.; 384: Table Figure 9.39; 385: Table Figure 9.4; 464: IL-3 and IL-9 produced by TH2 cells in the mucosae recruit, expand, and activate a speci…
Th2	IL31	Secrete	Inflammation	812: Table Appendix III
Th2	IL4	Secrete	Antiparasitic, Antibody production, Type 2, Allergic Inflammation	373: TH2 cells (second panels) produce cytokines that recruit and activate eosinophils (IL-5) and mast cells and basophils (IL-4), and promote enhanced barrier immunity at mucosal surfaces (IL-13) to eradicate helminths.; 373: TH1 cells are characterized by the production of IFN-<U+03B3>, whereas TH2 cells are characterized by the production of IL-4, IL-5, and IL-13.; 376: GATA3 is a powerful act…
Th2	IL5	Secrete	Antiparasitic, Antibody production, Type 2	373: TH2 cells (second panels) produce cytokines that recruit and activate eosinophils (IL-5) and mast cells and basophils (IL-4), and promote enhanced barrier immunity at mucosal surfaces (IL-13) to eradicate helminths.; 373: TH1 cells are characterized by the production of IFN-<U+03B3>, whereas TH2 cells are characterized by the production of IL-4, IL-5, and IL-13.; 384: TH2 cells are specializ…
Th2	IL9	Secrete	Antibody production, Antiparasitic, Type 2	384: TH2 cells are specialized for promoting immune responses to parasites and also promote allergic responses. They provide help in B-cell activation and secrete the B-cell growth factors IL-4, IL-5, IL-9, and IL-13.; 464: IL-3 and IL-9 produced by TH2 cells in the mucosae recruit, expand, and activate a specialized population of mast cells known as mucosal mast cells (see Fig. 11.15).; 463: TH2…
Th2	Macrophage	Polarize	Antiparasitic	473: TH2 responses are directed against infections by parasites such as helminths, and promote the development and activation of alternative, M2 macrophages and the recruitment of eosinophils and basophils to sites of infection.
Th2	TGFb	Secrete		384: Table Figure 9.39
Th2	TNFa	Secrete		385: Table Figure 9.4
Th22	IL22	Secrete	Antimicrobial, Acute phase response, Inflammation, Barrier integrity	812: Table Appendix III
TNFa	B	Polarize	Antibody production	518: Pro-inflammatory myeloid cells also produce mediators such as IL-6, TNF-a, and nitric oxide that help drive IgA switching and secondary expansion of mucosal B cells.
TNFa	DC	Activate	Antigen presentation	120: Figure 3.33; 121: As shown in Fig. 3.33, TNF-a also has a role in stimulating the migration of dendritic cells from their sites in peripheral tissues to the lymph nodes and in their maturation into nonphagocytic but highly co-stimulatory antigen-presenting cells.
TNFa	Endothelial	Activate	Inflammation, Type 1, Anti-IC bacteria, Chemotaxis, Inflammation;Vascular permeability increase	813: Table Appendix III; 109: he effects of TNF-a are mediated by either of two TNF receptors. TNF receptor I (TNFR-I) is expressed on a wide range of cells, including endothelial cells and macrophages, whereas TNFR-II is expressed largely by lymphocytes.; 87: Their actions are followed by those of the chemokines and cytokines that are synthesized and secreted by macrophages and inflammatory mono…		p55, p75, TNFR1
TNFa	Fibroblast	Activate		668: Figure 15.29
TNFa	Hematopoietic	Polarize	Fever, Hematopoiesis	120: IL-1ß, IL-6, and TnF-a activate hepatocytes to synthesize acute-phase proteins, and bone marrow endothelium to release neutrophils.
TNFa	Hepatocyte	Activate	Fever, Acute phase response	120: The effects of TNF-a, IL-1ß, and IL-6 are summarized in Fig. 3.33. One of the most important of these occurs in the liver and is the initiation of a response known as the acute-phase response (Fig. 3.34). The cytokines act on hepatocytes, which respond by changing the profile of proteins that they synthesize and secrete into the blood. In the acute-phase response, blood levels of some protei…
TNFa	Macrophage	Activate	Type 1, Anti-IC bacteria, Antiviral, Inflammation	109: he effects of TNF-a are mediated by either of two TNF receptors. TNF receptor I (TNFR-I) is expressed on a wide range of cells, including endothelial cells and macrophages, whereas TNFR-II is expressed largely by lymphocytes.; 459: When TH1 cells stimulate macrophages through these molecules, the M1 macrophage also secretes TNF-a, further stimulating macrophages through the TNFR-I, the same …		TNFR1
TNFa	Macrophage	Survive	Type 1, Anti-IC bacteria	459: TNF receptor signalling seems to be required to maintain the viability of the macrophage in this setting; in mice lacking TNFR-I (see Section 9-28), infection by Mycobacterium avium, an opportunistic intracellular pathogen that does not normally cause disease, leads to excessive apoptosis of macrophages that results in the release and dissemination of the pathogen before it can be killed wit…		TNFR1
TNFa	Monocyte	Recruit	Type 1, Anti-IC bacteria, Inflammation	460: New macrophages are recruited to the site of infection by the actions of secreted TNF-a, LT-a, and other cytokines on vascular endothelium, which signal monocytes to leave the bloodstream and enter the tissues where they become macrophages.; 632: Allergic contact dermatitis can be caused by the activation of CD4 or CD8 T cells, depending on the pathway by which the antigen is processed... Du…
TSLP	DC	Activate	Antiparasitic	462: Dendritic cells required for the presentation of helminth antigens to naive CD4 T cells appear to be activated by IL-13 produced by ILC2 cells and innate cytokines, such as epithelium-derived TSLP, which repress the development of TH1- and TH17-inducing dendritic cells in favor of dendritic cells that promote TH2 cell differentiation.
TSLP	DC	Polarize	Type 2	813: Table Appendix III		IL7Ra, TSLPR
TSLP	Hematopoietic	Polarize	Type 2, Hematopoiesis	813: Table Appendix III		IL7Ra, TSLPR
TSLP	ILC2	Activate	Antiparasitic, Barrier immunity, Type 2	448: Figure 11.3; 124: Table Figure 3.37; 125: ILC2s produce the cytokines IL-4, IL-5, and IL-13, in response to various cytokines, particularly thymic stromal lymphopoietin (TSLP) and IL-33. ILC2 cytokines function in promoting mucosal and barrier immunity and aid in protection against parasites. ILC3s; 467: Similarly, stimulation of TH2 and ILC2 cells by TSLP (STAT5) plus IL-33 produces IL-5 an…
TSLP	Th2	Activate		467: Similarly, stimulation of TH2 and ILC2 cells by TSLP (STAT5) plus IL-33 produces IL-5 and IL-13, and both TH17 and ILC3 cells stimulated by IL-23 (STAT3) plus IL-1 produce IL-17 and IL-22.; 468: Figure 11.19
Tumor	IDO	Secrete	Immunosuppression	719: Figure 16.14; 719: Furthermore, tumors can produce enzymes that act to suppress local immune responses. The enzyme indoleamine 2,3-dioxygenase (IDO) catabolizes tryptophan, an essential amino acid, in order to produce the immuno suppressive metabolite kynurenine.
Tumor	IL10	Secrete	Immunosuppression	719: Figure 16.14; 719: Several tumors of different tissue origins, such as melanoma, ovarian carcinoma, and B-cell lymphoma, have also been shown to produce the immunosuppressive cytokine IL-10, which can reduce dendritic cell activity and inhibit T-cell activation.
Tumor	NK	Activate		718: In addition, cellular transformation is frequently associated with induction of MHC class Ib proteins (such as MIC-A and MIC-B) that are ligands for NKG2D, thus allowing tumor recognition by NK cells (see Section 6-17).	MIC	NKG2D
Tumor	TGFb	Secrete	Immunosuppression	719: Figure 16.14
TWEAK	Endothelial	Activate	Angiogenesis	813: Table Appendix III		TWEAKR
Vitamin D3	DC	Inhibit		713: The hormone vitamin D3, essential for bone and mineral homeostasis, also exerts immunomodulatory effects. It decreases IL-12 production by dendritic cells and leads to a decrease in IL-2 and IFN-<U+03B3> production by CD4 T cells, and protective effects have been demonstrated in a variety of animal models of autoimmunity, such as EAE (see Section 15-5) and diabetes, as well as in transplanta…
Zymosan	Basophil	Activate	Antifungal	89: Table Figure 3.10		TLR
Zymosan	DC	Activate	Antifungal	89: Table Figure 3.10		TLR
Zymosan	Eosinophil	Activate	Antifungal	89: Table Figure 3.10		TLR
Zymosan	Mast	Activate	Antifungal	89: Table Figure 3.10		TLR
Zymosan	Monocyte	Activate	Antifungal	89: Table Figure 3.10		TLR
