# Supplementary material for: ImmunoGlobe: enabling systems immunology with a manually curated intercellular immune interaction network
Source: BMC Bioinformatics. 2020 Aug 10;21:346. doi: 10.1186/s12859-020-03702-3 (PMC7430879; doi:10.1186/s12859-020-03702-3)
Supplement: Supplementary file 5 — Additional file 5: Table S4. Catalog of differences between mouse and human immune systems. [file 12859_2020_3702_MOESM5_ESM.xlsx]

## Sheet: Sheet1
JanewayPage	SentenceRef	Nodes	Process	DiffCategory	NotesJustification	Include
300	The earliest B-lineage surface markers are CD19 and CD45R (B220 in the mouse), which are expressed throughout B-cell development.	B	Adaptive	2	difference in surface markers	Yes
420	Naive murine B cells express most TLRs constitutively, but naive human B cells do not express high levels of most TLRs until they receive stimulation through the B-cell receptor.	B	Adaptive	3	difference in expression patterns/localization	Yes
302	N-nucleotides are rarely found in mouse light-chain V–J joints, showing that TdT is switched of slightly earlier in the development of mouse B cells.	B	Antibody	1	difference in function	Yes
305	The ratios of κ-expressing versus λ-expressing mature B cells vary from one extreme to the other in different species. In mice and rats it is 95% κ to 5% λ, in humans it is typically 65%:35%, and in cats it is 5%:95%, the opposite of that in mice.	B	Antibody	3	Not a repeat of jp141 because that was referring to antibodies (secreted), this seems to refer to surface expression on B cells	Yes
385	Table Figure 9.40: IL17 effect on B cells: "Promotes IgG2a, IgG2b, IgG3 (mouse)"	B	Antibody		Difference is not made explicit so is not included	no
385	Table Figure 9.40: IL5 effect on B cells: "Mouse: Differentiation; IgA synthesis"	B	Antibody		Difference is not made explicit so is not included	no
385	Table Figure 9.40: IFNg effect on B cells: "Differentiation; IgG2a synthesis (mouse)"	B	Antibody		Difference is not made explicit so is not included	no
418	Fig. 10.23 Different cytokines induce switching to different antibody classes. The individual cytokines induce (violet) or inhibit (red) the production of certain antibody classes. Much of the inhibitory effect is probably the result of directed switching to a different class. The actions of IL-21 on class switching are regulated by IL-4. These data are drawn from experiments with mouse cells.	B	Antibody		Difference is not made explicit so is not included	no
509	In mice, unlike humans, a significant proportion of intestinal IgA is derived from T-cell-independent B-cell activation and class switching. This depends on activation of the innate immune system by the products of commensal microbes and may result from the direct interaction of B cells with conventional dendritic cells and follicular dendritic cells in solitary lymphoid follicles.	B	Antibody	1	The main difference is in T-independent B activation, so node affected will be B. And it's a difference in function, so category 1	Yes
298	The cytokine IL-7, secreted by bone marrow stromal cells, is essential for the growth and survival of developing B cells in mice (but possibly not in humans).	B	Hematopoiesis	1	literature seems to agree (though some conflict/confusion). Difference in function	Yes
299	Thymic stroma-derived lymphopoietin (TSLP) resembles IL-7 and binds a receptor that includes the IL-7 receptor α chain, but not γ-c. Despite its name, TSLP may promote B-cell development in the embryonic liver and, in the perinatal period at least, in the mouse bone marrow.	B	Hematopoiesis	1	not explicitly mentioned as a difference so will not include	no
100	There are four PYHIN proteins in humans, and 13 in mice.	B, T, Monocyte, Macrophage	Innate	1	IC protein, paper says expressed in B, T, Macraophage, Mono, Grans (https://www.sciencedirect.com/science/article/pii/B9780124047327000022)	Yes
814	CCL12 is mouse only	CCL12		4		Yes
814	CCL6 is mouse only	CCL6		4		Yes
814	CCL9 is mouse only	CCL9		4		Yes
115	In the mouse, the two major branches of conventional dendritic cells can be distinguished by expression of CD11b:CD18: one branch characterized by high expression of CD11b:CD18, and a second branch that lacks CD11b:CD18.	DC	Antigen presentation	3	Note: Humans have CD11b:CD18, but its expressed on phagocytes, not DC. So this is different surface markers	Yes
222	Dendritic cell subsets are not identified by the same markers in humans and mice, but in both species, one strongly cross-presenting dendritic cell subset requires the transcription factor BATF3 for its development, and these cells uniquely express the chemokine receptor XCR1.	DC	Antigen presentation	2		Yes
551	In contrast, in patients with autosomal dominant inheritance of a dominant-negative mutant allele of IRF8, there is a less severe phenotype, one that is characterized by a more selective deficiency of the CD1c-positive subset of dendritic cells (thought to be the equivalent of the CD11b-positive subset of mouse dendritic cells).	DC	Antigen presentation	2	surface marker difference. Repeat of jp222	no
503	Within Peyer’s patches, dendritic cells are found in two main areas. In the subepithelial dome region, dendritic cells can acquire antigen from M cells (Fig. 12.10). Both of the major subtypes of dendritic cells are present in the intestine (see Sections 6-5 and 9-1). In mice, the most abundant subset of dendritic cells in the Peyer’s patch expresses CD11b (αM integrin) and, when activated, tends…	DC		2	repeat of jp222. surface marker difference	no
47	The Paneth cells of the gut constitutively produce α-defensins, called cryptdins, which are processed by proteases such as the metalloprotease matrilysin in mice, or trypsin in humans, before being secreted into the gut lumen.	Defensins	Barrier	1	same protein but processed differently, so analogous to same protein but different form	Yes
390	Granulysin, which is expressed in humans but not in mice, has antimicrobial activity and at high concentrations is also able to induce apoptosis in target cells.	Granulysin	Cytotoxicity	4		Yes
390	Granzymes, of which there are 5 in humans and 10 in the mouse, activate apoptosis once delivered to the target-cell cytosol via pores formed by perforin.	Granzyme	Cytotoxicity	1		Yes
536-537	Humans with a deficiency of the IL-7 receptor α chain have no T cells but normal levels of NK cells, illustrating that IL-7 signaling, while essential for T-cell development, is not essential for the development of NK cells (see Fig. 13.2). Interestingly, mice with a gene-targeted deficiency of the IL-7R share with humans a deficiency of T cells, but also lack B cells, which is not the case in hu…	Hematopoietic	Hematopoiesis	1	Difference in function	Yes
506	In mice, only one IgA isotype is found, and it is most closely similar to IgA2 in humans.	IgA	Antibody	1	repeat of jp192	no
141	The ratio of the two types of light chains varies from species to species. In mice, the average κ to λ ratio is 20:1, whereas in humans it is 2:1 and in cattle it is 1:20.	IgA, IgE, IgM, IgG	Adaptive	3		Yes
373	TFH cells producing IFn-γ activate B cells to produce strongly opsonizing antibodies belonging to certain IgG subclasses (IgG1 and IgG3 in humans, and their homologs, IgG2a and IgG2b, in the mouse) in type 1 responses.	IgG	Antibody		repeat of Jp141	no
192	In humans, IgG is found as four subclasses (IgG1, IgG2, IgG3, and IgG4), named by decreasing order of their abundance in serum, and IgA anti bodies are found as two subclasses (IgA1 and IgA2).... The classes of immunoglobulins found in mice are called IgM, IgD, IgG1, IgG2a, IgG2b, IgG3, IgA, and Ige.	IgG, IgA	Antibody	1		Yes
89	10 TLRs in human, 12 in mice	Macrophage, DC	Innate	1	TLRs expressed on macrophages, DC	Yes
79	Monocytes in both mouse and human develop in the bone marrow and circulate in the blood as two main populations. In humans, 90% of circulating monocytes are the ‘classical’ monocyte that expresses CD14, a co-receptor for a PRR described later, and function during infection by entering tissues and differentiating into activated inflammatory monocytes or macrophages. In mice, this monocyte populati…	Monocyte	Innate	2	just a different surface marker	Yes
79	A smaller population are the ‘patrolling monocytes’ that roll along the endothelium rather than circulating freely in the blood. In humans, they express CD14 and CD16, a type of Fc receptor (FcγRIII; see Section 10-21), and are thought to survey for injury to the endothelium but do not differentiate into tissue macrophages. In mice, they express low levels of Ly6C.	Monocyte	Innate	2	different surface marker. And different population than monocyte row above (also from jp79)	Yes
100	NLRP7, which is present in humans but not mice, recognizes microbial acyl ated lipopeptides and forms an inlammasome with ASC and caspase 1 to produce IL-1β and IL-18.	Monocyte, Macrophage	Innate	1	Several NLRPs are shared between mice and humans, but this is a specific one that does not exist in mice. NLRP7 is an IC protein, external sources say it's expressed in monocytes/macrophages	Yes
481	The distinction between TCM, TEM, and TRM memory populations has been made both in humans and in the mouse. However, each subset itself is not strictly a homogeneous population.	NA	Adaptive		No difference	no
161	The sequences of a set of peptides that bind to the mouse MHC class II Ak allele are shown in the upper panel. All contain the same core sequence (shaded) but differ in length. In the lower panel, different peptides binding to the human MHC class II allele HLA-DR3 are shown.	NA	Antigen presentation		not specifying that the MHC themselves are different, just that different peptides are being shown	no
228	The loss of HLA-DO in mice does not dramatically alter adaptive immunity, but does cause a spontaneous production of autoantibodies with age.	NA	Antigen presentation	NA	MHCII difference, Repeat of jp232	no
23	Finally, specialized populations of lymphocytes and innate lymphoid cells can be found distributed throughout particular sites in the body rather than being found in organized lymphoid tissues. Such sites include the liver and the lamina propria of the gut, as well as the base of the epithelial lining of the gut, reproductive epithelia, and, in mice but not in humans, the epidermis. These lymphoc…	NA	Barrier	3		Process
499	In some species such as mice, isolated lymphoid follicles are also found in the lining of the nose, and in the wall of the upper respiratory tract; those in the nose are called nasal-associated lymphoid tissues (NALT), while those in the upper respiratory tract are known as bronchus-associated lymphoid tissues (BALT). The term mucosa-associated lymphoid tissues (MALT) is sometimes used to refer c…	NA	Barrier			Process
122	The IFIT (IFN-induced protein with tetratricoid repeats) family contains four human and three mouse proteins that function in restraining the translation of viral RNA into proteins.	NA		1	apparently expresed everywhere, so won't include: https://www.genecards.org/cgi-bin/carddisp.pl?gene=IFIT1#expression	Process
240	The antigens provoking this reaction were originally designated as minor lymphocyte stimulating (Mls) antigens, and it seemed reasonable to suppose that they might be functionally similar to the MHC molecules themselves. We now know that this is not true. The Mls antigens in these mouse strains are encoded by retroviruses, such as the mouse mammary tumor virus, that have become stably integrated …	NA			Doesn't map to IG network nodes/processes	no
623	Mice do not naturally develop asthma, but a disease resembling human asthma develops in mice that lack the transcription factor T-bet. This transcription factor is required for TH1 differentiation (see Section 9-21).	NA			Doesn't map to IG network nodes/processes	no
478	Fig. 11.27 Expression of many proteins alters when naive T cells become memory T cells... This list represents a general picture that applies to both CD4 and CD8 T cells in mice and humans, but some details that may differ between these sets of cells have been omitted for simplicity.	Naïve T, Memory T	Adaptive		Difference is not made explicit so is not included	no
128	Mice lack KIR genes, and instead predominantly express Ly49 receptors encoded in the NKC on mouse chromosome 6 to control their NK-cell activity. These receptors can be activating or inhibitory, and are highly polymorphic between different strains of mice. By contrast, humans lack functional Ly49 genes and rely on KIRs encoded in the LRC to control their NK-cell activity.	NK	Innate	2	NK activity via KIR genes	Yes
129	In humans and mice, NK cells express a heterodimer of two different C-type lectin-like receptors, CD94 and NKG2. This heterodimer interacts with nonpolymorphic MHC class I-like molecules, including HLA-E in humans and Qa1 in mice.	NK	Innate	2	MHC/HLA molecules that activate NK cells differ in mice vs humans	Yes
130	Mice do not have equivalents of the MIC molecules; the ligands for mouse NKG2D have a very similar structure to that of the RAET1 proteins, and are probably orthologs of them.	NK	Innate	4	MIC. In this network MIC are expressed on epithelial, fibroblast, tumor cells. But this change affects NK cells, which recognize/are activated by the MIC proteins	Yes
130	Activating receptors for the recognition of infected cells, tumor cells, and cells injured by physical or chemical damage include the natural cytotoxicity receptors (NCRs) NKp30, NKp44, and NKp46, which are immunoglobulin- like receptors, and the C-type lectin-like family members Ly49H and NKG2D (Fig. 3.42). Among NCRs, only NKp46 is conserved in humans and in mice, and it is the most selective m…	NK	Innate	1	NCRs differences, are markers of/activating receptors on NK cells	Yes
124	In the mouse, conventional NK cells express the integrin α2 (CD49b), while ILC1 cells, for example in the liver, lack CD49b but express the surface protein Ly49a	NK, ILC1	Innate	2	different surface markers	Yes
245	Even more distantly related to MHC class I genes is a small family of proteins known in humans as the UL16-binding proteins (ULBPs) or the RAET1 proteins (see Fig. 6.26); the homologous proteins in mice are known as Rae1 (retinoic acid early inducible 1) and H60. These proteins also bind NKG2D (see Section 3-27). They seem to be expressed under conditions of cellular stress, such as when cells ar…	NK, T_CD8, T_gd	Cytotoxicity	2	technically the differing proteins are expressed by stressed cells, but they are used to activate NK/gd/CD8. These are the cells affected by the difference, so they are the ones assigned to it.	Yes
130-131	In addition to expression by a subset of NK cells, NKG2D is expressed by various T cells, including all human CD8 T cells, γ:δ T cells, activated murine CD8 T cells, and invariant NKT cells (described in Chapter 8)... Mouse NKG2D can thus activate both signaling pathways, whereas human NKG2D seems to signal only through DAP10 to activate the PI 3-kinase pathway.	NK, T_CD8, T_gd, T_NKT	Cytotoxicity	1	Difference in NKG2D. different from above (also jp130) because while sentence above mentions NKG2D, it's a C type lectin, and the difference is referring to the NCRs	Yes
116	Plasmacytoid dendritic cells (pDCs) express lower levels of CD11c, but can be distinguished from conventional dendritic cells using other markers; human pDCs express the C-type lectin BDCA-2 (blood dendritic cell antigen 2), and mouse pDCs express BST2 (bone marrow stromal antigen), neither of which is expressed by conventional dendritic cells.	pDC	Antigen presentation	2	different surface markers. Diffs affecting DCs are antigen presentation process	Yes
121	Acute-phase proteins are produced by liver cells in response to cytokines released by macrophages in the presence of bacteria (top panel). They include serum amyloid protein (SAP) (in mice but not humans), C-reactive protein (CRP), fibrinogen, and mannose-binding lectin (MBL).	SAP	Innate	4	SAP and CRP are homologous in structure. Mice also have CRP; they just also have an additional acute phase protein (SAP) that humans don't have	Yes
190	The human TCRγ locus resembles the TCRβ locus in having two C genes, each with its own set of J gene segments. The mouse γ locus (not shown) has a more complex organization and there are three functional clusters of γ gene segments, each containing V and J gene segments and a C gene.	T	Adaptive	1	difference in structure of TCR	Yes
166	*in humans, activated T cells express Mhc class ii molecules, whereas in mice all T cells are Mhc class ii-negative.	T	Antigen presentation	3	difference in expression pattern/localization of MHCII	Yes
319	Interactions with the thymic stroma trigger an initial phase of differentiation along the T-cell lineage pathway, followed by cell proliferation and the expression of the first cell-surface molecules specific for T cells, for example, CD2 and (in mice) Thy-1.	T progenitor	Hematopoiesis	2	difference in surface markers	Yes
227	The defect in these cells lies in an MHC class II-like molecule called HLA-DM in humans (H-2DM in mice)… A second atypical MHC class II molecule, called HLA-DO in humans (H-2O in mice), is produced in thymic epithelial cells, B cells, and dendritic cells.	T_CD4	Antigen presentation	1	MHCII difference, Repeat of jp232	no
231	the MHC is located on chromosome 6 in humans and chromosome 17 in the mouse and extends over at least 4 million base pairs. In humans it contains more than 200 genes… Figure 6.16 shows the general organization of the MHC class I and II genes in human and mouse. In humans these genes are called human leukocyte antigen or HLA genes, because they were first discovered through antigenic differences b…	T_CD4	Antigen presentation		MHCII difference, Repeat of jp232	no
232	Fig. 6.16 The genetic organization of the major histocompatibility complex (MHC) in humans and mice. The organization of the MHC genes is shown. In humans, the cluster is called HLA (short for human leukocyte antigen) and is on chromosome 6, and in mice, it is called H-2 (for histocompatibility) and is on chromosome 17. The organization is similar in both species, with separate clusters of MHC cl…	T_CD4, T_CD8	Antigen presentation	1	Affects CD4/8 T because those are the ones that are activated by MHCs. Even tho these MHCII are produced by DC/B (and MHCI produced by every cell), they don't affect function bc these cells present everything anyway. It affects the T cells that recognize them	Yes
243	One mouse MHC class Ib molecule, H2-M3, can present peptides with N-formylated amino termini, which is of interest because all bacteria initiate protein synthesis with N-formylmethionine. Cells infected with cytosolic bacteria can be killed by CD8 T cells that recognize N-formylated bacterial peptides bound to H2-M3. Whether an equivalent MHC class Ib molecule exists in humans is not known.	T_CD8	Antigen presentation	1	MHC difference, repeat of jp232	no
244	Fig. 6.26 Mouse and human MHC class Ib proteins and their functions.	T_CD8	Antigen presentation	1	repeat of jp232	no
249	Fig. 6.29 Ligands that activate γ:δ T cells.	T_gd	Adaptive	1	Diff ligands activate gdT between the species. So difference in function	Yes
850	T10, T22 Murine MHC class Ib genes expressed by activated lymphocytes and recognized by a subset of γ:δ T cells.	T_gd	Antigen presentation	1	Repeat of MHC but previous instance didn't include gdT, so will allow this row	Yes
828	dendritic epidermal T cells (dETCs) A specialized class of γ:δ T cells found in the skin of mice and some other species, but not humans. They express Vγ5:Vδ1 and may interact with ligands such as Skint-1 expressed by keratinocytes.	T_gd	Barrier	4		Yes
246	Some MHC class I-like genes map outside the MHC region. One small family of such genes is called CD1 and is expressed on dendritic cells, monocytes, and some thymocytes. Humans have five CD1 genes, CD1a through e, whereas mice express only two highly homologous versions of CD1d, namely, CD1d1 and CD1d2... These CD1-restricted T cells are called invariant NKT (iNKT) cells.	T_NKT	Antigen presentation	1	CD1 is expressed on DC and mono but activates NKT	Yes
608	A second set of genes in this region of chromosome 5 belongs to the TIM family (for T cell, immunoglobulin domain, and mucin domain). The genes in this set encode three T-cell-surface proteins (Tim-1, -2, and -3) and one protein expressed primarily on antigen-presenting cells (Tim-4). In mice, Tim-3 protein is specifically expressed on TH1 cells and negatively regulates TH1 responses, whereas Tim…	Th1, Th2, DC	Adaptive	1		Yes

## Sheet: mousevhuman_V2counts
	N1	N2	N3	N4	TotalDiffs
B	4	1	2	0	7
CCL12	0	0	0	1	1
CCL6	0	0	0	1	1
CCL9	0	0	0	1	1
DC	2	1	1	0	4
Defensins	1	0	0	0	1
Granulysin	0	0	0	1	1
Granzymes	1	0	0	0	1
Hematopoietic	1	0	0	0	1
IgA	1	0	1	0	2
IgE	0	0	1	0	1
IgG	1	0	1	0	2
IgM	0	0	1	0	1
ILC1	0	1	0	0	1
Macrophage	3	0	0	0	3
Monocyte	2	2	0	0	4
NK	2	4	0	1	7
pDC	0	1	0	0	1
SAP	0	0	0	1	1
T (general)	2	0	1	0	3
T progenitor	0	1	0	0	1
T_CD4	1	0	0	0	1
T_CD8	2	1	0	0	3
T_gd	3	1	0	1	5
T_NKT	2	0	0	0	2
Th1	1	0	0	0	1
Th2	1	0	0	0	1
