# Supplementary material for: ImmunoGlobe: enabling systems immunology with a manually curated intercellular immune interaction network
Source: BMC Bioinformatics. 2020 Aug 10;21:346. doi: 10.1186/s12859-020-03702-3 (PMC7430879; doi:10.1186/s12859-020-03702-3)
Supplement: Supplementary file 6 — Additional file 6: Table S5. Search terms used to generate immuneXpresso comparison network [file 12859_2020_3702_MOESM6_ESM.xlsx]

## Sheet: XpressoSearchList
Number	NodeName_Harmonized	Node_Type	Name_for_Xpresso_Search	Actual_name_in_Xpresso_Results	Notes
1	Somatic	Cell	NA	NA	Not including - too general
2	B	Cell	B cell	B cell
3	Basophil	Cell	Basophil	Basophil
4	BM Stromal	Cell	mesenchymal	mesenchymal
5	Common Lymphoid Progenitor	Cell	Common Lymphoid Progenitor	Common Lymphoid Progenitor
6	Common Myeloid Progenitor	Cell	Common Myeloid Progenitor	Common Myeloid Progenitor
7	DC	Cell	Dendritic Cell	Dendritic Cell
8	Endothelial	Cell	NA	NA	Not including (too general)
9	Eosinophil	Cell	Eosinophil	Eosinophil
10	Epithelial	Cell	NA	NA	Not including (too general)
11	Erythroblast	Cell	Erythroblast	Erythroblast
12	Erythrocyte	Cell	Erythrocyte	Erythrocyte
13	FDC	Cell	follicular dendritic cell	follicular dendritic cell
14	Fibroblast	Cell	Fibroblast	Fibroblast
15	Granulocyte Progenitor	Cell	myeloblast	myeloblast
16	Hematopoietic	Cell	Hematopoietic stem cell	Hematopoietic stem cell
17	Hepatocyte	Cell	Hepatocyte	Hepatocyte
18	ILC	Cell	NA	NA	does not exist in xpresso
19	ILC1	Cell	NA	NA	does not exist in xpresso
20	ILC2	Cell	NA	NA	does not exist in xpresso
21	ILC3	Cell	NA	NA	does not exist in xpresso
22	Keratinocyte	Cell	Keratinocyte	Keratinocyte
23	LTi	Cell	NA	NA	does not exist in xpresso
24	Macrophage	Cell	Macrophage	Macrophage
25	Mast	Cell	Mast	Mast
26	Megakaryocyte	Cell	Megakaryocyte	Megakaryocyte
27	Microglia	Cell	Microglial cell	Microglial cell
28	Monocyte	Cell	Monocyte	Monocyte
29	Neutrophil	Cell	Neutrophil	Neutrophil
30	NK	Cell	NK cell (natural killer cell)	NK cell (natural killer cell)
31	pDC	Cell	plasmacytoid dendritic cell	plasmacytoid dendritic cell
32	Platelet	Cell	Platelet	Platelet
33	Smooth muscle	Cell	Smooth muscle	Smooth muscle
34	T Progenitor	Cell	Progenitor T cell	Progenitor T cell
35	T_abCD4CD8	Cell	double positive, alpha beta immature T lymphocyte	double positive, alpha beta immature T lymphocyte
36	T_CD4	Cell	CD4-positive, alpha-beta T cell	CD4-positive, alpha-beta T cell
37	T_CD4_memory	Cell	CD4-positive, alpha-beta memory T cell	CD4-positive, alpha-beta memory T cell
38	T_CD8	Cell	CD8-positive, alpha-beta T cell	CD8-positive, alpha-beta T cell
39	T_CD8_memory	Cell	CD8-positive, alpha-beta memory T cell	CD8-positive, alpha-beta memory T cell
40	IEL	Cell	alpha-beta intraepithelial T cell	alpha-beta intraepithelial T cell
41	T_Cytotoxic	Cell	CD8-positive, alpha-beta cytotoxic T cell	CD8-positive, alpha-beta cytotoxic T cell
42	T_gd	Cell	gamma-delta T cell	gamma-delta T cell
43	T_MAIT	Cell	mucosal invariant T cell	NA	cell exists in xpresso but no results with my cytokine list
44	T_NKT	Cell	mature NK T cell	mature NK T cell
45	T_reg	Cell	regulatory T cell	regulatory T cell
46	Tfh	Cell	T follicular helper cell	T follicular helper cell
47	Th1	Cell	T-helper 1 cell	T-helper 1 cell
48	Th17	Cell	T-helper 17 cell	T-helper 17 cell
49	Th2	Cell	T-helper 2 cell	T-helper 2 cell
50	Th22	Cell	T-helper 22 cell	T-helper 22 cell
51	Tumor	Cell	NA	NA	does not exist in xpresso
52	CCL1	Cytokine	CCL1	CCL1
53	CCL11	Cytokine	CCL11	CCL11
54	CCL12	Cytokine	CCL12	NA	no results in xpresso btwn this cytokine and these cells
55	CCL13	Cytokine	CCL13	CCL13
56	CCL14	Cytokine	CCL14	CCL14
57	CCL15	Cytokine	CCL15	CCL15
58	CCL16	Cytokine	CCL16	CCL16
59	CCL17	Cytokine	CCL17	CCL17
60	CCL18	Cytokine	CCL18	CCL18
61	CCL19	Cytokine	CCL19	CCL19
62	CCL2	Cytokine	CCL2	CCL2
63	CCL20	Cytokine	CCL20	CCL20
64	CCL21	Cytokine	CCL21	CCL21
65	CCL22	Cytokine	CCL22	CCL22
66	CCL23	Cytokine	CCL23	CCL23
67	CCL24	Cytokine	CCL24	CCL24
68	CCL25	Cytokine	CCL25	CCL25
69	CCL26	Cytokine	CCL26	CCL26
70	CCL27	Cytokine	CCL27	CCL27
71	CCL28	Cytokine	NA	NA	does not exist in xpresso
72	CCL3	Cytokine	CCL3	CCL3
73	CCL4	Cytokine	CCL4	CCL4
74	CCL5	Cytokine	CCL5	CCL5
75	CCL6	Cytokine	CCL6	CCL6
76	CCL7	Cytokine	CCL7	CCL7
77	CCL8	Cytokine	CCL8	CCL8
78	CCL9	Cytokine	CCL9	CCL9
79	CX3CL1	Cytokine	CX3CL1	CX3CL1
80	CXCL1	Cytokine	CXCL1	CXCL1
81	CXCL10	Cytokine	CXCL10	CXCL10
82	CXCL11	Cytokine	CXCL11	CXCL11
83	CXCL12	Cytokine	CXCL12	CXCL12
84	CXCL13	Cytokine	CXCL13	CXCL13
85	CXCL14	Cytokine	CXCL14	CXCL14
86	CXCL15	Cytokine	CXCL15	NA	no results in xpresso btwn this cytokine and these cells
87	CXCL16	Cytokine	CXCL16	CXCL16
88	CXCL2	Cytokine	CXCL2	CXCL2
89	CXCL3	Cytokine	CXCL3	NA	no results in xpresso btwn this cytokine and these cells
90	CXCL4	Cytokine	PF4	PF4
91	CXCL5	Cytokine	CXCL5	CXCL5
92	CXCL6	Cytokine	CXCL6	CXCL6
93	CXCL7	Cytokine	PPBP	PPBP
94	CXCL8	Cytokine	CXCL8	CXCL8
95	CXCL9	Cytokine	CXCL9	CXCL9
96	GCSF	Cytokine	CSF3	CSF3
97	GMCSF	Cytokine	CSF2	CSF2
98	IFNa	Cytokine	IFNA	IFNA
99	IFNb	Cytokine	IFNB	IFNB1
100	IFNg	Cytokine	IFNG	IFNG
101	IL1	Cytokine	IL1	IL1
102	IL10	Cytokine	IL10	IL10
103	IL11	Cytokine	IL11	IL11
104	IL12	Cytokine	IL12	IL12
105	IL13	Cytokine	IL13	IL13
106	IL15	Cytokine	IL15	IL15
107	IL16	Cytokine	IL16	IL16
108	IL17A	Cytokine	IL17A	IL17A
109	IL17F	Cytokine	IL17F	IL17F
110	IL18	Cytokine	IL18	IL18
111	IL19	Cytokine	IL19	IL19
112	IL1a	Cytokine	IL1A	IL1A
113	IL1b	Cytokine	IL1B	IL1B
114	IL1RA	Cytokine	IL1RN	IL1RN
115	IL2	Cytokine	IL2	IL2
116	IL20	Cytokine	IL20	IL20
117	IL21	Cytokine	IL21	IL21
118	IL22	Cytokine	IL22	IL22
119	IL23	Cytokine	IL23	IL23
120	IL24	Cytokine	IL24	IL24
121	IL25	Cytokine	IL25	IL25
122	IL26	Cytokine	IL26	IL26
123	IL27	Cytokine	IL27	IL27
124	IL28	Cytokine	IFNL3	IFNL3
125	IL29	Cytokine	IFNL1	IFNL1
126	IL3	Cytokine	IL3	IL3
127	IL31	Cytokine	IL31	IL31
128	IL32	Cytokine	IL32	IL32
129	IL33	Cytokine	IL33	IL33
130	IL35	Cytokine	IL35	IL35
131	IL36	Cytokine	NA	NA	does not exist in xpresso
132	IL37	Cytokine	NA	NA	does not exist in xpresso
133	IL4	Cytokine	IL4	IL4
134	IL5	Cytokine	IL5	IL5
135	IL6	Cytokine	IL6	IL6
136	IL7	Cytokine	IL7	IL7
138	IL9	Cytokine	IL9	IL9
139	LTa	Cytokine	Lymphotoxin A	LTA
140	LTb	Cytokine	NA	NA	does not exist in xpresso
141	Lymphotoxin	Cytokine	NA	NA	does not exist in xpresso (redirects to LTA)
142	SCF	Cytokine	Stem Cell Factor	KITLG
143	TGFa	Cytokine	TGFA	TGFA
144	TGFb	Cytokine	TGFB	TGFB
145	TNFa	Cytokine	TNF	TNF
146	TSLP	Cytokine	NA	NA	does not exist in xpresso
147	VEGF	Cytokine	NA	NA	does not exist in xpresso
148	CD40L	Cytokine	CD40LG	CD40LG
149	CD30L	Cytokine	TNFSF8	TNFSF8
150	41BBL	Cytokine	TNFSF9	TNFSF9
151	Trail	Cytokine	NA	NA	does not exist in xpresso
152	OPGL	Cytokine	TNFSF11	NA	no results in xpresso btwn this cytokine and these cells
153	APRIL	Cytokine	NA	NA	does not exist in xpresso
154	TWEAK	Cytokine	TNFSF12	NA	no results in xpresso btwn this cytokine and these cells
155	LIGHT	Cytokine	NA	NA	does not exist in xpresso
156	BAFF	Cytokine	TNFSF13B	TNFSF13B
157	TGFb	Cytokine	TGFb1	TGFB1
158	MIF	Cytokine	macrophage migration inhibitory factor	MIF
159	LIF	Cytokine	leukemia inhibitory factor	LIF
160	OSM	Cytokine	oncostatin m	OSM
161	MCSF	Cytokine	CSF1	CSF1
162	S1P	Cytokine	NA	NA	does not exist in xpresso
163	Keratinocyte growth factor	Cytokine	NA	NA	does not exist in xpresso

## Sheet: CellMatchup
XpressoName	IG_name
adult endothelial progenitor cell	DELETE
alternatively activated macrophage	Macrophage
alveolar macrophage	Macrophage
aortic smooth muscle cell	Smooth muscle
B-1 B cell	B
B-1a B cell	B
B-2 B cell	B
B cell	B
basophil	Basophil
Be cell	B
bone marrow macrophage	Macrophage
cardiac fibroblast	Fibroblast
CD103-positive dendritic cell	DC
CD11c-low plasmacytoid dendritic cell	DC
CD14-positive, CD16-positive monocyte	Monocyte
CD1c-positive myeloid dendritic cell	DC
CD22-positive, CD38-low small pre-B cell	Common Lymphoid Progenitor
CD4-positive, alpha-beta intraepithelial T cell	IEL
CD4-positive, alpha-beta memory T cell	T_CD4_memory
CD4-positive, CD25-positive, alpha-beta regulatory T cell	T_reg
CD8-alpha-beta-positive, alpha-beta intraepithelial T cell	IEL
CD8-positive, alpha-beta cytotoxic T cell	T_Cytotoxic
CD8-positive, alpha-beta memory T cell	T_CD8_memory
CD8-positive, alpha-beta regulatory T cell	T_reg
CD8-positive, CD28-negative, alpha-beta regulatory T cell	T_reg
CD8-positive, CXCR3-positive, alpha-beta regulatory T cell	T_reg
classical monocyte	Monocyte
common lymphoid progenitor	Common Lymphoid Progenitor
common myeloid progenitor	Common Myeloid Progenitor
conventional dendritic cell	DC
decidual natural killer cell	NK
dendritic cell	DC
dendritic epidermal T cell	T_gd
double-positive, alpha-beta thymocyte	T_abCD4CD8
early T lineage precursor	T Progenitor
effector memory CD4-positive, alpha-beta T cell	T_CD4_memory
effector memory CD8-positive, alpha-beta T cell	T_CD8_memory
enucleate erythrocyte	Erythrocyte
eosinophil	Eosinophil
epithelioid macrophage	Macrophage
erythroblast	Erythroblast
erythrocyte	Erythrocyte
fibroblast	Fibroblast
fibroblast of outer membrane of prostatic capsule	Fibroblast
follicular B cell	B
follicular dendritic cell	FDC
foreskin fibroblast	Fibroblast
gamma-delta T cell	T_gd
germinal center B cell	B
hematopoietic stem cell	Hematopoietic
hepatic stellate cell	Hepatocyte
hepatocyte	Hepatocyte
IgA memory B cell	B
immature B cell	B
immature neutrophil	Neutrophil
induced T-regulatory cell	T_reg
inflammatory macrophage	Macrophage
intermediate monocyte	Monocyte
keratinocyte	Keratinocyte
keratocyte	Fibroblast
Kupffer cell	Macrophage
Langerhans cell	DC
long term hematopoietic stem cell	Hematopoietic
macrophage	Macrophage
marginal zone B cell	B
marrow fibroblast	Fibroblast
mast cell	Mast
mature B cell	B
mature eosinophil	Eosinophil
mature microglial cell	Microglia
mature natural killer cell	NK
mature neutrophil	Neutrophil
mature NK T cell	T_NKT
megakaryocyte	Megakaryocyte
memory B cell	B
mesenchymal cell	BM Stromal
microglial cell	Microglia
monocyte	Monocyte
muscle fibroblast	Fibroblast
myeloblast	Granulocyte Progenitor
myeloid dendritic cell	DC
myometrial cell	Smooth muscle
naive B cell	B
naive thymus-derived CD4-positive, alpha-beta T cell	T_CD4
natural killer cell	NK
natural T-regulatory cell	T_reg
neutrophil	Neutrophil
pancreatic stellate cell	Fibroblast
peripheral blood stem cell	Hematopoietic
peritoneal macrophage	Macrophage
perivascular macrophage	Macrophage
plasmablast	B
plasmacytoid dendritic cell	pDC
platelet	Platelet
pleural macrophage	Macrophage
preadipocyte	Fibroblast
precursor B cell	B
pro-T cell	Common Lymphoid Progenitor
regulatory B cell	B
regulatory T cell	T_reg
short term hematopoietic stem cell	Hematopoietic
skin fibroblast	Fibroblast
smooth muscle cell	Smooth muscle
splenic macrophage	Macrophage
suppressor macrophage	Macrophage
T-helper 1 cell	Th1
T-helper 17 cell	Th17
T-helper 2 cell	Th2
T-helper 22 cell	Th22
T follicular helper cell	Tfh
thymic macrophage	Macrophage
thymic plasmacytoid dendritic cell	pDC
Tr1 cell	T_reg
vascular associated smooth muscle cell	Smooth muscle
CD8-positive, alpha-beta T cell	T_CD8
CD4-positive, alpha-beta T cell	T_CD4
T-helper 9 cell	DELETE
Tc1 cell	T_Cytotoxic
CD4-positive, alpha-beta cytotoxic T cell	DELETE
Tc17 cell	T_Cytotoxic
mature CD4 single-positive thymocyte	T_CD4
CD4-positive helper T cell	DELETE (too nonspecific)

## Sheet: IGvXDictionary
XpressoName	IG_name
alternatively activated macrophage	Macrophage
alveolar macrophage	Macrophage
aortic smooth muscle cell	Smooth muscle
B-1 B cell	B
B-1a B cell	B
B-2 B cell	B
B cell	B
basophil	Basophil
Be cell	B
bone marrow macrophage	Macrophage
cardiac fibroblast	Fibroblast
CD103-positive dendritic cell	DC
CD11c-low plasmacytoid dendritic cell	DC
CD14-positive, CD16-positive monocyte	Monocyte
CD1c-positive myeloid dendritic cell	DC
CD22-positive, CD38-low small pre-B cell	Common Lymphoid Progenitor
CD4-positive, alpha-beta intraepithelial T cell	IEL
CD4-positive, alpha-beta memory T cell	T_CD4_memory
CD4-positive, CD25-positive, alpha-beta regulatory T cell	T_reg
CD8-alpha-beta-positive, alpha-beta intraepithelial T cell	IEL
CD8-positive, alpha-beta cytotoxic T cell	T_Cytotoxic
CD8-positive, alpha-beta memory T cell	T_CD8_memory
CD8-positive, alpha-beta regulatory T cell	T_reg
CD8-positive, CD28-negative, alpha-beta regulatory T cell	T_reg
CD8-positive, CXCR3-positive, alpha-beta regulatory T cell	T_reg
classical monocyte	Monocyte
common lymphoid progenitor	Common Lymphoid Progenitor
common myeloid progenitor	Common Myeloid Progenitor
conventional dendritic cell	DC
decidual natural killer cell	NK
dendritic cell	DC
dendritic epidermal T cell	T_gd
double-positive, alpha-beta thymocyte	T_abCD4CD8
early T lineage precursor	T Progenitor
effector memory CD4-positive, alpha-beta T cell	T_CD4_memory
effector memory CD8-positive, alpha-beta T cell	T_CD8_memory
enucleate erythrocyte	Erythrocyte
eosinophil	Eosinophil
epithelioid macrophage	Macrophage
erythroblast	Erythroblast
erythrocyte	Erythrocyte
fibroblast	Fibroblast
fibroblast of outer membrane of prostatic capsule	Fibroblast
follicular B cell	B
follicular dendritic cell	FDC
foreskin fibroblast	Fibroblast
gamma-delta T cell	T_gd
germinal center B cell	B
hematopoietic stem cell	Hematopoietic
hepatic stellate cell	Hepatocyte
hepatocyte	Hepatocyte
IgA memory B cell	B
immature B cell	B
immature neutrophil	Neutrophil
induced T-regulatory cell	T_reg
inflammatory macrophage	Macrophage
intermediate monocyte	Monocyte
keratinocyte	Keratinocyte
keratocyte	Fibroblast
Kupffer cell	Macrophage
Langerhans cell	DC
long term hematopoietic stem cell	Hematopoietic
macrophage	Macrophage
marginal zone B cell	B
marrow fibroblast	Fibroblast
mast cell	Mast
mature B cell	B
mature eosinophil	Eosinophil
mature microglial cell	Microglia
mature natural killer cell	NK
mature neutrophil	Neutrophil
mature NK T cell	T_NKT
megakaryocyte	Megakaryocyte
memory B cell	B
mesenchymal cell	BM Stromal
microglial cell	Microglia
monocyte	Monocyte
muscle fibroblast	Fibroblast
myeloblast	Granulocyte Progenitor
myeloid dendritic cell	DC
myometrial cell	Smooth muscle
naive B cell	B
naive thymus-derived CD4-positive, alpha-beta T cell	T_CD4
natural killer cell	NK
natural T-regulatory cell	T_reg
neutrophil	Neutrophil
pancreatic stellate cell	Fibroblast
peripheral blood stem cell	Hematopoietic
peritoneal macrophage	Macrophage
perivascular macrophage	Macrophage
plasmablast	B
plasmacytoid dendritic cell	pDC
platelet	Platelet
pleural macrophage	Macrophage
preadipocyte	Fibroblast
precursor B cell	B
pro-T cell	Common Lymphoid Progenitor
regulatory B cell	B
regulatory T cell	T_reg
short term hematopoietic stem cell	Hematopoietic
skin fibroblast	Fibroblast
smooth muscle cell	Smooth muscle
splenic macrophage	Macrophage
suppressor macrophage	Macrophage
T-helper 1 cell	Th1
T-helper 17 cell	Th17
T-helper 2 cell	Th2
T-helper 22 cell	Th22
T follicular helper cell	Tfh
thymic macrophage	Macrophage
thymic plasmacytoid dendritic cell	pDC
Tr1 cell	T_reg
vascular associated smooth muscle cell	Smooth muscle
CCL1	CCL1
CCL11	CCL11
CCL13	CCL13
CCL14	CCL14
CCL15	CCL15
CCL16	CCL16
CCL17	CCL17
CCL18	CCL18
CCL19	CCL19
CCL2	CCL2
CCL20	CCL20
CCL21	CCL21
CCL22	CCL22
CCL23	CCL23
CCL24	CCL24
CCL25	CCL25
CCL26	CCL26
CCL27	CCL27
CCL3	CCL3
CCL4	CCL4
CCL5	CCL5
CCL6	CCL6
CCL7	CCL7
CCL8	CCL8
CCL9	CCL9
CX3CL1	CX3CL1
CXCL1	CXCL1
CXCL10	CXCL10
CXCL11	CXCL11
CXCL12	CXCL12
CXCL13	CXCL13
CXCL14	CXCL14
CXCL16	CXCL16
CXCL2	CXCL2
PF4	CXCL4
CXCL5	CXCL5
CXCL6	CXCL6
PPBP	CXCL7
CXCL8	CXCL8
CXCL9	CXCL9
CSF3	GCSF
CSF2	GMCSF
IFNA	IFNa
IFNB1	IFNb
IFNG	IFNg
IL1	IL1
IL10	IL10
IL11	IL11
IL12	IL12
IL13	IL13
IL15	IL15
IL16	IL16
IL17A	IL17A
IL17F	IL17F
IL18	IL18
IL19	IL19
IL1A	IL1a
IL1B	IL1b
IL1RN	IL1RA
IL2	IL2
IL20	IL20
IL21	IL21
IL22	IL22
IL23	IL23
IL24	IL24
IL25	IL25
IL26	IL26
IL27	IL27
IFNL3	IL28
IFNL1	IL29
IL3	IL3
IL31	IL31
IL32	IL32
IL33	IL33
IL35	IL35
IL4	IL4
IL5	IL5
IL6	IL6
IL7	IL7
IL9	IL9
LTA	LTa
KITLG	SCF
TGFA	TGFa
TGFB	TGFb
TNF	TNFa
CD40LG	CD40L
TNFSF8	CD30L
TNFSF9	41BBL
TNFSF13B	BAFF
TGFB1	TGFb
MIF	MIF
LIF	LIF
OSM	OSM
CSF1	MCSF
adipose macrophage	Macrophage
CD8-positive, alpha-beta T cell	T_CD8
CD4-positive, alpha-beta T cell	T_CD4
Tc1 cell	T_Cytotoxic
Tc17 cell	T_Cytotoxic
mature CD4 single-positive thymocyte	T_CD4
