# Supplementary material for: ImmunoGlobe: enabling systems immunology with a manually curated intercellular immune interaction network
Source: BMC Bioinformatics. 2020 Aug 10;21:346. doi: 10.1186/s12859-020-03702-3 (PMC7430879; doi:10.1186/s12859-020-03702-3)
Supplement: Supplementary file 7 — Additional file 7: Table S6. Multiple edge types between pairs of nodes [file 12859_2020_3702_MOESM7_ESM.xlsx]

## Sheet: Summary
Combination	Frequency (# of edge pairs)
Activate Inhibit	5
Activate Inhibit Polarize	1
Activate Inhibit Recruit	1
Activate Kill Polarize	1
Activate Polarize	8
Activate Polarize Recruit	1
Activate Polarize Survive	8
Activate Recruit	35
Activate Survive	4
Inhibit Polarize	5
Polarize Recruit	1

## Sheet: EdgeList
NodeName_Harmonized.Source	NodeName_Harmonized.Target	combos
APRIL	B	Activate Polarize Survive
B	Tfh	Activate Inhibit
BAFF	B	Activate Polarize Survive
C3a	Macrophage	Activate Recruit
C5a	Macrophage	Activate Recruit
C5a	Monocyte	Activate Recruit
C5a	Neutrophil	Activate Recruit
CCL11	Basophil	Activate Recruit
CCL13	Eosinophil	Activate Recruit
CCL19	DC	Activate Recruit
CCL2	Basophil	Activate Recruit
CCL2	Macrophage	Activate Recruit
CCL2	Monocyte	Activate Recruit
CCL21	DC	Activate Recruit
CCL24	Basophil	Activate Recruit
CCL26	Basophil	Activate Recruit
CCL3	Macrophage	Activate Recruit
CCL4	Macrophage	Activate Recruit
CCL5	Basophil	Activate Recruit
CCL5	Eosinophil	Activate Recruit
CCL5	Macrophage	Activate Recruit
CCL7	Eosinophil	Activate Recruit
CD40L	B	Activate Polarize
CXCL1	Fibroblast	Activate Recruit
CXCL1	Neutrophil	Activate Recruit
CXCL2	Fibroblast	Activate Recruit
CXCL2	Neutrophil	Activate Recruit
CXCL3	Fibroblast	Activate Recruit
CXCL3	Neutrophil	Activate Recruit
CXCL7	Neutrophil	Activate Recruit
CXCL8	Macrophage	Activate Recruit
CXCL8	Neutrophil	Activate Recruit
DC	B	Activate Survive
DC	T_CD4	Activate Inhibit Polarize
FDC	B	Activate Recruit
GMCSF	Monocyte	Polarize Recruit
IFNg	Macrophage	Activate Recruit
IgG	Eosinophil	Activate Inhibit
IgG	Macrophage	Activate Inhibit
IgG	Mast	Activate Inhibit
IgG	Neutrophil	Activate Inhibit
IL1	Neutrophil	Activate Recruit
IL1	T_reg	Inhibit Polarize
IL1	Th17	Activate Survive
IL10	B	Activate Polarize
IL10	T_CD4	Inhibit Polarize
IL13	Epithelial	Activate Polarize
IL13	Macrophage	Activate Inhibit Recruit
IL18	Neutrophil	Activate Recruit
IL2	T_CD4	Activate Polarize Survive
IL2	T_CD8	Activate Polarize Survive
IL2	T_reg	Activate Survive
IL21	B	Activate Polarize Survive
IL23	Th17	Activate Polarize Survive
IL27	T_CD4	Inhibit Polarize
IL3	Hematopoietic	Activate Polarize
IL3	Mast	Activate Recruit
IL4	B	Activate Polarize
IL4	Macrophage	Activate Recruit
IL5	B	Activate Polarize
IL5	Eosinophil	Activate Polarize Recruit
IL6	B	Activate Polarize Survive
IL6	T_reg	Inhibit Polarize
IL9	Mast	Activate Recruit
Tfh	B	Activate Polarize Survive
TGFb	T_CD4	Inhibit Polarize
Th1	Macrophage	Activate Kill Polarize
Th2	B	Activate Polarize
TNFa	Macrophage	Activate Survive
TSLP	DC	Activate Polarize
