# Supplementary material for: ImmunoGlobe: enabling systems immunology with a manually curated intercellular immune interaction network
Source: BMC Bioinformatics. 2020 Aug 10;21:346. doi: 10.1186/s12859-020-03702-3 (PMC7430879; doi:10.1186/s12859-020-03702-3)
Supplement: Supplementary file 9 — Additional file 9: File S2. ImmunoGlobe ontology XML file [file 12859_2020_3702_MOESM9_ESM.zip]

Archive with 1 entries (1 files):
- immune-network-ontologies-owx-REVISION-HEAD/root-ontology.owx
