# Supplementary material for: ImmunoGlobe: enabling systems immunology with a manually curated intercellular immune interaction network
Source: BMC Bioinformatics. 2020 Aug 10;21:346. doi: 10.1186/s12859-020-03702-3 (PMC7430879; doi:10.1186/s12859-020-03702-3)
Supplement: Supplementary file 9 — Additional file 9: File S2. ImmunoGlobe ontology XML file [file 12859_2020_3702_MOESM9_ESM.zip › immune-network-ontologies-owx-REVISION-HEAD/root-ontology.owx]

<?xml version="1.0"?>
<Ontology xmlns="http://www.w3.org/2002/07/owl#"
     xml:base="http://webprotege.stanford.edu/project/9kK2EFTp5ulWAsLRugsXW8"
     xmlns:rdf="http://www.w3.org/1999/02/22-rdf-syntax-ns#"
     xmlns:xml="http://www.w3.org/XML/1998/namespace"
     xmlns:xsd="http://www.w3.org/2001/XMLSchema#"
     xmlns:rdfs="http://www.w3.org/2000/01/rdf-schema#"
     ontologyIRI="http://webprotege.stanford.edu/project/9kK2EFTp5ulWAsLRugsXW8">
    <Prefix name="owl" IRI="http://www.w3.org/2002/07/owl#"/>
    <Prefix name="rdf" IRI="http://www.w3.org/1999/02/22-rdf-syntax-ns#"/>
    <Prefix name="xml" IRI="http://www.w3.org/XML/1998/namespace"/>
    <Prefix name="xsd" IRI="http://www.w3.org/2001/XMLSchema#"/>
    <Prefix name="rdfs" IRI="http://www.w3.org/2000/01/rdf-schema#"/>
    <Declaration>
        <Class IRI="http://webprotege.stanford.edu/R0M2HBvX3usRBjFjUa2ZjX"/>
    </Declaration>
    <Declaration>
        <Class IRI="http://webprotege.stanford.edu/R0qejk3tZz1wHHuAPQWvy4"/>
    </Declaration>
    <Declaration>
        <Class IRI="http://webprotege.stanford.edu/R0twopYxT4JBNuBSCNida5"/>
    </Declaration>
    <Declaration>
        <Class IRI="http://webprotege.stanford.edu/R1PS8zZyyUWjAICnY7TB6r"/>
    </Declaration>
    <Declaration>
        <Class IRI="http://webprotege.stanford.edu/R2fTVvD1hWV0YT95GF1fVK"/>
    </Declaration>
    <Declaration>
        <Class IRI="http://webprotege.stanford.edu/R3K3Sepr6Gp9qnSYRbjmHO"/>
    </Declaration>
    <Declaration>
        <Class IRI="http://webprotege.stanford.edu/R3X0fJ95FsHItAL1I9RcI9"/>
    </Declaration>
    <Declaration>
        <Class IRI="http://webprotege.stanford.edu/R4jHuvweyrSSdzIbwZpqOi"/>
    </Declaration>
    <Declaration>
        <Class IRI="http://webprotege.stanford.edu/R4qWq8w4xKVXaqGF7b4DoE"/>
    </Declaration>
    <Declaration>
        <Class IRI="http://webprotege.stanford.edu/R5GZJvKHKP1gzdHTeMjpgs"/>
    </Declaration>
    <Declaration>
        <Class IRI="http://webprotege.stanford.edu/R6JQzm3xfQzTqW207yU5iQ"/>
    </Declaration>
    <Declaration>
        <Class IRI="http://webprotege.stanford.edu/R6Jwkio0RhAmrOwrk5AcV9"/>
    </Declaration>
    <Declaration>
        <Class IRI="http://webprotege.stanford.edu/R6XWXuVlM9kjyp7uMRXwee"/>
    </Declaration>
    <Declaration>
        <Class IRI="http://webprotege.stanford.edu/R6cFM9rhxWFPCfBqqRCRo3"/>
    </Declaration>
    <Declaration>
        <Class IRI="http://webprotege.stanford.edu/R6j1c192sbkSXJWS77N7x8"/>
    </Declaration>
    <Declaration>
        <Class IRI="http://webprotege.stanford.edu/R6yVlb5s18UYhHIMLjCAlt"/>
    </Declaration>
    <Declaration>
        <Class IRI="http://webprotege.stanford.edu/R71dHiShY6HFNQarf5pxGvy"/>
    </Declaration>
    <Declaration>
        <Class IRI="http://webprotege.stanford.edu/R71fSldcYAw1l24GaGQPbNl"/>
    </Declaration>
    <Declaration>
        <Class IRI="http://webprotege.stanford.edu/R73c8eNLTY2L3ykKdee4J5W"/>
    </Declaration>
    <Declaration>
        <Class IRI="http://webprotege.stanford.edu/R73fdk40K4Xkmr5w7qGBQsa"/>
    </Declaration>
    <Declaration>
        <Class IRI="http://webprotege.stanford.edu/R75IWQvKZwKZkeFk94YZbrZ"/>
    </Declaration>
    <Declaration>
        <Class IRI="http://webprotege.stanford.edu/R76B3PEZ0uNe4ItSheGWfV2"/>
    </Declaration>
    <Declaration>
        <Class IRI="http://webprotege.stanford.edu/R76Yuq8Nx8skRkgvRpCvorj"/>
    </Declaration>
    <Declaration>
        <Class IRI="http://webprotege.stanford.edu/R773kaWCFQJZncUWTArTInS"/>
    </Declaration>
    <Declaration>
        <Class IRI="http://webprotege.stanford.edu/R77X7v38sxYue13zgMWfdYk"/>
    </Declaration>
    <Declaration>
        <Class IRI="http://webprotege.stanford.edu/R79YUpwGpxa1Oe2MVqpbWRm"/>
    </Declaration>
    <Declaration>
        <Class IRI="http://webprotege.stanford.edu/R7AUBXK8bkpUQdLDmC99lXE"/>
    </Declaration>
    <Declaration>
        <Class IRI="http://webprotege.stanford.edu/R7H4Kbw2gbUIxASLXwFB2uU"/>
    </Declaration>
    <Declaration>
        <Class IRI="http://webprotege.stanford.edu/R7HR5H3ktvW4FaL1Lf5lks"/>
    </Declaration>
    <Declaration>
        <Class IRI="http://webprotege.stanford.edu/R7Kkc7wset6WJ85zb7kwZmZ"/>
    </Declaration>
    <Declaration>
        <Class IRI="http://webprotege.stanford.edu/R7N9HLYxfxypcJmNaUXY5hc"/>
    </Declaration>
    <Declaration>
        <Class IRI="http://webprotege.stanford.edu/R7NBeGK1LXlXSLHnW8cPISu"/>
    </Declaration>
    <Declaration>
        <Class IRI="http://webprotege.stanford.edu/R7PXCDxOmRGCNNFD3XBfd3X"/>
    </Declaration>
    <Declaration>
        <Class IRI="http://webprotege.stanford.edu/R7QWX6HrFzotZre1h2qMpsh"/>
    </Declaration>
    <Declaration>
        <Class IRI="http://webprotege.stanford.edu/R7QfUyFnsyAI5bJ7yMzUuM8"/>
    </Declaration>
    <Declaration>
        <Class IRI="http://webprotege.stanford.edu/R7RSo4ATQ3f3hiMvJ6uSwYm"/>
    </Declaration>
    <Declaration>
        <Class IRI="http://webprotege.stanford.edu/R7Rmfq7mwdHIq2bi9OwL5wO"/>
    </Declaration>
    <Declaration>
        <Class IRI="http://webprotege.stanford.edu/R7S9yIFz5piWLFTzfBcIOLy"/>
    </Declaration>
    <Declaration>
        <Class IRI="http://webprotege.stanford.edu/R7SYTMXmr0J4IM8KF3qnLZH"/>
    </Declaration>
    <Declaration>
        <Class IRI="http://webprotege.stanford.edu/R7ToZ6GREbc2381tdp0YPAm"/>
    </Declaration>
    <Declaration>
        <Class IRI="http://webprotege.stanford.edu/R7UlIDmkwaYxspMDrKq1uP4"/>
    </Declaration>
    <Declaration>
        <Class IRI="http://webprotege.stanford.edu/R7ViUHtk4j9BzfFzBrNDqyX"/>
    </Declaration>
    <Declaration>
        <Class IRI="http://webprotege.stanford.edu/R7W1VRb8hGAsl8ogIfRabPc"/>
    </Declaration>
    <Declaration>
        <Class IRI="http://webprotege.stanford.edu/R7XlFBR4FnpTMJWGLUOaTgD"/>
    </Declaration>
    <Declaration>
        <Class IRI="http://webprotege.stanford.edu/R7Z2Tvo4U8jgkaIg4AvPCxz"/>
    </Declaration>
    <Declaration>
        <Class IRI="http://webprotege.stanford.edu/R7c2GMaScHgZhhyhow7J5U8"/>
    </Declaration>
    <Declaration>
        <Class IRI="http://webprotege.stanford.edu/R7et9xCBpJX6yj8mVuFH1Jl"/>
    </Declaration>
    <Declaration>
        <Class IRI="http://webprotege.stanford.edu/R7fRWBLpFcJZG4NPQRjbqZK"/>
    </Declaration>
    <Declaration>
        <Class IRI="http://webprotege.stanford.edu/R7i8jDoIwTLfKNCElWcc8BG"/>
    </Declaration>
    <Declaration>
        <Class IRI="http://webprotege.stanford.edu/R7jJNjpAvkmB1TlEKlzh2Vo"/>
    </Declaration>
    <Declaration>
        <Class IRI="http://webprotege.stanford.edu/R7jUhyWYvHP9ktMhapmiLwt"/>
    </Declaration>
    <Declaration>
        <Class IRI="http://webprotege.stanford.edu/R7kyRyyDIqlURlWchIIJ3EV"/>
    </Declaration>
    <Declaration>
        <Class IRI="http://webprotege.stanford.edu/R7nZTF0d6Qg7xavU2EL9hpU"/>
    </Declaration>
    <Declaration>
        <Class IRI="http://webprotege.stanford.edu/R7nc2h6zf31CWlXk4V4wbZW"/>
    </Declaration>
    <Declaration>
        <Class IRI="http://webprotege.stanford.edu/R7o5e5fZliXnTHF1x1XppwB"/>
    </Declaration>
    <Declaration>
        <Class IRI="http://webprotege.stanford.edu/R7pXBcWWw8D57kix2vgnYsh"/>
    </Declaration>
    <Declaration>
        <Class IRI="http://webprotege.stanford.edu/R7qS93HDiFtZ1V2YEQyUPVl"/>
    </Declaration>
    <Declaration>
        <Class IRI="http://webprotege.stanford.edu/R7ura4PWjRnOlxqx5WIzr2b"/>
    </Declaration>
    <Declaration>
        <Class IRI="http://webprotege.stanford.edu/R7vMNXtJhUjAyph6xYEsO8G"/>
    </Declaration>
    <Declaration>
        <Class IRI="http://webprotege.stanford.edu/R7wlYrhWGFBp2hD5lIbBsYG"/>
    </Declaration>
    <Declaration>
        <Class IRI="http://webprotege.stanford.edu/R7z3hKHRHayADoA8WdvjjWq"/>
    </Declaration>
    <Declaration>
        <Class IRI="http://webprotege.stanford.edu/R80h669yWOx84652o4jbnqn"/>
    </Declaration>
    <Declaration>
        <Class IRI="http://webprotege.stanford.edu/R81WKyG6IbBpEXDCKzYHjTV"/>
    </Declaration>
    <Declaration>
        <Class IRI="http://webprotege.stanford.edu/R820Cwm4WRZvyzquBE3Ujwx"/>
    </Declaration>
    <Declaration>
        <Class IRI="http://webprotege.stanford.edu/R822XueDKqBgNVhadILv75B"/>
    </Declaration>
    <Declaration>
        <Class IRI="http://webprotege.stanford.edu/R8258wfc1dOaznqF6yjYxeS"/>
    </Declaration>
    <Declaration>
        <Class IRI="http://webprotege.stanford.edu/R825v2b3pb1mwMxF9VTdLam"/>
    </Declaration>
    <Declaration>
        <Class IRI="http://webprotege.stanford.edu/R82Ch2vpGGm2A288qfodCed"/>
    </Declaration>
    <Declaration>
        <Class IRI="http://webprotege.stanford.edu/R82bsMKn4Vk2V9D1L4ASGxl"/>
    </Declaration>
    <Declaration>
        <Class IRI="http://webprotege.stanford.edu/R83hOnp6F0duhnAintEs8z3"/>
    </Declaration>
    <Declaration>
        <Class IRI="http://webprotege.stanford.edu/R849nD3A6oWKAHzk3HEQgL3"/>
    </Declaration>
    <Declaration>
        <Class IRI="http://webprotege.stanford.edu/R84PHgUingWxiFWPCLqOyfn"/>
    </Declaration>
    <Declaration>
        <Class IRI="http://webprotege.stanford.edu/R85BhWp0HjIDYujsf8QtGqI"/>
    </Declaration>
    <Declaration>
        <Class IRI="http://webprotege.stanford.edu/R85NDMoxBc4mgfQEba9JC9z"/>
    </Declaration>
    <Declaration>
        <Class IRI="http://webprotege.stanford.edu/R87SpBOqfTmrbE1bbnrxQME"/>
    </Declaration>
    <Declaration>
        <Class IRI="http://webprotege.stanford.edu/R87jU3pxxx2hl6ki0nfkic2"/>
    </Declaration>
    <Declaration>
        <Class IRI="http://webprotege.stanford.edu/R88MBCIJLC9O1XsTwclmxP1"/>
    </Declaration>
    <Declaration>
        <Class IRI="http://webprotege.stanford.edu/R89UghLhn2foT5S43X2mCig"/>
    </Declaration>
    <Declaration>
        <Class IRI="http://webprotege.stanford.edu/R8BSpqaNPiXE10TitmDApON"/>
    </Declaration>
    <Declaration>
        <Class IRI="http://webprotege.stanford.edu/R8Co0GQg5pTjRB2wDhrPfN6"/>
    </Declaration>
    <Declaration>
        <Class IRI="http://webprotege.stanford.edu/R8Dtvz3cOceZ6CJFojjmT5Q"/>
    </Declaration>
    <Declaration>
        <Class IRI="http://webprotege.stanford.edu/R8EUX4W3CRcc3o67vs7OnHt"/>
    </Declaration>
    <Declaration>
        <Class IRI="http://webprotege.stanford.edu/R8HpwbaCtsQs5UWZTxf28sL"/>
    </Declaration>
    <Declaration>
        <Class IRI="http://webprotege.stanford.edu/R8Joabt02dISqvki7RjdlK4"/>
    </Declaration>
    <Declaration>
        <Class IRI="http://webprotege.stanford.edu/R8KsUjXiIsogrOn4NeTVpg6"/>
    </Declaration>
    <Declaration>
        <Class IRI="http://webprotege.stanford.edu/R8LZpAX8wa0LYnF30agyivG"/>
    </Declaration>
    <Declaration>
        <Class IRI="http://webprotege.stanford.edu/R8LbxGYyDRrR3DecoSxIHbW"/>
    </Declaration>
    <Declaration>
        <Class IRI="http://webprotege.stanford.edu/R8O6U0es8CieN6jWzLGgW8O"/>
    </Declaration>
    <Declaration>
        <Class IRI="http://webprotege.stanford.edu/R8PX886bCje3Li8oPHyRIxF"/>
    </Declaration>
    <Declaration>
        <Class IRI="http://webprotege.stanford.edu/R8RPXl0sfNdnAKY9ydRkXnv"/>
    </Declaration>
    <Declaration>
        <Class IRI="http://webprotege.stanford.edu/R8Rw4r7YvQFwjhsjKiHQYWI"/>
    </Declaration>
    <Declaration>
        <Class IRI="http://webprotege.stanford.edu/R8SNca2N8ooTUEgNIopjwb6"/>
    </Declaration>
    <Declaration>
        <Class IRI="http://webprotege.stanford.edu/R8T4ouXLWC2m2J7eSjeEeUU"/>
    </Declaration>
    <Declaration>
        <Class IRI="http://webprotege.stanford.edu/R8TFRrmk2YRrHId9SqnidYZ"/>
    </Declaration>
    <Declaration>
        <Class IRI="http://webprotege.stanford.edu/R8UOxFTqcKc6mIPvHg7hDiF"/>
    </Declaration>
    <Declaration>
        <Class IRI="http://webprotege.stanford.edu/R8Uof6kFZb8TZRVZD1gG3HI"/>
    </Declaration>
    <Declaration>
        <Class IRI="http://webprotege.stanford.edu/R8VtEWRW7hNtJZIk8bEuP38"/>
    </Declaration>
    <Declaration>
        <Class IRI="http://webprotege.stanford.edu/R8WPwT2SxZmf4oEhY5g9PCi"/>
    </Declaration>
    <Declaration>
        <Class IRI="http://webprotege.stanford.edu/R8WUHT8azpNZgTmFbdYSPwq"/>
    </Declaration>
    <Declaration>
        <Class IRI="http://webprotege.stanford.edu/R8WZPOXvpxt6z0yqhkdchqZ"/>
    </Declaration>
    <Declaration>
        <Class IRI="http://webprotege.stanford.edu/R8X90yUwW8vfVhr5OJWG3JL"/>
    </Declaration>
    <Declaration>
        <Class IRI="http://webprotege.stanford.edu/R8XrQB8oOuaFVuNZ0RcuaCJ"/>
    </Declaration>
    <Declaration>
        <Class IRI="http://webprotege.stanford.edu/R8YTgMJldb0fFQjr4ZhDthf"/>
    </Declaration>
    <Declaration>
        <Class IRI="http://webprotege.stanford.edu/R8Yvsb7JLT4m8jo0qISYirK"/>
    </Declaration>
    <Declaration>
        <Class IRI="http://webprotege.stanford.edu/R8Zq6U8zQXHauGFKVObfhKK"/>
    </Declaration>
    <Declaration>
        <Class IRI="http://webprotege.stanford.edu/R8bYZA1APMaqznIBOvc8r7M"/>
    </Declaration>
    <Declaration>
        <Class IRI="http://webprotege.stanford.edu/R8bm7hYWOnEipMAwJzD5wfq"/>
    </Declaration>
    <Declaration>
        <Class IRI="http://webprotege.stanford.edu/R8cQQeEM5VhFsecMsK9hREo"/>
    </Declaration>
    <Declaration>
        <Class IRI="http://webprotege.stanford.edu/R8cwsqRUg20WuRnFH6Q4DQs"/>
    </Declaration>
    <Declaration>
        <Class IRI="http://webprotege.stanford.edu/R8ei0oteeP08sCAWqbHwRQh"/>
    </Declaration>
    <Declaration>
        <Class IRI="http://webprotege.stanford.edu/R8gB0YvQfK3j8X8flLEFlQW"/>
    </Declaration>
    <Declaration>
        <Class IRI="http://webprotege.stanford.edu/R8gvqUYSERTtITALcizgUZD"/>
    </Declaration>
    <Declaration>
        <Class IRI="http://webprotege.stanford.edu/R8jfKJNg7eottHtVG31zt5G"/>
    </Declaration>
    <Declaration>
        <Class IRI="http://webprotege.stanford.edu/R8krglN2RQ9thR4TOKioDsp"/>
    </Declaration>
    <Declaration>
        <Class IRI="http://webprotege.stanford.edu/R8l9Jswgst7syTO5By6pfbR"/>
    </Declaration>
    <Declaration>
        <Class IRI="http://webprotege.stanford.edu/R8lLIb25B1Au7EBj1tLTG3J"/>
    </Declaration>
    <Declaration>
        <Class IRI="http://webprotege.stanford.edu/R8mIbN9cJ5b8A7FNpBk89Sa"/>
    </Declaration>
    <Declaration>
        <Class IRI="http://webprotege.stanford.edu/R8mptW7ls3fT3br3vrYeWau"/>
    </Declaration>
    <Declaration>
        <Class IRI="http://webprotege.stanford.edu/R8nAxuao1zxV6AHhS9GHPFP"/>
    </Declaration>
    <Declaration>
        <Class IRI="http://webprotege.stanford.edu/R8nVeMWt36GZYIY9weYvJTC"/>
    </Declaration>
    <Declaration>
        <Class IRI="http://webprotege.stanford.edu/R8qBVqwKyBMqs9AJJcxre8x"/>
    </Declaration>
    <Declaration>
        <Class IRI="http://webprotege.stanford.edu/R8r40RKFA8xWjze7WD3FUhs"/>
    </Declaration>
    <Declaration>
        <Class IRI="http://webprotege.stanford.edu/R8rd6JQtkxsOlyBE2ZVhmMZ"/>
    </Declaration>
    <Declaration>
        <Class IRI="http://webprotege.stanford.edu/R8tHAGTPdDfTZraveXgZB65"/>
    </Declaration>
    <Declaration>
        <Class IRI="http://webprotege.stanford.edu/R8u6ZOyUmyuYu61bCGg0odW"/>
    </Declaration>
    <Declaration>
        <Class IRI="http://webprotege.stanford.edu/R8vVmiJ6lt3YlbLEUIwNGjf"/>
    </Declaration>
    <Declaration>
        <Class IRI="http://webprotege.stanford.edu/R8zFtX8VkNedpzEJVPbJi28"/>
    </Declaration>
    <Declaration>
        <Class IRI="http://webprotege.stanford.edu/R91EOICc35TnCFYxQarOp72"/>
    </Declaration>
    <Declaration>
        <Class IRI="http://webprotege.stanford.edu/R91LWAXHrr7BgIKIHHPHq8R"/>
    </Declaration>
    <Declaration>
        <Class IRI="http://webprotege.stanford.edu/R91kbYtBM9fjPEVASO8Glsk"/>
    </Declaration>
    <Declaration>
        <Class IRI="http://webprotege.stanford.edu/R92UcpaRyjrjhKLjVgWmvBB"/>
    </Declaration>
    <Declaration>
        <Class IRI="http://webprotege.stanford.edu/R92VczZ3AVq1MXsKbxf8zhn"/>
    </Declaration>
    <Declaration>
        <Class IRI="http://webprotege.stanford.edu/R936QRvg0iZuChcVoRXdwSw"/>
    </Declaration>
    <Declaration>
        <Class IRI="http://webprotege.stanford.edu/R93EgQyEFosZQHwUggbH0Ne"/>
    </Declaration>
    <Declaration>
        <Class IRI="http://webprotege.stanford.edu/R949wON4MobFNM5nLnfoiS0"/>
    </Declaration>
    <Declaration>
        <Class IRI="http://webprotege.stanford.edu/R94DE4tETxwtcn8tVoYh1wF"/>
    </Declaration>
    <Declaration>
        <Class IRI="http://webprotege.stanford.edu/R94Y6KunxF9TfJE1B9pkgqR"/>
    </Declaration>
    <Declaration>
        <Class IRI="http://webprotege.stanford.edu/R94rBw7AFXVTS8ZEDnXWaK"/>
    </Declaration>
    <Declaration>
        <Class IRI="http://webprotege.stanford.edu/R95UyIZqsJnx7mBK3a30NDN"/>
    </Declaration>
    <Declaration>
        <Class IRI="http://webprotege.stanford.edu/R95hCzKuDcXlyz3b3Q3LFOu"/>
    </Declaration>
    <Declaration>
        <Class IRI="http://webprotege.stanford.edu/R96Qca3Cnvwbnq44l9PjIYT"/>
    </Declaration>
    <Declaration>
        <Class IRI="http://webprotege.stanford.edu/R97ZuIeH9qCvsuv0WExHnS0"/>
    </Declaration>
    <Declaration>
        <Class IRI="http://webprotege.stanford.edu/R99LlciT0l4xO6nc6LBXzx5"/>
    </Declaration>
    <Declaration>
        <Class IRI="http://webprotege.stanford.edu/R9ACUjve59bA3qlKsq9EzLG"/>
    </Declaration>
    <Declaration>
        <Class IRI="http://webprotege.stanford.edu/R9DLChjNAPZy2kUpvnR3wVQ"/>
    </Declaration>
    <Declaration>
        <Class IRI="http://webprotege.stanford.edu/R9EhNiRI5xgM6cQzPgWgNYA"/>
    </Declaration>
    <Declaration>
        <Class IRI="http://webprotege.stanford.edu/R9G1BADihj9iDdjZQeyphqm"/>
    </Declaration>
    <Declaration>
        <Class IRI="http://webprotege.stanford.edu/R9GkiOkmIbTrVNezWa0e6p4"/>
    </Declaration>
    <Declaration>
        <Class IRI="http://webprotege.stanford.edu/R9Ja22KJLy93d0G0tfuHa3A"/>
    </Declaration>
    <Declaration>
        <Class IRI="http://webprotege.stanford.edu/R9MS5Oh5oYDVL8OBF5rGLJz"/>
    </Declaration>
    <Declaration>
        <Class IRI="http://webprotege.stanford.edu/R9Mgrn7xjlMFIJEsEyLJQEA"/>
    </Declaration>
    <Declaration>
        <Class IRI="http://webprotege.stanford.edu/R9MsqDi0GopOXXIo2xfly64"/>
    </Declaration>
    <Declaration>
        <Class IRI="http://webprotege.stanford.edu/R9O4bbE35766e3UuvdRN3Tj"/>
    </Declaration>
    <Declaration>
        <Class IRI="http://webprotege.stanford.edu/R9PG8KCmv2LQhjJ4FEgtT1h"/>
    </Declaration>
    <Declaration>
        <Class IRI="http://webprotege.stanford.edu/R9PMIgOVIXundsy8zA2hCb"/>
    </Declaration>
    <Declaration>
        <Class IRI="http://webprotege.stanford.edu/R9PldeK3KD5tWxLim3hs1et"/>
    </Declaration>
    <Declaration>
        <Class IRI="http://webprotege.stanford.edu/R9R9E1NwsDcTA5WpyEvbztc"/>
    </Declaration>
    <Declaration>
        <Class IRI="http://webprotege.stanford.edu/R9RWQ2zEimTPNE489Jzt1d"/>
    </Declaration>
    <Declaration>
        <Class IRI="http://webprotege.stanford.edu/R9TaogXFOla0HSZavpjsXUA"/>
    </Declaration>
    <Declaration>
        <Class IRI="http://webprotege.stanford.edu/R9TrmKXlEJ0WkU9dJPsgsU1"/>
    </Declaration>
    <Declaration>
        <Class IRI="http://webprotege.stanford.edu/R9WTAjtENqUmMkTWTLo150U"/>
    </Declaration>
    <Declaration>
        <Class IRI="http://webprotege.stanford.edu/R9Yqn24vPIjPhGRBN9EfrYg"/>
    </Declaration>
    <Declaration>
        <Class IRI="http://webprotege.stanford.edu/R9anEYWmc90EgTbtuakAuim"/>
    </Declaration>
    <Declaration>
        <Class IRI="http://webprotege.stanford.edu/R9axyRwMX1SUFvBoNIYORRp"/>
    </Declaration>
    <Declaration>
        <Class IRI="http://webprotege.stanford.edu/R9cV8jALIyjGqihfjoz5IJz"/>
    </Declaration>
    <Declaration>
        <Class IRI="http://webprotege.stanford.edu/R9cmUSgUQeZ18WYtlFGw78C"/>
    </Declaration>
    <Declaration>
        <Class IRI="http://webprotege.stanford.edu/R9d7BCJ1LjNb38jPge76xFc"/>
    </Declaration>
    <Declaration>
        <Class IRI="http://webprotege.stanford.edu/R9dTN5INsCMXylG4jQBaGXQ"/>
    </Declaration>
    <Declaration>
        <Class IRI="http://webprotege.stanford.edu/R9f8Ce73azAdM0X2kkea1Sf"/>
    </Declaration>
    <Declaration>
        <Class IRI="http://webprotege.stanford.edu/R9fYvskMFZ3IUJL9dWdQ3PM"/>
    </Declaration>
    <Declaration>
        <Class IRI="http://webprotege.stanford.edu/R9h9tI7hrbaWz8jjc6yR87T"/>
    </Declaration>
    <Declaration>
        <Class IRI="http://webprotege.stanford.edu/R9hWE1rvFn2s0N7jut4AbyO"/>
    </Declaration>
    <Declaration>
        <Class IRI="http://webprotege.stanford.edu/R9ig00mvg3TR5NRcllbhzG9"/>
    </Declaration>
    <Declaration>
        <Class IRI="http://webprotege.stanford.edu/R9j0a6fm2XWyLDN7x2oHjx9"/>
    </Declaration>
    <Declaration>
        <Class IRI="http://webprotege.stanford.edu/R9jhnzqsNMiF3Rdav1KDoPY"/>
    </Declaration>
    <Declaration>
        <Class IRI="http://webprotege.stanford.edu/R9kmuveZZNkWDiGey3HCcWT"/>
    </Declaration>
    <Declaration>
        <Class IRI="http://webprotege.stanford.edu/R9lLxME25HZu6d1NbJ27KCL"/>
    </Declaration>
    <Declaration>
        <Class IRI="http://webprotege.stanford.edu/R9mei1f6Uzq2c6Vk84br86J"/>
    </Declaration>
    <Declaration>
        <Class IRI="http://webprotege.stanford.edu/R9mfat4LItlclzaw9ef7hfk"/>
    </Declaration>
    <Declaration>
        <Class IRI="http://webprotege.stanford.edu/R9nh4JwVcKSJJVryXzxkK2E"/>
    </Declaration>
    <Declaration>
        <Class IRI="http://webprotege.stanford.edu/R9njnnwb9JvUeNbCsDSdpf7"/>
    </Declaration>
    <Declaration>
        <Class IRI="http://webprotege.stanford.edu/R9q1O7MneL3RGzkVUsOatv8"/>
    </Declaration>
    <Declaration>
        <Class IRI="http://webprotege.stanford.edu/R9qMhnJOaajbMLYYOkfjvF3"/>
    </Declaration>
    <Declaration>
        <Class IRI="http://webprotege.stanford.edu/R9r1ENcnKNcgeQHLsD4ccbl"/>
    </Declaration>
    <Declaration>
        <Class IRI="http://webprotege.stanford.edu/R9vSd7HdlyaSVr5c25ZS6xE"/>
    </Declaration>
    <Declaration>
        <Class IRI="http://webprotege.stanford.edu/R9vyUcjr6sui2y7A5a3PH54"/>
    </Declaration>
    <Declaration>
        <Class IRI="http://webprotege.stanford.edu/R9w7MUzjQWjsSXvZowKAvCC"/>
    </Declaration>
    <Declaration>
        <Class IRI="http://webprotege.stanford.edu/R9z2Pc64lPckGBicp5IX377"/>
    </Declaration>
    <Declaration>
        <Class IRI="http://webprotege.stanford.edu/R9zRFqD1vWMOUAQZY21y5UW"/>
    </Declaration>
    <Declaration>
        <Class IRI="http://webprotege.stanford.edu/R9zntZardZlERs5rADMg6MW"/>
    </Declaration>
    <Declaration>
        <Class IRI="http://webprotege.stanford.edu/RB0A6AyVrKBssxUw439mbsf"/>
    </Declaration>
    <Declaration>
        <Class IRI="http://webprotege.stanford.edu/RB0ZiepuOiZ5VceZxgn9eGp"/>
    </Declaration>
    <Declaration>
        <Class IRI="http://webprotege.stanford.edu/RB1L0op0nz8NgmzaoVy8rCl"/>
    </Declaration>
    <Declaration>
        <Class IRI="http://webprotege.stanford.edu/RB3N3uwulBAc2Gj5Y6MNVqT"/>
    </Declaration>
    <Declaration>
        <Class IRI="http://webprotege.stanford.edu/RB3OakGD3ZAZlNjU5g8aea4"/>
    </Declaration>
    <Declaration>
        <Class IRI="http://webprotege.stanford.edu/RB4G15vomMAcuvqLs8f641S"/>
    </Declaration>
    <Declaration>
        <Class IRI="http://webprotege.stanford.edu/RB8f6gVNDz1HNpWX0mR3rmS"/>
    </Declaration>
    <Declaration>
        <Class IRI="http://webprotege.stanford.edu/RBAi1OOyj2e6OU1uH0aFe62"/>
    </Declaration>
    <Declaration>
        <Class IRI="http://webprotege.stanford.edu/RBBBalsBkz2FdeMk2a8EAYn"/>
    </Declaration>
    <Declaration>
        <Class IRI="http://webprotege.stanford.edu/RBBkAfy6YTXx7sSFbEsyNjO"/>
    </Declaration>
    <Declaration>
        <Class IRI="http://webprotege.stanford.edu/RBByJnTsF0nvVICrVQvtFlF"/>
    </Declaration>
    <Declaration>
        <Class IRI="http://webprotege.stanford.edu/RBC2cREzVrLT3qRsciYWQV"/>
    </Declaration>
    <Declaration>
        <Class IRI="http://webprotege.stanford.edu/RBDUmJgoPKNT0vVCImd5Y26"/>
    </Declaration>
    <Declaration>
        <Class IRI="http://webprotege.stanford.edu/RBFhNx0HUrdfk5fplP4aHES"/>
    </Declaration>
    <Declaration>
        <Class IRI="http://webprotege.stanford.edu/RBGSle9oUXgZRHtydDrogh6"/>
    </Declaration>
    <Declaration>
        <Class IRI="http://webprotege.stanford.edu/RBGWSfph8rXAeFvFo1bHFXn"/>
    </Declaration>
    <Declaration>
        <Class IRI="http://webprotege.stanford.edu/RBGcb7N0oWXE4rmg9SslbAf"/>
    </Declaration>
    <Declaration>
        <Class IRI="http://webprotege.stanford.edu/RBIM22bQ61opcc0PwncCV4l"/>
    </Declaration>
    <Declaration>
        <Class IRI="http://webprotege.stanford.edu/RBIMMapHybPvGxbzkCAMouo"/>
    </Declaration>
    <Declaration>
        <Class IRI="http://webprotege.stanford.edu/RBKCMyjsb9ThX5nLnP845nq"/>
    </Declaration>
    <Declaration>
        <Class IRI="http://webprotege.stanford.edu/RBKLI4MMHyQcV8CznIv0lGR"/>
    </Declaration>
    <Declaration>
        <Class IRI="http://webprotege.stanford.edu/RBM3QP7FqWwhvqutGdu3cNv"/>
    </Declaration>
    <Declaration>
        <Class IRI="http://webprotege.stanford.edu/RBMXYWpPDGOzSSqnTmwXbTm"/>
    </Declaration>
    <Declaration>
        <Class IRI="http://webprotege.stanford.edu/RBNLixvoULfigj6vGqDLEp6"/>
    </Declaration>
    <Declaration>
        <Class IRI="http://webprotege.stanford.edu/RBNqErbEoCbawsv3NIvOgV3"/>
    </Declaration>
    <Declaration>
        <Class IRI="http://webprotege.stanford.edu/RBPkSzSANDESZyWyfgdpeVu"/>
    </Declaration>
    <Declaration>
        <Class IRI="http://webprotege.stanford.edu/RBQzio40NQ9JDR3xbMC0Zg8"/>
    </Declaration>
    <Declaration>
        <Class IRI="http://webprotege.stanford.edu/RBR0y2Qe7qrWNb3W75em6dG"/>
    </Declaration>
    <Declaration>
        <Class IRI="http://webprotege.stanford.edu/RBRdvkhDkcRNRoiDOVq6dOw"/>
    </Declaration>
    <Declaration>
        <Class IRI="http://webprotege.stanford.edu/RBUyNuKFDkO5i4RGJKUqNk"/>
    </Declaration>
    <Declaration>
        <Class IRI="http://webprotege.stanford.edu/RBXUIyUPCnlueypx07n0Chl"/>
    </Declaration>
    <Declaration>
        <Class IRI="http://webprotege.stanford.edu/RBY5vq2Zjl2MfnH2l68DgNi"/>
    </Declaration>
    <Declaration>
        <Class IRI="http://webprotege.stanford.edu/RBYzXaglmyqFjMcTHilKyLp"/>
    </Declaration>
    <Declaration>
        <Class IRI="http://webprotege.stanford.edu/RBZVJNI5lkgnvQtLR91cPzV"/>
    </Declaration>
    <Declaration>
        <Class IRI="http://webprotege.stanford.edu/RBciooVFyOXDUUoF7I7stqN"/>
    </Declaration>
    <Declaration>
        <Class IRI="http://webprotege.stanford.edu/RBdWzZIBdEOfK7LvAXZvN0v"/>
    </Declaration>
    <Declaration>
        <Class IRI="http://webprotege.stanford.edu/RBfLasMQJK2dXw7bJdmCqTI"/>
    </Declaration>
    <Declaration>
        <Class IRI="http://webprotege.stanford.edu/RBgbwaOjl2HJxQ6MjV8uE0i"/>
    </Declaration>
    <Declaration>
        <Class IRI="http://webprotege.stanford.edu/RBhso2Inx9Fxdn0KXKoClvo"/>
    </Declaration>
    <Declaration>
        <Class IRI="http://webprotege.stanford.edu/RBielt5P6bma9fQgU0ZF1Xn"/>
    </Declaration>
    <Declaration>
        <Class IRI="http://webprotege.stanford.edu/RBiu8e9cGOrOhZdN5j4uX1d"/>
    </Declaration>
    <Declaration>
        <Class IRI="http://webprotege.stanford.edu/RBivp3sDLngtpO3EDilc8ky"/>
    </Declaration>
    <Declaration>
        <Class IRI="http://webprotege.stanford.edu/RBj4FUnUlQFvT5NKDnye6HW"/>
    </Declaration>
    <Declaration>
        <Class IRI="http://webprotege.stanford.edu/RBjXfz0Avwd308TQOaJOjMX"/>
    </Declaration>
    <Declaration>
        <Class IRI="http://webprotege.stanford.edu/RBkXa6UjjMZWiPoyNfhdN3i"/>
    </Declaration>
    <Declaration>
        <Class IRI="http://webprotege.stanford.edu/RBm5WkT5r7Qlq6dSLa6hFll"/>
    </Declaration>
    <Declaration>
        <Class IRI="http://webprotege.stanford.edu/RBn1irTrlordEYbTI95Ckul"/>
    </Declaration>
    <Declaration>
        <Class IRI="http://webprotege.stanford.edu/RBnTKQgStOHQgj3UFVHRhE3"/>
    </Declaration>
    <Declaration>
        <Class IRI="http://webprotege.stanford.edu/RBnuVQH2MFsmUP1nkAYouoA"/>
    </Declaration>
    <Declaration>
        <Class IRI="http://webprotege.stanford.edu/RBq22tUrOKPl7E6UZ4boo1W"/>
    </Declaration>
    <Declaration>
        <Class IRI="http://webprotege.stanford.edu/RBq2wPsAfj3C98aMWTMhdNQ"/>
    </Declaration>
    <Declaration>
        <Class IRI="http://webprotege.stanford.edu/RBr60iPjgn4ixRieWG4jOhn"/>
    </Declaration>
    <Declaration>
        <Class IRI="http://webprotege.stanford.edu/RBs4XiDRyiYKYa6EAGVCy3D"/>
    </Declaration>
    <Declaration>
        <Class IRI="http://webprotege.stanford.edu/RBsaIAvqua19Ltg6nMu4L8z"/>
    </Declaration>
    <Declaration>
        <Class IRI="http://webprotege.stanford.edu/RBt1lXaa4hhzxN5R7Q8iGJC"/>
    </Declaration>
    <Declaration>
        <Class IRI="http://webprotege.stanford.edu/RBtA4mR64vGNg7Ez3R4jm0P"/>
    </Declaration>
    <Declaration>
        <Class IRI="http://webprotege.stanford.edu/RBuYofiUan8Ta5fQlxPP3Vn"/>
    </Declaration>
    <Declaration>
        <Class IRI="http://webprotege.stanford.edu/RBvfP1n9WdkbT2SOsO52eNt"/>
    </Declaration>
    <Declaration>
        <Class IRI="http://webprotege.stanford.edu/RBx0im9lsP2SzTPqcp3cdCJ"/>
    </Declaration>
    <Declaration>
        <Class IRI="http://webprotege.stanford.edu/RBziUfI7lE0aZhglGIKrHQm"/>
    </Declaration>
    <Declaration>
        <Class IRI="http://webprotege.stanford.edu/RC12a2SauR0qY65GPnTCUuY"/>
    </Declaration>
    <Declaration>
        <Class IRI="http://webprotege.stanford.edu/RC2pArLautLe4j5Tzrx2edR"/>
    </Declaration>
    <Declaration>
        <Class IRI="http://webprotege.stanford.edu/RC3Jj8h8U3dWHZAOuqekMRZ"/>
    </Declaration>
    <Declaration>
        <Class IRI="http://webprotege.stanford.edu/RC3MSqSSFD9q0vGYfC2JCGZ"/>
    </Declaration>
    <Declaration>
        <Class IRI="http://webprotege.stanford.edu/RC4QjhlybcFp05P8WsgZnyP"/>
    </Declaration>
    <Declaration>
        <Class IRI="http://webprotege.stanford.edu/RC5F5hKsWZsKBuVwDqdtiDR"/>
    </Declaration>
    <Declaration>
        <Class IRI="http://webprotege.stanford.edu/RC5aa20nt5c1ifjJTv2ZDbh"/>
    </Declaration>
    <Declaration>
        <Class IRI="http://webprotege.stanford.edu/RC7huUV0aau0fW7PotdrrAu"/>
    </Declaration>
    <Declaration>
        <Class IRI="http://webprotege.stanford.edu/RC7hwQdAeS9axFKIQp86u6c"/>
    </Declaration>
    <Declaration>
        <Class IRI="http://webprotege.stanford.edu/RC8iqr1vbOMnEe9g6XAVMLE"/>
    </Declaration>
    <Declaration>
        <Class IRI="http://webprotege.stanford.edu/RC8xmoAiaBgpG1KplY3SXuF"/>
    </Declaration>
    <Declaration>
        <Class IRI="http://webprotege.stanford.edu/RC9TYga1GcddW3aXUTEzRUi"/>
    </Declaration>
    <Declaration>
        <Class IRI="http://webprotege.stanford.edu/RCABkkQz6Vmu4LFZVmkYkGa"/>
    </Declaration>
    <Declaration>
        <Class IRI="http://webprotege.stanford.edu/RCAoSIqOm74AlNs1xugEupB"/>
    </Declaration>
    <Declaration>
        <Class IRI="http://webprotege.stanford.edu/RCBJfBgDTtYcZx5Zh6LlyCs"/>
    </Declaration>
    <Declaration>
        <Class IRI="http://webprotege.stanford.edu/RCBKDClC9qaMDaLgNkxCBQa"/>
    </Declaration>
    <Declaration>
        <Class IRI="http://webprotege.stanford.edu/RCCWhXY7wJOb6AYqSN27aLu"/>
    </Declaration>
    <Declaration>
        <Class IRI="http://webprotege.stanford.edu/RCDv2JOYnTybh1FC56n4G76"/>
    </Declaration>
    <Declaration>
        <Class IRI="http://webprotege.stanford.edu/RCE1S8TASgxEpHigL8ISsnI"/>
    </Declaration>
    <Declaration>
        <Class IRI="http://webprotege.stanford.edu/RCE7snkdmYBkIDG2EKNf54C"/>
    </Declaration>
    <Declaration>
        <Class IRI="http://webprotege.stanford.edu/RCE8MZ7KdKvmJBVgxGXG3M"/>
    </Declaration>
    <Declaration>
        <Class IRI="http://webprotege.stanford.edu/RCEi8TEftiyqGmZH8gcOiE"/>
    </Declaration>
    <Declaration>
        <Class IRI="http://webprotege.stanford.edu/RCFSoqZpnGjbICXnuyslzFK"/>
    </Declaration>
    <Declaration>
        <Class IRI="http://webprotege.stanford.edu/RCGEmHeeYr2IYGk8QRprvC"/>
    </Declaration>
    <Declaration>
        <Class IRI="http://webprotege.stanford.edu/RCGFQXUkqobmGLP9MDjisGw"/>
    </Declaration>
    <Declaration>
        <Class IRI="http://webprotege.stanford.edu/RCHOK7cxSf67idhlMaEUiwe"/>
    </Declaration>
    <Declaration>
        <Class IRI="http://webprotege.stanford.edu/RCIgnfl6Kmy2duT7pIiBNnZ"/>
    </Declaration>
    <Declaration>
        <Class IRI="http://webprotege.stanford.edu/RCIkqtJBUcry43DllA7bFcA"/>
    </Declaration>
    <Declaration>
        <Class IRI="http://webprotege.stanford.edu/RCJUNmYgoESZpsmVrXBikns"/>
    </Declaration>
    <Declaration>
        <Class IRI="http://webprotege.stanford.edu/RCMApDiUYw376OF22EwTp1x"/>
    </Declaration>
    <Declaration>
        <Class IRI="http://webprotege.stanford.edu/RCQKfSd1Mr8TJE0vCFYyzVh"/>
    </Declaration>
    <Declaration>
        <Class IRI="http://webprotege.stanford.edu/RCQpUyuJJADctqhJZSP5SQd"/>
    </Declaration>
    <Declaration>
        <Class IRI="http://webprotege.stanford.edu/RCSKznUPLQTf9epmKcuCTov"/>
    </Declaration>
    <Declaration>
        <Class IRI="http://webprotege.stanford.edu/RCTgxc0HOpX7g3te8CtOLeU"/>
    </Declaration>
    <Declaration>
        <Class IRI="http://webprotege.stanford.edu/RCUBd5ZCjnBORZQXw6SYlVO"/>
    </Declaration>
    <Declaration>
        <Class IRI="http://webprotege.stanford.edu/RCWUxz0MxDqtBnhVrWp4eom"/>
    </Declaration>
    <Declaration>
        <Class IRI="http://webprotege.stanford.edu/RCWoLb3uYH3euEHocoBK5L8"/>
    </Declaration>
    <Declaration>
        <Class IRI="http://webprotege.stanford.edu/RCX9z0AtJIyguJo6EQYoSEN"/>
    </Declaration>
    <Declaration>
        <Class IRI="http://webprotege.stanford.edu/RCXA3Ij0QiZOiThcjKgBE4B"/>
    </Declaration>
    <Declaration>
        <Class IRI="http://webprotege.stanford.edu/RCZDjW7yjapbUS8wLfrA7QT"/>
    </Declaration>
    <Declaration>
        <Class IRI="http://webprotege.stanford.edu/RCZOaq9681ZecYkUralfhHt"/>
    </Declaration>
    <Declaration>
        <Class IRI="http://webprotege.stanford.edu/RCa3KuepVZox0DxV86I9NJH"/>
    </Declaration>
    <Declaration>
        <Class IRI="http://webprotege.stanford.edu/RCaEGYj1TBA9eVTcaBYwQPL"/>
    </Declaration>
    <Declaration>
        <Class IRI="http://webprotege.stanford.edu/RCaZPutImSOmKd4mzDyzcc1"/>
    </Declaration>
    <Declaration>
        <Class IRI="http://webprotege.stanford.edu/RCadgXAcCQ1TpQ3SuRzKpSd"/>
    </Declaration>
    <Declaration>
        <Class IRI="http://webprotege.stanford.edu/RCaojgGMfdMPSNSMgvKbYr0"/>
    </Declaration>
    <Declaration>
        <Class IRI="http://webprotege.stanford.edu/RCbn3RXIFSX7AwtVPwOVXXY"/>
    </Declaration>
    <Declaration>
        <Class IRI="http://webprotege.stanford.edu/RCckV8LuXyI3KPAojQJWr99"/>
    </Declaration>
    <Declaration>
        <Class IRI="http://webprotege.stanford.edu/RCd2Jcm4AKhhDgPJpbYvutk"/>
    </Declaration>
    <Declaration>
        <Class IRI="http://webprotege.stanford.edu/RCdB9rAhtug4wepdVJIn2oC"/>
    </Declaration>
    <Declaration>
        <Class IRI="http://webprotege.stanford.edu/RCdgY5hyTSEqk94tzvInlOj"/>
    </Declaration>
    <Declaration>
        <Class IRI="http://webprotege.stanford.edu/RCeH5DKB3ZiOJmrLSTs4S7P"/>
    </Declaration>
    <Declaration>
        <Class IRI="http://webprotege.stanford.edu/RCeb5u1nTTQ6hsem9q542Hh"/>
    </Declaration>
    <Declaration>
        <Class IRI="http://webprotege.stanford.edu/RCfvdUHP5lxg19uy7bTm4Mx"/>
    </Declaration>
    <Declaration>
        <Class IRI="http://webprotege.stanford.edu/RCgm4ra0hZYvjbyLXvM0rqa"/>
    </Declaration>
    <Declaration>
        <Class IRI="http://webprotege.stanford.edu/RChlZJuPVpKqEB2FoCQIzkd"/>
    </Declaration>
    <Declaration>
        <Class IRI="http://webprotege.stanford.edu/RChuNhiNDhdNvynx9DqurRI"/>
    </Declaration>
    <Declaration>
        <Class IRI="http://webprotege.stanford.edu/RCi3IqvuV0zo0g8HtmRtoae"/>
    </Declaration>
    <Declaration>
        <Class IRI="http://webprotege.stanford.edu/RCiEzSpXHboaIDDnFlZZFhs"/>
    </Declaration>
    <Declaration>
        <Class IRI="http://webprotege.stanford.edu/RCmKyPsoylgmGIR447Gxig8"/>
    </Declaration>
    <Declaration>
        <Class IRI="http://webprotege.stanford.edu/RCmse9c0fwDUp3rx9Zqz7Bk"/>
    </Declaration>
    <Declaration>
        <Class IRI="http://webprotege.stanford.edu/RCneZCmho5NZ7mnQM40fnQY"/>
    </Declaration>
    <Declaration>
        <Class IRI="http://webprotege.stanford.edu/RCnpVEH88XSkho8Lx1WGmI0"/>
    </Declaration>
    <Declaration>
        <Class IRI="http://webprotege.stanford.edu/RCnyC8VNH8qO81770Gv8K0c"/>
    </Declaration>
    <Declaration>
        <Class IRI="http://webprotege.stanford.edu/RCo70h1tJCf7LElxQtYmt2"/>
    </Declaration>
    <Declaration>
        <Class IRI="http://webprotege.stanford.edu/RCpV8vbaUnkuW94YlFWXh7m"/>
    </Declaration>
    <Declaration>
        <Class IRI="http://webprotege.stanford.edu/RCpl6ORnYe4J9wDIDRU4bUT"/>
    </Declaration>
    <Declaration>
        <Class IRI="http://webprotege.stanford.edu/RCpsQthB4ldJ9Miw6XaiSjV"/>
    </Declaration>
    <Declaration>
        <Class IRI="http://webprotege.stanford.edu/RCrONqfTK5UYN4SFIvMzga9"/>
    </Declaration>
    <Declaration>
        <Class IRI="http://webprotege.stanford.edu/RCsFKbgFdxsDjRcAEJXlN5d"/>
    </Declaration>
    <Declaration>
        <Class IRI="http://webprotege.stanford.edu/RCsPruxqqBEdZuypTx7DK0N"/>
    </Declaration>
    <Declaration>
        <Class IRI="http://webprotege.stanford.edu/RCtwneET4UFcxZLcTky5aRV"/>
    </Declaration>
    <Declaration>
        <Class IRI="http://webprotege.stanford.edu/RCtySoR7KKtuZR84xYYN7cb"/>
    </Declaration>
    <Declaration>
        <Class IRI="http://webprotege.stanford.edu/RCvhHRgiTw3ddKQ9N403Fku"/>
    </Declaration>
    <Declaration>
        <Class IRI="http://webprotege.stanford.edu/RCxAWgnYc1NUcner2s2QE43"/>
    </Declaration>
    <Declaration>
        <Class IRI="http://webprotege.stanford.edu/RD1v3UAbIfWqGNr3GyrB36c"/>
    </Declaration>
    <Declaration>
        <Class IRI="http://webprotege.stanford.edu/RDAbGQVM6K4znZkK8SLdmFT"/>
    </Declaration>
    <Declaration>
        <Class IRI="http://webprotege.stanford.edu/RDC7SXJzT7pbb8YcNiZRL8M"/>
    </Declaration>
    <Declaration>
        <Class IRI="http://webprotege.stanford.edu/RDFQWBtiITArANT6cw0wHyS"/>
    </Declaration>
    <Declaration>
        <Class IRI="http://webprotege.stanford.edu/RDFg63ZvfCqtpGnJ3rZ7mIY"/>
    </Declaration>
    <Declaration>
        <Class IRI="http://webprotege.stanford.edu/RDIkm0zSLBiwDP8ljtRUjTR"/>
    </Declaration>
    <Declaration>
        <Class IRI="http://webprotege.stanford.edu/RDJFn1gTyhyJYWowCRK9djB"/>
    </Declaration>
    <Declaration>
        <Class IRI="http://webprotege.stanford.edu/RDKebNOTmeAiewt2LxaIJa"/>
    </Declaration>
    <Declaration>
        <Class IRI="http://webprotege.stanford.edu/RDN4riRRtsN6C9dSktitx29"/>
    </Declaration>
    <Declaration>
        <Class IRI="http://webprotege.stanford.edu/RDNUimLExIIjtTSz3SStOq3"/>
    </Declaration>
    <Declaration>
        <Class IRI="http://webprotege.stanford.edu/RDNzrIkqfX5uOiTMr7bX1dj"/>
    </Declaration>
    <Declaration>
        <Class IRI="http://webprotege.stanford.edu/RDO1MFt4TuYWXnYKiFFRZ6s"/>
    </Declaration>
    <Declaration>
        <Class IRI="http://webprotege.stanford.edu/RDOiFrGrDMMubdL2WybYppD"/>
    </Declaration>
    <Declaration>
        <Class IRI="http://webprotege.stanford.edu/RDS71CZv8ST8uQQvhYPYzM2"/>
    </Declaration>
    <Declaration>
        <Class IRI="http://webprotege.stanford.edu/RDSENR3jkC2i82uFtbT3wdP"/>
    </Declaration>
    <Declaration>
        <Class IRI="http://webprotege.stanford.edu/RDScnU2RL6QI7jblrJvvrHg"/>
    </Declaration>
    <Declaration>
        <Class IRI="http://webprotege.stanford.edu/RDTLJdbaBchDKJZKje1YEGt"/>
    </Declaration>
    <Declaration>
        <Class IRI="http://webprotege.stanford.edu/RDUNt0ZXYrRKwiySZbpTcEe"/>
    </Declaration>
    <Declaration>
        <Class IRI="http://webprotege.stanford.edu/RDVybcTiW29bPrHAL2oc0N"/>
    </Declaration>
    <Declaration>
        <Class IRI="http://webprotege.stanford.edu/RDYZ8AtKeaX0WH8BMh1DMtY"/>
    </Declaration>
    <Declaration>
        <Class IRI="http://webprotege.stanford.edu/RDZAqGIOz6KZvOTzdOmeosd"/>
    </Declaration>
    <Declaration>
        <Class IRI="http://webprotege.stanford.edu/RDbHqbMBgCgU8EAOorp75eX"/>
    </Declaration>
    <Declaration>
        <Class IRI="http://webprotege.stanford.edu/RDbxHqRZu7H1TkZVfVORlG9"/>
    </Declaration>
    <Declaration>
        <Class IRI="http://webprotege.stanford.edu/RDc4gJ3ZK0zizi4GqiLboyV"/>
    </Declaration>
    <Declaration>
        <Class IRI="http://webprotege.stanford.edu/RDcThziaqgp6B451ak21pCy"/>
    </Declaration>
    <Declaration>
        <Class IRI="http://webprotege.stanford.edu/RDcz4XceOcT4OjqorauX9X1"/>
    </Declaration>
    <Declaration>
        <Class IRI="http://webprotege.stanford.edu/RDduHg7SSysNXsHTrJ1gX7W"/>
    </Declaration>
    <Declaration>
        <Class IRI="http://webprotege.stanford.edu/RDeVY69KfoRvahHvhcxaOBR"/>
    </Declaration>
    <Declaration>
        <Class IRI="http://webprotege.stanford.edu/RDi1NEXvAg1GmKrxjYqn5c0"/>
    </Declaration>
    <Declaration>
        <Class IRI="http://webprotege.stanford.edu/RDjNRxv8undrEqnl0wRKEhs"/>
    </Declaration>
    <Declaration>
        <Class IRI="http://webprotege.stanford.edu/RDlUNsJuzBzq5eXvJn4LxGG"/>
    </Declaration>
    <Declaration>
        <Class IRI="http://webprotege.stanford.edu/RDmYs4NyRTs78wO8vW5Ts2N"/>
    </Declaration>
    <Declaration>
        <Class IRI="http://webprotege.stanford.edu/RDmizVo2PbTucx9cBsD4Cmv"/>
    </Declaration>
    <Declaration>
        <Class IRI="http://webprotege.stanford.edu/RDnQHhUQdTir5n9hAbo6Bg2"/>
    </Declaration>
    <Declaration>
        <Class IRI="http://webprotege.stanford.edu/RDoAC6B1U9eDaqeRUzQLIZW"/>
    </Declaration>
    <Declaration>
        <Class IRI="http://webprotege.stanford.edu/RDooe2viajWXu7m0jyqfYKo"/>
    </Declaration>
    <Declaration>
        <Class IRI="http://webprotege.stanford.edu/RDoxb0nvoOlJ1uhgYMSmWdv"/>
    </Declaration>
    <Declaration>
        <Class IRI="http://webprotege.stanford.edu/RDrLLXX91wpS0doZnnHLjyc"/>
    </Declaration>
    <Declaration>
        <Class IRI="http://webprotege.stanford.edu/RDrMgkhDPOlnMUWfMtzAGAk"/>
    </Declaration>
    <Declaration>
        <Class IRI="http://webprotege.stanford.edu/RDtPjo4tQRUZZNdwFSd9qVW"/>
    </Declaration>
    <Declaration>
        <Class IRI="http://webprotege.stanford.edu/RDucoZiqCdR1WFN2Vy1N23R"/>
    </Declaration>
    <Declaration>
        <Class IRI="http://webprotege.stanford.edu/RDvKDUijKxfqejci1QG9KF"/>
    </Declaration>
    <Declaration>
        <Class IRI="http://webprotege.stanford.edu/RDz3TgfxCQV7jSOSueB7GQ8"/>
    </Declaration>
    <Declaration>
        <Class IRI="http://webprotege.stanford.edu/RE1ht1lzUHd0KIZH6ketjm"/>
    </Declaration>
    <Declaration>
        <Class IRI="http://webprotege.stanford.edu/REEdlsAJ9s14mTAsh8DPb9"/>
    </Declaration>
    <Declaration>
        <Class IRI="http://webprotege.stanford.edu/REz2KmJlw4sa0YidLMotTw"/>
    </Declaration>
    <Declaration>
        <Class IRI="http://webprotege.stanford.edu/RFPPUq2eIhYrB4MMvuZKw5"/>
    </Declaration>
    <Declaration>
        <Class IRI="http://webprotege.stanford.edu/RGB1cyyy7LKwbyE4OpATb5"/>
    </Declaration>
    <Declaration>
        <Class IRI="http://webprotege.stanford.edu/RGCOhp0rnx6Awkp8E1eZEX"/>
    </Declaration>
    <Declaration>
        <Class IRI="http://webprotege.stanford.edu/RGCu3iGtba103qJS775or8"/>
    </Declaration>
    <Declaration>
        <Class IRI="http://webprotege.stanford.edu/RGPmlU6dQg7TC974zrTogQ"/>
    </Declaration>
    <Declaration>
        <Class IRI="http://webprotege.stanford.edu/RGf6ifFilu0dKOXLV8fEgV"/>
    </Declaration>
    <Declaration>
        <Class IRI="http://webprotege.stanford.edu/RH6MEna9cvGIvWMLzTCHmf"/>
    </Declaration>
    <Declaration>
        <Class IRI="http://webprotege.stanford.edu/RH82hijwt8HT0klFTTjS5D"/>
    </Declaration>
    <Declaration>
        <Class IRI="http://webprotege.stanford.edu/RJn7DLbNPscy6HnkTbJo6s"/>
    </Declaration>
    <Declaration>
        <Class IRI="http://webprotege.stanford.edu/RKedE3sOCws6hqi8nfD3J4"/>
    </Declaration>
    <Declaration>
        <Class IRI="http://webprotege.stanford.edu/RLzQAR0gIQlRdUZf9anz3z"/>
    </Declaration>
    <Declaration>
        <Class IRI="http://webprotege.stanford.edu/RMCNmIImpuhbArsyuxNurG"/>
    </Declaration>
    <Declaration>
        <Class IRI="http://webprotege.stanford.edu/RMS6EozXBoCJs5aJHHJGqK"/>
    </Declaration>
    <Declaration>
        <Class IRI="http://webprotege.stanford.edu/RMf0JhWECQkxFfR2AoJgdr"/>
    </Declaration>
    <Declaration>
        <Class IRI="http://webprotege.stanford.edu/RMlNQKWWkmT11yeVVKQ3Ev"/>
    </Declaration>
    <Declaration>
        <Class IRI="http://webprotege.stanford.edu/RMmrfO52hUOJvzCMl5sPqA"/>
    </Declaration>
    <Declaration>
        <Class IRI="http://webprotege.stanford.edu/RNpgMUOoUumKhWOmWuoHIe"/>
    </Declaration>
    <Declaration>
        <Class IRI="http://webprotege.stanford.edu/RPk13adB878ttdtGw0yiTn"/>
    </Declaration>
    <Declaration>
        <Class IRI="http://webprotege.stanford.edu/RPlQGW1DCTboIOoW0Xwlth"/>
    </Declaration>
    <Declaration>
        <Class IRI="http://webprotege.stanford.edu/RPoNv3XQuHj83cSFbycTfP"/>
    </Declaration>
    <Declaration>
        <Class IRI="http://webprotege.stanford.edu/RPtPY7CE7aXaSEEIDqwMNu"/>
    </Declaration>
    <Declaration>
        <Class IRI="http://webprotege.stanford.edu/RQMGF4Rs3nWM0Xqqm8WkFk"/>
    </Declaration>
    <Declaration>
        <Class IRI="http://webprotege.stanford.edu/RQOuAzM2Fp0UUvkWvyQiFu"/>
    </Declaration>
    <Declaration>
        <Class IRI="http://webprotege.stanford.edu/RRNTnsBr43utMEdMPkOJ7A"/>
    </Declaration>
    <Declaration>
        <Class IRI="http://webprotege.stanford.edu/RRaBRhR4eMjajijMDMN1IY"/>
    </Declaration>
    <Declaration>
        <Class IRI="http://webprotege.stanford.edu/RRwDYF6ZNyHEZg8dbFJFCp"/>
    </Declaration>
    <Declaration>
        <Class IRI="http://webprotege.stanford.edu/RSi1Vj392DCvMu3LmFi4UZ"/>
    </Declaration>
    <Declaration>
        <Class IRI="http://webprotege.stanford.edu/RUQ1FqZqAIGmgklpqhekoH"/>
    </Declaration>
    <Declaration>
        <Class IRI="http://webprotege.stanford.edu/RUT750PNj3gXwLOSZbgglV"/>
    </Declaration>
    <Declaration>
        <Class IRI="http://webprotege.stanford.edu/RUYsGf3yTUcvwASsGtT87j"/>
    </Declaration>
    <Declaration>
        <Class IRI="http://webprotege.stanford.edu/RUrLbKo2026vCVMSwCvmzz"/>
    </Declaration>
    <Declaration>
        <Class IRI="http://webprotege.stanford.edu/RUxFY43Fjt6P2oqGGe89lD"/>
    </Declaration>
    <Declaration>
        <Class IRI="http://webprotege.stanford.edu/RVsCy9RSHMEqeWS2bvVp8G"/>
    </Declaration>
    <Declaration>
        <Class IRI="http://webprotege.stanford.edu/RWEJHdxnXRKKJ9coVFnlK7"/>
    </Declaration>
    <Declaration>
        <Class IRI="http://webprotege.stanford.edu/RWgHRpHpsjvU4bVQAXf6T7"/>
    </Declaration>
    <Declaration>
        <Class IRI="http://webprotege.stanford.edu/RWilZ8QtfoCydO2w3AAcVK"/>
    </Declaration>
    <Declaration>
        <Class IRI="http://webprotege.stanford.edu/RXAVilRa0y8lVb0rQF0taN"/>
    </Declaration>
    <Declaration>
        <Class IRI="http://webprotege.stanford.edu/RXNJYiXGmcIbrs10qYgcAb"/>
    </Declaration>
    <Declaration>
        <Class IRI="http://webprotege.stanford.edu/RXUqXOFi5Vi2F42S38KQSQ"/>
    </Declaration>
    <Declaration>
        <Class IRI="http://webprotege.stanford.edu/RXt2hOEEIawXYbuqizqeAL"/>
    </Declaration>
    <Declaration>
        <Class IRI="http://webprotege.stanford.edu/RY3xEOPD2h8kBQ7OgkKR4W"/>
    </Declaration>
    <Declaration>
        <Class IRI="http://webprotege.stanford.edu/RYNhgPdU0zFX29LX2rGLA3"/>
    </Declaration>
    <Declaration>
        <Class IRI="http://webprotege.stanford.edu/RYNzSL3L0Xp4vLDyZEYcSR"/>
    </Declaration>
    <Declaration>
        <Class IRI="http://webprotege.stanford.edu/RZCLbUsPVauadxQY956bwY"/>
    </Declaration>
    <Declaration>
        <Class IRI="http://webprotege.stanford.edu/RZMHdudUMnFQsKeBN11WVH"/>
    </Declaration>
    <Declaration>
        <Class IRI="http://webprotege.stanford.edu/RZeONEArDeXLpV92pp232d"/>
    </Declaration>
    <Declaration>
        <Class IRI="http://webprotege.stanford.edu/RaTFfODBCC9Wo1fHLddebu"/>
    </Declaration>
    <Declaration>
        <Class IRI="http://webprotege.stanford.edu/RamsGTxJ7nY4gJq8DuB3HX"/>
    </Declaration>
    <Declaration>
        <Class IRI="http://webprotege.stanford.edu/RbCCKmCi1V02e7id5jDvFp"/>
    </Declaration>
    <Declaration>
        <Class IRI="http://webprotege.stanford.edu/RbX4U3O7ZZkPNMSHGIk6j5"/>
    </Declaration>
    <Declaration>
        <Class IRI="http://webprotege.stanford.edu/RbgOxVxOfCFniVn96s0vOP"/>
    </Declaration>
    <Declaration>
        <Class IRI="http://webprotege.stanford.edu/RcJiEPVfz41lfy5L8GcXYb"/>
    </Declaration>
    <Declaration>
        <Class IRI="http://webprotege.stanford.edu/RcOO9Asj9ETE9jx9nFzRgc"/>
    </Declaration>
    <Declaration>
        <Class IRI="http://webprotege.stanford.edu/RcjPIop5SRIb1ZnjtEhtFE"/>
    </Declaration>
    <Declaration>
        <Class IRI="http://webprotege.stanford.edu/RdPr4Jqi2CrWCmJzGLKis8"/>
    </Declaration>
    <Declaration>
        <Class IRI="http://webprotege.stanford.edu/Rfk7c0qIyOPXwQKXpNYg6K"/>
    </Declaration>
    <Declaration>
        <Class IRI="http://webprotege.stanford.edu/Rg4cM50RnLJ6SdAK0jXYr5"/>
    </Declaration>
    <Declaration>
        <Class IRI="http://webprotege.stanford.edu/RhHJFgUSeZzHG7VtBsgkrN"/>
    </Declaration>
    <Declaration>
        <Class IRI="http://webprotege.stanford.edu/RhPTvpW1agszjjixqH9BRP"/>
    </Declaration>
    <Declaration>
        <Class IRI="http://webprotege.stanford.edu/RhSKVy4MkYXFeJgD5K7Qiq"/>
    </Declaration>
    <Declaration>
        <Class IRI="http://webprotege.stanford.edu/Rhln4gEajfa0QNfB3qcdUT"/>
    </Declaration>
    <Declaration>
        <Class IRI="http://webprotege.stanford.edu/RhzeZDXvy5GRZnsyk0Uwmd"/>
    </Declaration>
    <Declaration>
        <Class IRI="http://webprotege.stanford.edu/Rj9UcINF62sxOsUJTDOZk2"/>
    </Declaration>
    <Declaration>
        <Class IRI="http://webprotege.stanford.edu/RjJBRT3m7zrdsMHGsPvyHv"/>
    </Declaration>
    <Declaration>
        <Class IRI="http://webprotege.stanford.edu/RjQ1UjTaAxQyyqHywLnbtw"/>
    </Declaration>
    <Declaration>
        <Class IRI="http://webprotege.stanford.edu/RjRK07NHZJltUIFQ4ShQm9"/>
    </Declaration>
    <Declaration>
        <Class IRI="http://webprotege.stanford.edu/RjUBkwjvlvattZZbPHnAJ2"/>
    </Declaration>
    <Declaration>
        <Class IRI="http://webprotege.stanford.edu/Rjcg48Q6qbYiIFw5DwNDK0"/>
    </Declaration>
    <Declaration>
        <Class IRI="http://webprotege.stanford.edu/RjnyEdHj3Rv5uVcCV60j7n"/>
    </Declaration>
    <Declaration>
        <Class IRI="http://webprotege.stanford.edu/RkctPAdnxDE9zusdPXv69J"/>
    </Declaration>
    <Declaration>
        <Class IRI="http://webprotege.stanford.edu/Rl2k2uKZpa3F7s2V4rOfsO"/>
    </Declaration>
    <Declaration>
        <Class IRI="http://webprotege.stanford.edu/RlEHYSeeOZMg3FVAsNx7UK"/>
    </Declaration>
    <Declaration>
        <Class IRI="http://webprotege.stanford.edu/RlHx0sckp7zA9iPkNk9Wm"/>
    </Declaration>
    <Declaration>
        <Class IRI="http://webprotege.stanford.edu/RlRzzMmTHhv7919EzW49js"/>
    </Declaration>
    <Declaration>
        <Class IRI="http://webprotege.stanford.edu/RlsXnc4yOLhplnyMulaAix"/>
    </Declaration>
    <Declaration>
        <Class IRI="http://webprotege.stanford.edu/RmA2aHp9MhkXsUHQzUjeSY"/>
    </Declaration>
    <Declaration>
        <Class IRI="http://webprotege.stanford.edu/RmL2qr7x8lzz9BDL8ngBiw"/>
    </Declaration>
    <Declaration>
        <Class IRI="http://webprotege.stanford.edu/RmRolYZxnBSzgs6ZhNpO80"/>
    </Declaration>
    <Declaration>
        <Class IRI="http://webprotege.stanford.edu/RmyODcojkULCIy0tEgqM7a"/>
    </Declaration>
    <Declaration>
        <Class IRI="http://webprotege.stanford.edu/RnSR988h4fn2E1lpqYHs7M"/>
    </Declaration>
    <Declaration>
        <Class IRI="http://webprotege.stanford.edu/RoRPx3JEiG5HQT0xaniiRb"/>
    </Declaration>
    <Declaration>
        <Class IRI="http://webprotege.stanford.edu/RoZtH9Ebyss77XN77387iW"/>
    </Declaration>
    <Declaration>
        <Class IRI="http://webprotege.stanford.edu/RpsUvPkqQ47Vopi0gRURbN"/>
    </Declaration>
    <Declaration>
        <Class IRI="http://webprotege.stanford.edu/RrKZyNFdZlKziFxfsjeVJX"/>
    </Declaration>
    <Declaration>
        <Class IRI="http://webprotege.stanford.edu/Rs7PfF9fkhf8jHuo8C7uGd"/>
    </Declaration>
    <Declaration>
        <Class IRI="http://webprotege.stanford.edu/Rshc5cTwHemN6DteVieywV"/>
    </Declaration>
    <Declaration>
        <Class IRI="http://webprotege.stanford.edu/RsujhGu9YCEwyKo6CmUg1X"/>
    </Declaration>
    <Declaration>
        <Class IRI="http://webprotege.stanford.edu/RtKmoXW8o7PoKaRZWriUJA"/>
    </Declaration>
    <Declaration>
        <Class IRI="http://webprotege.stanford.edu/RtuQg7SiJGI5pTksNKytke"/>
    </Declaration>
    <Declaration>
        <Class IRI="http://webprotege.stanford.edu/Ru9crQSLrwoKpiUAP82GHN"/>
    </Declaration>
    <Declaration>
        <Class IRI="http://webprotege.stanford.edu/RuGmqRa2tRg5YInB4eX1He"/>
    </Declaration>
    <Declaration>
        <Class IRI="http://webprotege.stanford.edu/RuN5WzDpid6lopErQbFySw"/>
    </Declaration>
    <Declaration>
        <Class IRI="http://webprotege.stanford.edu/Rv8Ngs2CZjbBsazzV1NdTT"/>
    </Declaration>
    <Declaration>
        <Class IRI="http://webprotege.stanford.edu/Rvi3jACktfNyEevw1WMTYI"/>
    </Declaration>
    <Declaration>
        <Class IRI="http://webprotege.stanford.edu/RvmREIVcHL00hP5hTSoj0q"/>
    </Declaration>
    <Declaration>
        <Class IRI="http://webprotege.stanford.edu/Rw0FqKpS8b79sHJN5MXPaw"/>
    </Declaration>
    <Declaration>
        <Class IRI="http://webprotege.stanford.edu/Rw5VLlBZEaZ8qoTVcfXrrk"/>
    </Declaration>
    <Declaration>
        <Class IRI="http://webprotege.stanford.edu/RwJoL2Nf6K9NuHIU3cGTTk"/>
    </Declaration>
    <Declaration>
        <Class IRI="http://webprotege.stanford.edu/RwRAsj7DJ9LpF5yHN8Lxpc"/>
    </Declaration>
    <Declaration>
        <Class IRI="http://webprotege.stanford.edu/RwhDONqNi1F3ssqJBRB1R6"/>
    </Declaration>
    <Declaration>
        <Class IRI="http://webprotege.stanford.edu/RxWg2fMT2QYs1b7n0ycWvU"/>
    </Declaration>
    <Declaration>
        <Class IRI="http://webprotege.stanford.edu/RxXU0db0iUydAIk4MIy0cL"/>
    </Declaration>
    <Declaration>
        <Class IRI="http://webprotege.stanford.edu/RyeTTdFFN4IXFJLwA7nrhO"/>
    </Declaration>
    <Declaration>
        <Class IRI="http://webprotege.stanford.edu/RzQLWZVFIqGZQ9aYMNjQl4"/>
    </Declaration>
    <Declaration>
        <AnnotationProperty IRI="http://webprotege.stanford.edu/RBL9kcS2MIW5LQOp0XwZlI6"/>
    </Declaration>
    <Declaration>
        <AnnotationProperty IRI="http://webprotege.stanford.edu/RnPKvQ3N96aInbij7RfQPu"/>
    </Declaration>
    <SubClassOf>
        <Class IRI="http://webprotege.stanford.edu/R0M2HBvX3usRBjFjUa2ZjX"/>
        <Class IRI="http://webprotege.stanford.edu/R9RWQ2zEimTPNE489Jzt1d"/>
    </SubClassOf>
    <SubClassOf>
        <Class IRI="http://webprotege.stanford.edu/R0qejk3tZz1wHHuAPQWvy4"/>
        <Class IRI="http://webprotege.stanford.edu/RCWUxz0MxDqtBnhVrWp4eom"/>
    </SubClassOf>
    <SubClassOf>
        <Class IRI="http://webprotege.stanford.edu/R0twopYxT4JBNuBSCNida5"/>
        <Class IRI="http://webprotege.stanford.edu/R9MsqDi0GopOXXIo2xfly64"/>
    </SubClassOf>
    <SubClassOf>
        <Class IRI="http://webprotege.stanford.edu/R0twopYxT4JBNuBSCNida5"/>
        <Class IRI="http://webprotege.stanford.edu/RlHx0sckp7zA9iPkNk9Wm"/>
    </SubClassOf>
    <SubClassOf>
        <Class IRI="http://webprotege.stanford.edu/R1PS8zZyyUWjAICnY7TB6r"/>
        <Class IRI="http://webprotege.stanford.edu/RXNJYiXGmcIbrs10qYgcAb"/>
    </SubClassOf>
    <SubClassOf>
        <Class IRI="http://webprotege.stanford.edu/R2fTVvD1hWV0YT95GF1fVK"/>
        <Class IRI="http://webprotege.stanford.edu/R9r1ENcnKNcgeQHLsD4ccbl"/>
    </SubClassOf>
    <SubClassOf>
        <Class IRI="http://webprotege.stanford.edu/R3K3Sepr6Gp9qnSYRbjmHO"/>
        <Class IRI="http://webprotege.stanford.edu/RGCu3iGtba103qJS775or8"/>
    </SubClassOf>
    <SubClassOf>
        <Class IRI="http://webprotege.stanford.edu/R3X0fJ95FsHItAL1I9RcI9"/>
        <Class IRI="http://webprotege.stanford.edu/RC8xmoAiaBgpG1KplY3SXuF"/>
    </SubClassOf>
    <SubClassOf>
        <Class IRI="http://webprotege.stanford.edu/R4jHuvweyrSSdzIbwZpqOi"/>
        <Class IRI="http://webprotege.stanford.edu/R9hWE1rvFn2s0N7jut4AbyO"/>
    </SubClassOf>
    <SubClassOf>
        <Class IRI="http://webprotege.stanford.edu/R4qWq8w4xKVXaqGF7b4DoE"/>
        <Class IRI="http://webprotege.stanford.edu/RBivp3sDLngtpO3EDilc8ky"/>
    </SubClassOf>
    <SubClassOf>
        <Class IRI="http://webprotege.stanford.edu/R5GZJvKHKP1gzdHTeMjpgs"/>
        <Class IRI="http://webprotege.stanford.edu/R9O4bbE35766e3UuvdRN3Tj"/>
    </SubClassOf>
    <SubClassOf>
        <Class IRI="http://webprotege.stanford.edu/R6JQzm3xfQzTqW207yU5iQ"/>
        <Class IRI="http://webprotege.stanford.edu/RmA2aHp9MhkXsUHQzUjeSY"/>
    </SubClassOf>
    <SubClassOf>
        <Class IRI="http://webprotege.stanford.edu/R6Jwkio0RhAmrOwrk5AcV9"/>
        <Class IRI="http://webprotege.stanford.edu/RBivp3sDLngtpO3EDilc8ky"/>
    </SubClassOf>
    <SubClassOf>
        <Class IRI="http://webprotege.stanford.edu/R6XWXuVlM9kjyp7uMRXwee"/>
        <Class IRI="http://webprotege.stanford.edu/R7fRWBLpFcJZG4NPQRjbqZK"/>
    </SubClassOf>
    <SubClassOf>
        <Class IRI="http://webprotege.stanford.edu/R6XWXuVlM9kjyp7uMRXwee"/>
        <Class IRI="http://webprotege.stanford.edu/R9G1BADihj9iDdjZQeyphqm"/>
    </SubClassOf>
    <SubClassOf>
        <Class IRI="http://webprotege.stanford.edu/R6XWXuVlM9kjyp7uMRXwee"/>
        <Class IRI="http://webprotege.stanford.edu/RjnyEdHj3Rv5uVcCV60j7n"/>
    </SubClassOf>
    <SubClassOf>
        <Class IRI="http://webprotege.stanford.edu/R6cFM9rhxWFPCfBqqRCRo3"/>
        <Class IRI="http://webprotege.stanford.edu/RRNTnsBr43utMEdMPkOJ7A"/>
    </SubClassOf>
    <SubClassOf>
        <Class IRI="http://webprotege.stanford.edu/R6j1c192sbkSXJWS77N7x8"/>
        <Class IRI="http://webprotege.stanford.edu/R0twopYxT4JBNuBSCNida5"/>
    </SubClassOf>
    <SubClassOf>
        <Class IRI="http://webprotege.stanford.edu/R6yVlb5s18UYhHIMLjCAlt"/>
        <Class IRI="http://webprotege.stanford.edu/R92UcpaRyjrjhKLjVgWmvBB"/>
    </SubClassOf>
    <SubClassOf>
        <Class IRI="http://webprotege.stanford.edu/R71dHiShY6HFNQarf5pxGvy"/>
        <Class IRI="http://webprotege.stanford.edu/RCDv2JOYnTybh1FC56n4G76"/>
    </SubClassOf>
    <SubClassOf>
        <Class IRI="http://webprotege.stanford.edu/R71fSldcYAw1l24GaGQPbNl"/>
        <Class IRI="http://webprotege.stanford.edu/RBn1irTrlordEYbTI95Ckul"/>
    </SubClassOf>
    <SubClassOf>
        <Class IRI="http://webprotege.stanford.edu/R73c8eNLTY2L3ykKdee4J5W"/>
        <Class IRI="http://webprotege.stanford.edu/R8gB0YvQfK3j8X8flLEFlQW"/>
    </SubClassOf>
    <SubClassOf>
        <Class IRI="http://webprotege.stanford.edu/R73c8eNLTY2L3ykKdee4J5W"/>
        <Class IRI="http://webprotege.stanford.edu/RsujhGu9YCEwyKo6CmUg1X"/>
    </SubClassOf>
    <SubClassOf>
        <Class IRI="http://webprotege.stanford.edu/R73fdk40K4Xkmr5w7qGBQsa"/>
        <Class IRI="http://webprotege.stanford.edu/R9r1ENcnKNcgeQHLsD4ccbl"/>
    </SubClassOf>
    <SubClassOf>
        <Class IRI="http://webprotege.stanford.edu/R75IWQvKZwKZkeFk94YZbrZ"/>
        <Class IRI="http://webprotege.stanford.edu/RBivp3sDLngtpO3EDilc8ky"/>
    </SubClassOf>
    <SubClassOf>
        <Class IRI="http://webprotege.stanford.edu/R76B3PEZ0uNe4ItSheGWfV2"/>
        <Class IRI="http://webprotege.stanford.edu/RcjPIop5SRIb1ZnjtEhtFE"/>
    </SubClassOf>
    <SubClassOf>
        <Class IRI="http://webprotege.stanford.edu/R76Yuq8Nx8skRkgvRpCvorj"/>
        <Class IRI="http://webprotege.stanford.edu/RCiEzSpXHboaIDDnFlZZFhs"/>
    </SubClassOf>
    <SubClassOf>
        <Class IRI="http://webprotege.stanford.edu/R773kaWCFQJZncUWTArTInS"/>
        <Class IRI="http://webprotege.stanford.edu/RC5aa20nt5c1ifjJTv2ZDbh"/>
    </SubClassOf>
    <SubClassOf>
        <Class IRI="http://webprotege.stanford.edu/R773kaWCFQJZncUWTArTInS"/>
        <Class IRI="http://webprotege.stanford.edu/RDO1MFt4TuYWXnYKiFFRZ6s"/>
    </SubClassOf>
    <SubClassOf>
        <Class IRI="http://webprotege.stanford.edu/R77X7v38sxYue13zgMWfdYk"/>
        <Class IRI="http://webprotege.stanford.edu/R93EgQyEFosZQHwUggbH0Ne"/>
    </SubClassOf>
    <SubClassOf>
        <Class IRI="http://webprotege.stanford.edu/R77X7v38sxYue13zgMWfdYk"/>
        <Class IRI="http://webprotege.stanford.edu/R9hWE1rvFn2s0N7jut4AbyO"/>
    </SubClassOf>
    <SubClassOf>
        <Class IRI="http://webprotege.stanford.edu/R7AUBXK8bkpUQdLDmC99lXE"/>
        <Class IRI="http://webprotege.stanford.edu/R73c8eNLTY2L3ykKdee4J5W"/>
    </SubClassOf>
    <SubClassOf>
        <Class IRI="http://webprotege.stanford.edu/R7AUBXK8bkpUQdLDmC99lXE"/>
        <Class IRI="http://webprotege.stanford.edu/R8gB0YvQfK3j8X8flLEFlQW"/>
    </SubClassOf>
    <SubClassOf>
        <Class IRI="http://webprotege.stanford.edu/R7H4Kbw2gbUIxASLXwFB2uU"/>
        <Class IRI="http://webprotege.stanford.edu/R81WKyG6IbBpEXDCKzYHjTV"/>
    </SubClassOf>
    <SubClassOf>
        <Class IRI="http://webprotege.stanford.edu/R7HR5H3ktvW4FaL1Lf5lks"/>
        <Class IRI="http://webprotege.stanford.edu/RC7huUV0aau0fW7PotdrrAu"/>
    </SubClassOf>
    <SubClassOf>
        <Class IRI="http://webprotege.stanford.edu/R7Kkc7wset6WJ85zb7kwZmZ"/>
        <Class IRI="http://webprotege.stanford.edu/RCiEzSpXHboaIDDnFlZZFhs"/>
    </SubClassOf>
    <SubClassOf>
        <Class IRI="http://webprotege.stanford.edu/R7N9HLYxfxypcJmNaUXY5hc"/>
        <Class IRI="http://webprotege.stanford.edu/R73fdk40K4Xkmr5w7qGBQsa"/>
    </SubClassOf>
    <SubClassOf>
        <Class IRI="http://webprotege.stanford.edu/R7NBeGK1LXlXSLHnW8cPISu"/>
        <Class IRI="http://webprotege.stanford.edu/R8gvqUYSERTtITALcizgUZD"/>
    </SubClassOf>
    <SubClassOf>
        <Class IRI="http://webprotege.stanford.edu/R7PXCDxOmRGCNNFD3XBfd3X"/>
        <Class IRI="http://webprotege.stanford.edu/R7nc2h6zf31CWlXk4V4wbZW"/>
    </SubClassOf>
    <SubClassOf>
        <Class IRI="http://webprotege.stanford.edu/R7QWX6HrFzotZre1h2qMpsh"/>
        <Class IRI="http://webprotege.stanford.edu/R7i8jDoIwTLfKNCElWcc8BG"/>
    </SubClassOf>
    <SubClassOf>
        <Class IRI="http://webprotege.stanford.edu/R7QfUyFnsyAI5bJ7yMzUuM8"/>
        <Class IRI="http://webprotege.stanford.edu/R9r1ENcnKNcgeQHLsD4ccbl"/>
    </SubClassOf>
    <SubClassOf>
        <Class IRI="http://webprotege.stanford.edu/R7RSo4ATQ3f3hiMvJ6uSwYm"/>
        <Class IRI="http://webprotege.stanford.edu/RCiEzSpXHboaIDDnFlZZFhs"/>
    </SubClassOf>
    <SubClassOf>
        <Class IRI="http://webprotege.stanford.edu/R7Rmfq7mwdHIq2bi9OwL5wO"/>
        <Class IRI="http://webprotege.stanford.edu/RBivp3sDLngtpO3EDilc8ky"/>
    </SubClassOf>
    <SubClassOf>
        <Class IRI="http://webprotege.stanford.edu/R7S9yIFz5piWLFTzfBcIOLy"/>
        <Class IRI="http://webprotege.stanford.edu/RBtA4mR64vGNg7Ez3R4jm0P"/>
    </SubClassOf>
    <SubClassOf>
        <Class IRI="http://webprotege.stanford.edu/R7S9yIFz5piWLFTzfBcIOLy"/>
        <Class IRI="http://webprotege.stanford.edu/RY3xEOPD2h8kBQ7OgkKR4W"/>
    </SubClassOf>
    <SubClassOf>
        <Class IRI="http://webprotege.stanford.edu/R7SYTMXmr0J4IM8KF3qnLZH"/>
        <Class IRI="http://webprotege.stanford.edu/RCiEzSpXHboaIDDnFlZZFhs"/>
    </SubClassOf>
    <SubClassOf>
        <Class IRI="http://webprotege.stanford.edu/R7ToZ6GREbc2381tdp0YPAm"/>
        <Class IRI="http://webprotege.stanford.edu/Rfk7c0qIyOPXwQKXpNYg6K"/>
    </SubClassOf>
    <SubClassOf>
        <Class IRI="http://webprotege.stanford.edu/R7UlIDmkwaYxspMDrKq1uP4"/>
        <Class IRI="http://webprotege.stanford.edu/RCBJfBgDTtYcZx5Zh6LlyCs"/>
    </SubClassOf>
    <SubClassOf>
        <Class IRI="http://webprotege.stanford.edu/R7UlIDmkwaYxspMDrKq1uP4"/>
        <Class IRI="http://webprotege.stanford.edu/RjnyEdHj3Rv5uVcCV60j7n"/>
    </SubClassOf>
    <SubClassOf>
        <Class IRI="http://webprotege.stanford.edu/R7ViUHtk4j9BzfFzBrNDqyX"/>
        <Class IRI="http://webprotege.stanford.edu/R7Z2Tvo4U8jgkaIg4AvPCxz"/>
    </SubClassOf>
    <SubClassOf>
        <Class IRI="http://webprotege.stanford.edu/R7ViUHtk4j9BzfFzBrNDqyX"/>
        <Class IRI="http://webprotege.stanford.edu/Rfk7c0qIyOPXwQKXpNYg6K"/>
    </SubClassOf>
    <SubClassOf>
        <Class IRI="http://webprotege.stanford.edu/R7ViUHtk4j9BzfFzBrNDqyX"/>
        <Class IRI="http://webprotege.stanford.edu/RlHx0sckp7zA9iPkNk9Wm"/>
    </SubClassOf>
    <SubClassOf>
        <Class IRI="http://webprotege.stanford.edu/R7W1VRb8hGAsl8ogIfRabPc"/>
        <Class IRI="http://webprotege.stanford.edu/RBIM22bQ61opcc0PwncCV4l"/>
    </SubClassOf>
    <SubClassOf>
        <Class IRI="http://webprotege.stanford.edu/R7XlFBR4FnpTMJWGLUOaTgD"/>
        <Class IRI="http://webprotege.stanford.edu/RCEi8TEftiyqGmZH8gcOiE"/>
    </SubClassOf>
    <SubClassOf>
        <Class IRI="http://webprotege.stanford.edu/R7XlFBR4FnpTMJWGLUOaTgD"/>
        <Class IRI="http://webprotege.stanford.edu/RDO1MFt4TuYWXnYKiFFRZ6s"/>
    </SubClassOf>
    <SubClassOf>
        <Class IRI="http://webprotege.stanford.edu/R7Z2Tvo4U8jgkaIg4AvPCxz"/>
        <Class IRI="http://webprotege.stanford.edu/Rfk7c0qIyOPXwQKXpNYg6K"/>
    </SubClassOf>
    <SubClassOf>
        <Class IRI="http://webprotege.stanford.edu/R7c2GMaScHgZhhyhow7J5U8"/>
        <Class IRI="http://webprotege.stanford.edu/R8VtEWRW7hNtJZIk8bEuP38"/>
    </SubClassOf>
    <SubClassOf>
        <Class IRI="http://webprotege.stanford.edu/R7c2GMaScHgZhhyhow7J5U8"/>
        <Class IRI="http://webprotege.stanford.edu/Rjcg48Q6qbYiIFw5DwNDK0"/>
    </SubClassOf>
    <SubClassOf>
        <Class IRI="http://webprotege.stanford.edu/R7et9xCBpJX6yj8mVuFH1Jl"/>
        <Class IRI="http://webprotege.stanford.edu/R0qejk3tZz1wHHuAPQWvy4"/>
    </SubClassOf>
    <SubClassOf>
        <Class IRI="http://webprotege.stanford.edu/R7et9xCBpJX6yj8mVuFH1Jl"/>
        <Class IRI="http://webprotege.stanford.edu/RBIM22bQ61opcc0PwncCV4l"/>
    </SubClassOf>
    <SubClassOf>
        <Class IRI="http://webprotege.stanford.edu/R7fRWBLpFcJZG4NPQRjbqZK"/>
        <Class IRI="http://webprotege.stanford.edu/R9G1BADihj9iDdjZQeyphqm"/>
    </SubClassOf>
    <SubClassOf>
        <Class IRI="http://webprotege.stanford.edu/R7fRWBLpFcJZG4NPQRjbqZK"/>
        <Class IRI="http://webprotege.stanford.edu/RCBJfBgDTtYcZx5Zh6LlyCs"/>
    </SubClassOf>
    <SubClassOf>
        <Class IRI="http://webprotege.stanford.edu/R7fRWBLpFcJZG4NPQRjbqZK"/>
        <Class IRI="http://webprotege.stanford.edu/RjnyEdHj3Rv5uVcCV60j7n"/>
    </SubClassOf>
    <SubClassOf>
        <Class IRI="http://webprotege.stanford.edu/R7i8jDoIwTLfKNCElWcc8BG"/>
        <Class IRI="http://webprotege.stanford.edu/R83hOnp6F0duhnAintEs8z3"/>
    </SubClassOf>
    <SubClassOf>
        <Class IRI="http://webprotege.stanford.edu/R7jJNjpAvkmB1TlEKlzh2Vo"/>
        <Class IRI="http://webprotege.stanford.edu/R0qejk3tZz1wHHuAPQWvy4"/>
    </SubClassOf>
    <SubClassOf>
        <Class IRI="http://webprotege.stanford.edu/R7jJNjpAvkmB1TlEKlzh2Vo"/>
        <Class IRI="http://webprotege.stanford.edu/R7Z2Tvo4U8jgkaIg4AvPCxz"/>
    </SubClassOf>
    <SubClassOf>
        <Class IRI="http://webprotege.stanford.edu/R7jUhyWYvHP9ktMhapmiLwt"/>
        <Class IRI="http://webprotege.stanford.edu/R73c8eNLTY2L3ykKdee4J5W"/>
    </SubClassOf>
    <SubClassOf>
        <Class IRI="http://webprotege.stanford.edu/R7kyRyyDIqlURlWchIIJ3EV"/>
        <Class IRI="http://webprotege.stanford.edu/RBivp3sDLngtpO3EDilc8ky"/>
    </SubClassOf>
    <SubClassOf>
        <Class IRI="http://webprotege.stanford.edu/R7nZTF0d6Qg7xavU2EL9hpU"/>
        <Class IRI="http://webprotege.stanford.edu/R9hWE1rvFn2s0N7jut4AbyO"/>
    </SubClassOf>
    <SubClassOf>
        <Class IRI="http://webprotege.stanford.edu/R7nc2h6zf31CWlXk4V4wbZW"/>
        <Class IRI="http://webprotege.stanford.edu/RCa3KuepVZox0DxV86I9NJH"/>
    </SubClassOf>
    <SubClassOf>
        <Class IRI="http://webprotege.stanford.edu/R7o5e5fZliXnTHF1x1XppwB"/>
        <Class IRI="http://webprotege.stanford.edu/R9h9tI7hrbaWz8jjc6yR87T"/>
    </SubClassOf>
    <SubClassOf>
        <Class IRI="http://webprotege.stanford.edu/R7pXBcWWw8D57kix2vgnYsh"/>
        <Class IRI="http://webprotege.stanford.edu/RCgm4ra0hZYvjbyLXvM0rqa"/>
    </SubClassOf>
    <SubClassOf>
        <Class IRI="http://webprotege.stanford.edu/R7qS93HDiFtZ1V2YEQyUPVl"/>
        <Class IRI="http://webprotege.stanford.edu/RBivp3sDLngtpO3EDilc8ky"/>
    </SubClassOf>
    <SubClassOf>
        <Class IRI="http://webprotege.stanford.edu/R7ura4PWjRnOlxqx5WIzr2b"/>
        <Class IRI="http://webprotege.stanford.edu/RCiEzSpXHboaIDDnFlZZFhs"/>
    </SubClassOf>
    <SubClassOf>
        <Class IRI="http://webprotege.stanford.edu/R7vMNXtJhUjAyph6xYEsO8G"/>
        <Class IRI="http://webprotege.stanford.edu/RCiEzSpXHboaIDDnFlZZFhs"/>
    </SubClassOf>
    <SubClassOf>
        <Class IRI="http://webprotege.stanford.edu/R7wlYrhWGFBp2hD5lIbBsYG"/>
        <Class IRI="http://webprotege.stanford.edu/R9ACUjve59bA3qlKsq9EzLG"/>
    </SubClassOf>
    <SubClassOf>
        <Class IRI="http://webprotege.stanford.edu/R7z3hKHRHayADoA8WdvjjWq"/>
        <Class IRI="http://webprotege.stanford.edu/R76B3PEZ0uNe4ItSheGWfV2"/>
    </SubClassOf>
    <SubClassOf>
        <Class IRI="http://webprotege.stanford.edu/R80h669yWOx84652o4jbnqn"/>
        <Class IRI="http://webprotege.stanford.edu/R71dHiShY6HFNQarf5pxGvy"/>
    </SubClassOf>
    <SubClassOf>
        <Class IRI="http://webprotege.stanford.edu/R81WKyG6IbBpEXDCKzYHjTV"/>
        <Class IRI="http://webprotege.stanford.edu/R85BhWp0HjIDYujsf8QtGqI"/>
    </SubClassOf>
    <SubClassOf>
        <Class IRI="http://webprotege.stanford.edu/R820Cwm4WRZvyzquBE3Ujwx"/>
        <Class IRI="http://webprotege.stanford.edu/R94Y6KunxF9TfJE1B9pkgqR"/>
    </SubClassOf>
    <SubClassOf>
        <Class IRI="http://webprotege.stanford.edu/R822XueDKqBgNVhadILv75B"/>
        <Class IRI="http://webprotege.stanford.edu/RBivp3sDLngtpO3EDilc8ky"/>
    </SubClassOf>
    <SubClassOf>
        <Class IRI="http://webprotege.stanford.edu/R8258wfc1dOaznqF6yjYxeS"/>
        <Class IRI="http://webprotege.stanford.edu/RCiEzSpXHboaIDDnFlZZFhs"/>
    </SubClassOf>
    <SubClassOf>
        <Class IRI="http://webprotege.stanford.edu/R825v2b3pb1mwMxF9VTdLam"/>
        <Class IRI="http://webprotege.stanford.edu/RBY5vq2Zjl2MfnH2l68DgNi"/>
    </SubClassOf>
    <SubClassOf>
        <Class IRI="http://webprotege.stanford.edu/R82Ch2vpGGm2A288qfodCed"/>
        <Class IRI="http://webprotege.stanford.edu/RB0A6AyVrKBssxUw439mbsf"/>
    </SubClassOf>
    <SubClassOf>
        <Class IRI="http://webprotege.stanford.edu/R82bsMKn4Vk2V9D1L4ASGxl"/>
        <Class IRI="http://webprotege.stanford.edu/RC8xmoAiaBgpG1KplY3SXuF"/>
    </SubClassOf>
    <SubClassOf>
        <Class IRI="http://webprotege.stanford.edu/R83hOnp6F0duhnAintEs8z3"/>
        <Class IRI="http://webprotege.stanford.edu/RhSKVy4MkYXFeJgD5K7Qiq"/>
    </SubClassOf>
    <SubClassOf>
        <Class IRI="http://webprotege.stanford.edu/R849nD3A6oWKAHzk3HEQgL3"/>
        <Class IRI="http://webprotege.stanford.edu/R9mfat4LItlclzaw9ef7hfk"/>
    </SubClassOf>
    <SubClassOf>
        <Class IRI="http://webprotege.stanford.edu/R84PHgUingWxiFWPCLqOyfn"/>
        <Class IRI="http://webprotege.stanford.edu/RBivp3sDLngtpO3EDilc8ky"/>
    </SubClassOf>
    <SubClassOf>
        <Class IRI="http://webprotege.stanford.edu/R85BhWp0HjIDYujsf8QtGqI"/>
        <Class IRI="http://webprotege.stanford.edu/R79YUpwGpxa1Oe2MVqpbWRm"/>
    </SubClassOf>
    <SubClassOf>
        <Class IRI="http://webprotege.stanford.edu/R85NDMoxBc4mgfQEba9JC9z"/>
        <Class IRI="http://webprotege.stanford.edu/R8VtEWRW7hNtJZIk8bEuP38"/>
    </SubClassOf>
    <SubClassOf>
        <Class IRI="http://webprotege.stanford.edu/R85NDMoxBc4mgfQEba9JC9z"/>
        <Class IRI="http://webprotege.stanford.edu/RDcz4XceOcT4OjqorauX9X1"/>
    </SubClassOf>
    <SubClassOf>
        <Class IRI="http://webprotege.stanford.edu/R85NDMoxBc4mgfQEba9JC9z"/>
        <Class IRI="http://webprotege.stanford.edu/Ru9crQSLrwoKpiUAP82GHN"/>
    </SubClassOf>
    <SubClassOf>
        <Class IRI="http://webprotege.stanford.edu/R87SpBOqfTmrbE1bbnrxQME"/>
        <Class IRI="http://webprotege.stanford.edu/RPoNv3XQuHj83cSFbycTfP"/>
    </SubClassOf>
    <SubClassOf>
        <Class IRI="http://webprotege.stanford.edu/R87jU3pxxx2hl6ki0nfkic2"/>
        <Class IRI="http://webprotege.stanford.edu/RBivp3sDLngtpO3EDilc8ky"/>
    </SubClassOf>
    <SubClassOf>
        <Class IRI="http://webprotege.stanford.edu/R88MBCIJLC9O1XsTwclmxP1"/>
        <Class IRI="http://webprotege.stanford.edu/RcjPIop5SRIb1ZnjtEhtFE"/>
    </SubClassOf>
    <SubClassOf>
        <Class IRI="http://webprotege.stanford.edu/R89UghLhn2foT5S43X2mCig"/>
        <Class IRI="http://webprotege.stanford.edu/R7c2GMaScHgZhhyhow7J5U8"/>
    </SubClassOf>
    <SubClassOf>
        <Class IRI="http://webprotege.stanford.edu/R8BSpqaNPiXE10TitmDApON"/>
        <Class IRI="http://webprotege.stanford.edu/RC8xmoAiaBgpG1KplY3SXuF"/>
    </SubClassOf>
    <SubClassOf>
        <Class IRI="http://webprotege.stanford.edu/R8Co0GQg5pTjRB2wDhrPfN6"/>
        <Class IRI="http://webprotege.stanford.edu/R0twopYxT4JBNuBSCNida5"/>
    </SubClassOf>
    <SubClassOf>
        <Class IRI="http://webprotege.stanford.edu/R8Dtvz3cOceZ6CJFojjmT5Q"/>
        <Class IRI="http://webprotege.stanford.edu/RD1v3UAbIfWqGNr3GyrB36c"/>
    </SubClassOf>
    <SubClassOf>
        <Class IRI="http://webprotege.stanford.edu/R8EUX4W3CRcc3o67vs7OnHt"/>
        <Class IRI="http://webprotege.stanford.edu/RwRAsj7DJ9LpF5yHN8Lxpc"/>
    </SubClassOf>
    <SubClassOf>
        <Class IRI="http://webprotege.stanford.edu/R8HpwbaCtsQs5UWZTxf28sL"/>
        <Class IRI="http://webprotege.stanford.edu/RB0A6AyVrKBssxUw439mbsf"/>
    </SubClassOf>
    <SubClassOf>
        <Class IRI="http://webprotege.stanford.edu/R8Joabt02dISqvki7RjdlK4"/>
        <Class IRI="http://webprotege.stanford.edu/RBt1lXaa4hhzxN5R7Q8iGJC"/>
    </SubClassOf>
    <SubClassOf>
        <Class IRI="http://webprotege.stanford.edu/R8KsUjXiIsogrOn4NeTVpg6"/>
        <Class IRI="http://webprotege.stanford.edu/R89UghLhn2foT5S43X2mCig"/>
    </SubClassOf>
    <SubClassOf>
        <Class IRI="http://webprotege.stanford.edu/R8LZpAX8wa0LYnF30agyivG"/>
        <Class IRI="http://webprotege.stanford.edu/R85BhWp0HjIDYujsf8QtGqI"/>
    </SubClassOf>
    <SubClassOf>
        <Class IRI="http://webprotege.stanford.edu/R8LbxGYyDRrR3DecoSxIHbW"/>
        <Class IRI="http://webprotege.stanford.edu/RB0A6AyVrKBssxUw439mbsf"/>
    </SubClassOf>
    <SubClassOf>
        <Class IRI="http://webprotege.stanford.edu/R8O6U0es8CieN6jWzLGgW8O"/>
        <Class IRI="http://webprotege.stanford.edu/RCdB9rAhtug4wepdVJIn2oC"/>
    </SubClassOf>
    <SubClassOf>
        <Class IRI="http://webprotege.stanford.edu/R8PX886bCje3Li8oPHyRIxF"/>
        <Class IRI="http://webprotege.stanford.edu/RD1v3UAbIfWqGNr3GyrB36c"/>
    </SubClassOf>
    <SubClassOf>
        <Class IRI="http://webprotege.stanford.edu/R8RPXl0sfNdnAKY9ydRkXnv"/>
        <Class IRI="http://webprotege.stanford.edu/RGCu3iGtba103qJS775or8"/>
    </SubClassOf>
    <SubClassOf>
        <Class IRI="http://webprotege.stanford.edu/R8Rw4r7YvQFwjhsjKiHQYWI"/>
        <Class IRI="http://webprotege.stanford.edu/RC7huUV0aau0fW7PotdrrAu"/>
    </SubClassOf>
    <SubClassOf>
        <Class IRI="http://webprotege.stanford.edu/R8SNca2N8ooTUEgNIopjwb6"/>
        <Class IRI="http://webprotege.stanford.edu/R9ACUjve59bA3qlKsq9EzLG"/>
    </SubClassOf>
    <SubClassOf>
        <Class IRI="http://webprotege.stanford.edu/R8T4ouXLWC2m2J7eSjeEeUU"/>
        <Class IRI="http://webprotege.stanford.edu/R8bYZA1APMaqznIBOvc8r7M"/>
    </SubClassOf>
    <SubClassOf>
        <Class IRI="http://webprotege.stanford.edu/R8TFRrmk2YRrHId9SqnidYZ"/>
        <Class IRI="http://webprotege.stanford.edu/R0qejk3tZz1wHHuAPQWvy4"/>
    </SubClassOf>
    <SubClassOf>
        <Class IRI="http://webprotege.stanford.edu/R8TFRrmk2YRrHId9SqnidYZ"/>
        <Class IRI="http://webprotege.stanford.edu/RtKmoXW8o7PoKaRZWriUJA"/>
    </SubClassOf>
    <SubClassOf>
        <Class IRI="http://webprotege.stanford.edu/R8UOxFTqcKc6mIPvHg7hDiF"/>
        <Class IRI="http://webprotege.stanford.edu/RCd2Jcm4AKhhDgPJpbYvutk"/>
    </SubClassOf>
    <SubClassOf>
        <Class IRI="http://webprotege.stanford.edu/R8Uof6kFZb8TZRVZD1gG3HI"/>
        <Class IRI="http://webprotege.stanford.edu/RDO1MFt4TuYWXnYKiFFRZ6s"/>
    </SubClassOf>
    <SubClassOf>
        <Class IRI="http://webprotege.stanford.edu/R8VtEWRW7hNtJZIk8bEuP38"/>
        <Class IRI="http://webprotege.stanford.edu/R8gB0YvQfK3j8X8flLEFlQW"/>
    </SubClassOf>
    <SubClassOf>
        <Class IRI="http://webprotege.stanford.edu/R8WPwT2SxZmf4oEhY5g9PCi"/>
        <Class IRI="http://webprotege.stanford.edu/RC8xmoAiaBgpG1KplY3SXuF"/>
    </SubClassOf>
    <SubClassOf>
        <Class IRI="http://webprotege.stanford.edu/R8WUHT8azpNZgTmFbdYSPwq"/>
        <Class IRI="http://webprotege.stanford.edu/R7et9xCBpJX6yj8mVuFH1Jl"/>
    </SubClassOf>
    <SubClassOf>
        <Class IRI="http://webprotege.stanford.edu/R8WZPOXvpxt6z0yqhkdchqZ"/>
        <Class IRI="http://webprotege.stanford.edu/RBivp3sDLngtpO3EDilc8ky"/>
    </SubClassOf>
    <SubClassOf>
        <Class IRI="http://webprotege.stanford.edu/R8X90yUwW8vfVhr5OJWG3JL"/>
        <Class IRI="http://webprotege.stanford.edu/R97ZuIeH9qCvsuv0WExHnS0"/>
    </SubClassOf>
    <SubClassOf>
        <Class IRI="http://webprotege.stanford.edu/R8XrQB8oOuaFVuNZ0RcuaCJ"/>
        <Class IRI="http://webprotege.stanford.edu/RGCu3iGtba103qJS775or8"/>
    </SubClassOf>
    <SubClassOf>
        <Class IRI="http://webprotege.stanford.edu/R8YTgMJldb0fFQjr4ZhDthf"/>
        <Class IRI="http://webprotege.stanford.edu/R76B3PEZ0uNe4ItSheGWfV2"/>
    </SubClassOf>
    <SubClassOf>
        <Class IRI="http://webprotege.stanford.edu/R8Yvsb7JLT4m8jo0qISYirK"/>
        <Class IRI="http://webprotege.stanford.edu/RRNTnsBr43utMEdMPkOJ7A"/>
    </SubClassOf>
    <SubClassOf>
        <Class IRI="http://webprotege.stanford.edu/R8Zq6U8zQXHauGFKVObfhKK"/>
        <Class IRI="http://webprotege.stanford.edu/RGCu3iGtba103qJS775or8"/>
    </SubClassOf>
    <SubClassOf>
        <Class IRI="http://webprotege.stanford.edu/R8bYZA1APMaqznIBOvc8r7M"/>
        <Class IRI="http://webprotege.stanford.edu/RBIM22bQ61opcc0PwncCV4l"/>
    </SubClassOf>
    <SubClassOf>
        <Class IRI="http://webprotege.stanford.edu/R8bYZA1APMaqznIBOvc8r7M"/>
        <Class IRI="http://webprotege.stanford.edu/RGCOhp0rnx6Awkp8E1eZEX"/>
    </SubClassOf>
    <SubClassOf>
        <Class IRI="http://webprotege.stanford.edu/R8bm7hYWOnEipMAwJzD5wfq"/>
        <Class IRI="http://webprotege.stanford.edu/R9d7BCJ1LjNb38jPge76xFc"/>
    </SubClassOf>
    <SubClassOf>
        <Class IRI="http://webprotege.stanford.edu/R8bm7hYWOnEipMAwJzD5wfq"/>
        <Class IRI="http://webprotege.stanford.edu/RhzeZDXvy5GRZnsyk0Uwmd"/>
    </SubClassOf>
    <SubClassOf>
        <Class IRI="http://webprotege.stanford.edu/R8cQQeEM5VhFsecMsK9hREo"/>
        <Class IRI="http://webprotege.stanford.edu/RC8xmoAiaBgpG1KplY3SXuF"/>
    </SubClassOf>
    <SubClassOf>
        <Class IRI="http://webprotege.stanford.edu/R8cwsqRUg20WuRnFH6Q4DQs"/>
        <Class IRI="http://webprotege.stanford.edu/RGCu3iGtba103qJS775or8"/>
    </SubClassOf>
    <SubClassOf>
        <Class IRI="http://webprotege.stanford.edu/R8ei0oteeP08sCAWqbHwRQh"/>
        <Class IRI="http://webprotege.stanford.edu/RCiEzSpXHboaIDDnFlZZFhs"/>
    </SubClassOf>
    <SubClassOf>
        <Class IRI="http://webprotege.stanford.edu/R8gB0YvQfK3j8X8flLEFlQW"/>
        <Class IRI="http://webprotege.stanford.edu/Rjcg48Q6qbYiIFw5DwNDK0"/>
    </SubClassOf>
    <SubClassOf>
        <Class IRI="http://webprotege.stanford.edu/R8gvqUYSERTtITALcizgUZD"/>
        <Class IRI="http://webprotege.stanford.edu/RCvhHRgiTw3ddKQ9N403Fku"/>
    </SubClassOf>
    <SubClassOf>
        <Class IRI="http://webprotege.stanford.edu/R8jfKJNg7eottHtVG31zt5G"/>
        <Class IRI="http://webprotege.stanford.edu/R91EOICc35TnCFYxQarOp72"/>
    </SubClassOf>
    <SubClassOf>
        <Class IRI="http://webprotege.stanford.edu/R8krglN2RQ9thR4TOKioDsp"/>
        <Class IRI="http://webprotege.stanford.edu/RDz3TgfxCQV7jSOSueB7GQ8"/>
    </SubClassOf>
    <SubClassOf>
        <Class IRI="http://webprotege.stanford.edu/R8l9Jswgst7syTO5By6pfbR"/>
        <Class IRI="http://webprotege.stanford.edu/RCZDjW7yjapbUS8wLfrA7QT"/>
    </SubClassOf>
    <SubClassOf>
        <Class IRI="http://webprotege.stanford.edu/R8lLIb25B1Au7EBj1tLTG3J"/>
        <Class IRI="http://webprotege.stanford.edu/R7ToZ6GREbc2381tdp0YPAm"/>
    </SubClassOf>
    <SubClassOf>
        <Class IRI="http://webprotege.stanford.edu/R8mIbN9cJ5b8A7FNpBk89Sa"/>
        <Class IRI="http://webprotege.stanford.edu/RQOuAzM2Fp0UUvkWvyQiFu"/>
    </SubClassOf>
    <SubClassOf>
        <Class IRI="http://webprotege.stanford.edu/R8mptW7ls3fT3br3vrYeWau"/>
        <Class IRI="http://webprotege.stanford.edu/RBXUIyUPCnlueypx07n0Chl"/>
    </SubClassOf>
    <SubClassOf>
        <Class IRI="http://webprotege.stanford.edu/R8nAxuao1zxV6AHhS9GHPFP"/>
        <Class IRI="http://webprotege.stanford.edu/RDcz4XceOcT4OjqorauX9X1"/>
    </SubClassOf>
    <SubClassOf>
        <Class IRI="http://webprotege.stanford.edu/R8nAxuao1zxV6AHhS9GHPFP"/>
        <Class IRI="http://webprotege.stanford.edu/RGf6ifFilu0dKOXLV8fEgV"/>
    </SubClassOf>
    <SubClassOf>
        <Class IRI="http://webprotege.stanford.edu/R8nVeMWt36GZYIY9weYvJTC"/>
        <Class IRI="http://webprotege.stanford.edu/RBivp3sDLngtpO3EDilc8ky"/>
    </SubClassOf>
    <SubClassOf>
        <Class IRI="http://webprotege.stanford.edu/R8qBVqwKyBMqs9AJJcxre8x"/>
        <Class IRI="http://webprotege.stanford.edu/RCiEzSpXHboaIDDnFlZZFhs"/>
    </SubClassOf>
    <SubClassOf>
        <Class IRI="http://webprotege.stanford.edu/R8r40RKFA8xWjze7WD3FUhs"/>
        <Class IRI="http://webprotege.stanford.edu/RRNTnsBr43utMEdMPkOJ7A"/>
    </SubClassOf>
    <SubClassOf>
        <Class IRI="http://webprotege.stanford.edu/R8rd6JQtkxsOlyBE2ZVhmMZ"/>
        <Class IRI="http://webprotege.stanford.edu/R7o5e5fZliXnTHF1x1XppwB"/>
    </SubClassOf>
    <SubClassOf>
        <Class IRI="http://webprotege.stanford.edu/R8tHAGTPdDfTZraveXgZB65"/>
        <Class IRI="http://webprotege.stanford.edu/RDcThziaqgp6B451ak21pCy"/>
    </SubClassOf>
    <SubClassOf>
        <Class IRI="http://webprotege.stanford.edu/R8u6ZOyUmyuYu61bCGg0odW"/>
        <Class IRI="http://webprotege.stanford.edu/RB0A6AyVrKBssxUw439mbsf"/>
    </SubClassOf>
    <SubClassOf>
        <Class IRI="http://webprotege.stanford.edu/R8vVmiJ6lt3YlbLEUIwNGjf"/>
        <Class IRI="http://webprotege.stanford.edu/R9ACUjve59bA3qlKsq9EzLG"/>
    </SubClassOf>
    <SubClassOf>
        <Class IRI="http://webprotege.stanford.edu/R8zFtX8VkNedpzEJVPbJi28"/>
        <Class IRI="http://webprotege.stanford.edu/RhzeZDXvy5GRZnsyk0Uwmd"/>
    </SubClassOf>
    <SubClassOf>
        <Class IRI="http://webprotege.stanford.edu/R91EOICc35TnCFYxQarOp72"/>
        <Class IRI="http://webprotege.stanford.edu/RGCu3iGtba103qJS775or8"/>
    </SubClassOf>
    <SubClassOf>
        <Class IRI="http://webprotege.stanford.edu/R91LWAXHrr7BgIKIHHPHq8R"/>
        <Class IRI="http://webprotege.stanford.edu/RC12a2SauR0qY65GPnTCUuY"/>
    </SubClassOf>
    <SubClassOf>
        <Class IRI="http://webprotege.stanford.edu/R91kbYtBM9fjPEVASO8Glsk"/>
        <Class IRI="http://webprotege.stanford.edu/R9h9tI7hrbaWz8jjc6yR87T"/>
    </SubClassOf>
    <SubClassOf>
        <Class IRI="http://webprotege.stanford.edu/R92UcpaRyjrjhKLjVgWmvBB"/>
        <Class IRI="http://webprotege.stanford.edu/RBivp3sDLngtpO3EDilc8ky"/>
    </SubClassOf>
    <SubClassOf>
        <Class IRI="http://webprotege.stanford.edu/R92VczZ3AVq1MXsKbxf8zhn"/>
        <Class IRI="http://webprotege.stanford.edu/RCiEzSpXHboaIDDnFlZZFhs"/>
    </SubClassOf>
    <SubClassOf>
        <Class IRI="http://webprotege.stanford.edu/R936QRvg0iZuChcVoRXdwSw"/>
        <Class IRI="http://webprotege.stanford.edu/RGCu3iGtba103qJS775or8"/>
    </SubClassOf>
    <SubClassOf>
        <Class IRI="http://webprotege.stanford.edu/R93EgQyEFosZQHwUggbH0Ne"/>
        <Class IRI="http://webprotege.stanford.edu/RCdB9rAhtug4wepdVJIn2oC"/>
    </SubClassOf>
    <SubClassOf>
        <Class IRI="http://webprotege.stanford.edu/R93EgQyEFosZQHwUggbH0Ne"/>
        <Class IRI="http://webprotege.stanford.edu/RhzeZDXvy5GRZnsyk0Uwmd"/>
    </SubClassOf>
    <SubClassOf>
        <Class IRI="http://webprotege.stanford.edu/R949wON4MobFNM5nLnfoiS0"/>
        <Class IRI="http://webprotege.stanford.edu/RCiEzSpXHboaIDDnFlZZFhs"/>
    </SubClassOf>
    <SubClassOf>
        <Class IRI="http://webprotege.stanford.edu/R94DE4tETxwtcn8tVoYh1wF"/>
        <Class IRI="http://webprotege.stanford.edu/RC8xmoAiaBgpG1KplY3SXuF"/>
    </SubClassOf>
    <SubClassOf>
        <Class IRI="http://webprotege.stanford.edu/R94Y6KunxF9TfJE1B9pkgqR"/>
        <Class IRI="http://webprotege.stanford.edu/RBKCMyjsb9ThX5nLnP845nq"/>
    </SubClassOf>
    <SubClassOf>
        <Class IRI="http://webprotege.stanford.edu/R94rBw7AFXVTS8ZEDnXWaK"/>
        <Class IRI="http://webprotege.stanford.edu/RGCu3iGtba103qJS775or8"/>
    </SubClassOf>
    <SubClassOf>
        <Class IRI="http://webprotege.stanford.edu/R95UyIZqsJnx7mBK3a30NDN"/>
        <Class IRI="http://webprotege.stanford.edu/RCZDjW7yjapbUS8wLfrA7QT"/>
    </SubClassOf>
    <SubClassOf>
        <Class IRI="http://webprotege.stanford.edu/R95hCzKuDcXlyz3b3Q3LFOu"/>
        <Class IRI="http://webprotege.stanford.edu/RCiEzSpXHboaIDDnFlZZFhs"/>
    </SubClassOf>
    <SubClassOf>
        <Class IRI="http://webprotege.stanford.edu/R96Qca3Cnvwbnq44l9PjIYT"/>
        <Class IRI="http://webprotege.stanford.edu/RC8xmoAiaBgpG1KplY3SXuF"/>
    </SubClassOf>
    <SubClassOf>
        <Class IRI="http://webprotege.stanford.edu/R97ZuIeH9qCvsuv0WExHnS0"/>
        <Class IRI="http://webprotege.stanford.edu/R9DLChjNAPZy2kUpvnR3wVQ"/>
    </SubClassOf>
    <SubClassOf>
        <Class IRI="http://webprotege.stanford.edu/R99LlciT0l4xO6nc6LBXzx5"/>
        <Class IRI="http://webprotege.stanford.edu/R9hWE1rvFn2s0N7jut4AbyO"/>
    </SubClassOf>
    <SubClassOf>
        <Class IRI="http://webprotege.stanford.edu/R99LlciT0l4xO6nc6LBXzx5"/>
        <Class IRI="http://webprotege.stanford.edu/RDmizVo2PbTucx9cBsD4Cmv"/>
    </SubClassOf>
    <SubClassOf>
        <Class IRI="http://webprotege.stanford.edu/R9ACUjve59bA3qlKsq9EzLG"/>
        <Class IRI="http://webprotege.stanford.edu/RhSKVy4MkYXFeJgD5K7Qiq"/>
    </SubClassOf>
    <SubClassOf>
        <Class IRI="http://webprotege.stanford.edu/R9DLChjNAPZy2kUpvnR3wVQ"/>
        <Class IRI="http://webprotege.stanford.edu/R9h9tI7hrbaWz8jjc6yR87T"/>
    </SubClassOf>
    <SubClassOf>
        <Class IRI="http://webprotege.stanford.edu/R9EhNiRI5xgM6cQzPgWgNYA"/>
        <Class IRI="http://webprotege.stanford.edu/R88MBCIJLC9O1XsTwclmxP1"/>
    </SubClassOf>
    <SubClassOf>
        <Class IRI="http://webprotege.stanford.edu/R9EhNiRI5xgM6cQzPgWgNYA"/>
        <Class IRI="http://webprotege.stanford.edu/RBs4XiDRyiYKYa6EAGVCy3D"/>
    </SubClassOf>
    <SubClassOf>
        <Class IRI="http://webprotege.stanford.edu/R9G1BADihj9iDdjZQeyphqm"/>
        <Class IRI="http://webprotege.stanford.edu/RhzeZDXvy5GRZnsyk0Uwmd"/>
    </SubClassOf>
    <SubClassOf>
        <Class IRI="http://webprotege.stanford.edu/R9G1BADihj9iDdjZQeyphqm"/>
        <Class IRI="http://webprotege.stanford.edu/RjnyEdHj3Rv5uVcCV60j7n"/>
    </SubClassOf>
    <SubClassOf>
        <Class IRI="http://webprotege.stanford.edu/R9GkiOkmIbTrVNezWa0e6p4"/>
        <Class IRI="http://webprotege.stanford.edu/RB0A6AyVrKBssxUw439mbsf"/>
    </SubClassOf>
    <SubClassOf>
        <Class IRI="http://webprotege.stanford.edu/R9Ja22KJLy93d0G0tfuHa3A"/>
        <Class IRI="http://webprotege.stanford.edu/RCiEzSpXHboaIDDnFlZZFhs"/>
    </SubClassOf>
    <SubClassOf>
        <Class IRI="http://webprotege.stanford.edu/R9MS5Oh5oYDVL8OBF5rGLJz"/>
        <Class IRI="http://webprotege.stanford.edu/R8X90yUwW8vfVhr5OJWG3JL"/>
    </SubClassOf>
    <SubClassOf>
        <Class IRI="http://webprotege.stanford.edu/R9MS5Oh5oYDVL8OBF5rGLJz"/>
        <Class IRI="http://webprotege.stanford.edu/RDz3TgfxCQV7jSOSueB7GQ8"/>
    </SubClassOf>
    <SubClassOf>
        <Class IRI="http://webprotege.stanford.edu/R9Mgrn7xjlMFIJEsEyLJQEA"/>
        <Class IRI="http://webprotege.stanford.edu/RCiEzSpXHboaIDDnFlZZFhs"/>
    </SubClassOf>
    <SubClassOf>
        <Class IRI="http://webprotege.stanford.edu/R9MsqDi0GopOXXIo2xfly64"/>
        <Class IRI="http://webprotege.stanford.edu/Rfk7c0qIyOPXwQKXpNYg6K"/>
    </SubClassOf>
    <SubClassOf>
        <Class IRI="http://webprotege.stanford.edu/R9O4bbE35766e3UuvdRN3Tj"/>
        <Class IRI="http://webprotege.stanford.edu/RBY5vq2Zjl2MfnH2l68DgNi"/>
    </SubClassOf>
    <SubClassOf>
        <Class IRI="http://webprotege.stanford.edu/R9PG8KCmv2LQhjJ4FEgtT1h"/>
        <Class IRI="http://webprotege.stanford.edu/RCiEzSpXHboaIDDnFlZZFhs"/>
    </SubClassOf>
    <SubClassOf>
        <Class IRI="http://webprotege.stanford.edu/R9PMIgOVIXundsy8zA2hCb"/>
        <Class IRI="http://webprotege.stanford.edu/RBt1lXaa4hhzxN5R7Q8iGJC"/>
    </SubClassOf>
    <SubClassOf>
        <Class IRI="http://webprotege.stanford.edu/R9PldeK3KD5tWxLim3hs1et"/>
        <Class IRI="http://webprotege.stanford.edu/Ru9crQSLrwoKpiUAP82GHN"/>
    </SubClassOf>
    <SubClassOf>
        <Class IRI="http://webprotege.stanford.edu/R9R9E1NwsDcTA5WpyEvbztc"/>
        <Class IRI="http://webprotege.stanford.edu/R9O4bbE35766e3UuvdRN3Tj"/>
    </SubClassOf>
    <SubClassOf>
        <Class IRI="http://webprotege.stanford.edu/R9TaogXFOla0HSZavpjsXUA"/>
        <Class IRI="http://webprotege.stanford.edu/R92UcpaRyjrjhKLjVgWmvBB"/>
    </SubClassOf>
    <SubClassOf>
        <Class IRI="http://webprotege.stanford.edu/R9TrmKXlEJ0WkU9dJPsgsU1"/>
        <Class IRI="http://webprotege.stanford.edu/RGCu3iGtba103qJS775or8"/>
    </SubClassOf>
    <SubClassOf>
        <Class IRI="http://webprotege.stanford.edu/R9WTAjtENqUmMkTWTLo150U"/>
        <Class IRI="http://webprotege.stanford.edu/RBivp3sDLngtpO3EDilc8ky"/>
    </SubClassOf>
    <SubClassOf>
        <Class IRI="http://webprotege.stanford.edu/R9Yqn24vPIjPhGRBN9EfrYg"/>
        <Class IRI="http://webprotege.stanford.edu/RDooe2viajWXu7m0jyqfYKo"/>
    </SubClassOf>
    <SubClassOf>
        <Class IRI="http://webprotege.stanford.edu/R9anEYWmc90EgTbtuakAuim"/>
        <Class IRI="http://webprotege.stanford.edu/RCdB9rAhtug4wepdVJIn2oC"/>
    </SubClassOf>
    <SubClassOf>
        <Class IRI="http://webprotege.stanford.edu/R9anEYWmc90EgTbtuakAuim"/>
        <Class IRI="http://webprotege.stanford.edu/RhzeZDXvy5GRZnsyk0Uwmd"/>
    </SubClassOf>
    <SubClassOf>
        <Class IRI="http://webprotege.stanford.edu/R9axyRwMX1SUFvBoNIYORRp"/>
        <Class IRI="http://webprotege.stanford.edu/RCmse9c0fwDUp3rx9Zqz7Bk"/>
    </SubClassOf>
    <SubClassOf>
        <Class IRI="http://webprotege.stanford.edu/R9cV8jALIyjGqihfjoz5IJz"/>
        <Class IRI="http://webprotege.stanford.edu/RYNzSL3L0Xp4vLDyZEYcSR"/>
    </SubClassOf>
    <SubClassOf>
        <Class IRI="http://webprotege.stanford.edu/R9cmUSgUQeZ18WYtlFGw78C"/>
        <Class IRI="http://webprotege.stanford.edu/R81WKyG6IbBpEXDCKzYHjTV"/>
    </SubClassOf>
    <SubClassOf>
        <Class IRI="http://webprotege.stanford.edu/R9d7BCJ1LjNb38jPge76xFc"/>
        <Class IRI="http://webprotege.stanford.edu/RCdB9rAhtug4wepdVJIn2oC"/>
    </SubClassOf>
    <SubClassOf>
        <Class IRI="http://webprotege.stanford.edu/R9dTN5INsCMXylG4jQBaGXQ"/>
        <Class IRI="http://webprotege.stanford.edu/R89UghLhn2foT5S43X2mCig"/>
    </SubClassOf>
    <SubClassOf>
        <Class IRI="http://webprotege.stanford.edu/R9f8Ce73azAdM0X2kkea1Sf"/>
        <Class IRI="http://webprotege.stanford.edu/R0M2HBvX3usRBjFjUa2ZjX"/>
    </SubClassOf>
    <SubClassOf>
        <Class IRI="http://webprotege.stanford.edu/R9fYvskMFZ3IUJL9dWdQ3PM"/>
        <Class IRI="http://webprotege.stanford.edu/RCiEzSpXHboaIDDnFlZZFhs"/>
    </SubClassOf>
    <SubClassOf>
        <Class IRI="http://webprotege.stanford.edu/R9hWE1rvFn2s0N7jut4AbyO"/>
        <Class IRI="http://webprotege.stanford.edu/R81WKyG6IbBpEXDCKzYHjTV"/>
    </SubClassOf>
    <SubClassOf>
        <Class IRI="http://webprotege.stanford.edu/R9ig00mvg3TR5NRcllbhzG9"/>
        <Class IRI="http://webprotege.stanford.edu/RBKCMyjsb9ThX5nLnP845nq"/>
    </SubClassOf>
    <SubClassOf>
        <Class IRI="http://webprotege.stanford.edu/R9j0a6fm2XWyLDN7x2oHjx9"/>
        <Class IRI="http://webprotege.stanford.edu/RBciooVFyOXDUUoF7I7stqN"/>
    </SubClassOf>
    <SubClassOf>
        <Class IRI="http://webprotege.stanford.edu/R9jhnzqsNMiF3Rdav1KDoPY"/>
        <Class IRI="http://webprotege.stanford.edu/RBIM22bQ61opcc0PwncCV4l"/>
    </SubClassOf>
    <SubClassOf>
        <Class IRI="http://webprotege.stanford.edu/R9jhnzqsNMiF3Rdav1KDoPY"/>
        <Class IRI="http://webprotege.stanford.edu/RBnuVQH2MFsmUP1nkAYouoA"/>
    </SubClassOf>
    <SubClassOf>
        <Class IRI="http://webprotege.stanford.edu/R9kmuveZZNkWDiGey3HCcWT"/>
        <Class IRI="http://webprotege.stanford.edu/RlEHYSeeOZMg3FVAsNx7UK"/>
    </SubClassOf>
    <SubClassOf>
        <Class IRI="http://webprotege.stanford.edu/R9lLxME25HZu6d1NbJ27KCL"/>
        <Class IRI="http://webprotege.stanford.edu/RCvhHRgiTw3ddKQ9N403Fku"/>
    </SubClassOf>
    <SubClassOf>
        <Class IRI="http://webprotege.stanford.edu/R9mei1f6Uzq2c6Vk84br86J"/>
        <Class IRI="http://webprotege.stanford.edu/RCiEzSpXHboaIDDnFlZZFhs"/>
    </SubClassOf>
    <SubClassOf>
        <Class IRI="http://webprotege.stanford.edu/R9mfat4LItlclzaw9ef7hfk"/>
        <Class IRI="http://webprotege.stanford.edu/R9RWQ2zEimTPNE489Jzt1d"/>
    </SubClassOf>
    <SubClassOf>
        <Class IRI="http://webprotege.stanford.edu/R9nh4JwVcKSJJVryXzxkK2E"/>
        <Class IRI="http://webprotege.stanford.edu/RYNzSL3L0Xp4vLDyZEYcSR"/>
    </SubClassOf>
    <SubClassOf>
        <Class IRI="http://webprotege.stanford.edu/R9njnnwb9JvUeNbCsDSdpf7"/>
        <Class IRI="http://webprotege.stanford.edu/RB0A6AyVrKBssxUw439mbsf"/>
    </SubClassOf>
    <SubClassOf>
        <Class IRI="http://webprotege.stanford.edu/R9q1O7MneL3RGzkVUsOatv8"/>
        <Class IRI="http://webprotege.stanford.edu/R9RWQ2zEimTPNE489Jzt1d"/>
    </SubClassOf>
    <SubClassOf>
        <Class IRI="http://webprotege.stanford.edu/R9qMhnJOaajbMLYYOkfjvF3"/>
        <Class IRI="http://webprotege.stanford.edu/R9O4bbE35766e3UuvdRN3Tj"/>
    </SubClassOf>
    <SubClassOf>
        <Class IRI="http://webprotege.stanford.edu/R9r1ENcnKNcgeQHLsD4ccbl"/>
        <Class IRI="http://webprotege.stanford.edu/R8VtEWRW7hNtJZIk8bEuP38"/>
    </SubClassOf>
    <SubClassOf>
        <Class IRI="http://webprotege.stanford.edu/R9r1ENcnKNcgeQHLsD4ccbl"/>
        <Class IRI="http://webprotege.stanford.edu/R8gB0YvQfK3j8X8flLEFlQW"/>
    </SubClassOf>
    <SubClassOf>
        <Class IRI="http://webprotege.stanford.edu/R9vSd7HdlyaSVr5c25ZS6xE"/>
        <Class IRI="http://webprotege.stanford.edu/RmL2qr7x8lzz9BDL8ngBiw"/>
    </SubClassOf>
    <SubClassOf>
        <Class IRI="http://webprotege.stanford.edu/R9vyUcjr6sui2y7A5a3PH54"/>
        <Class IRI="http://webprotege.stanford.edu/R76B3PEZ0uNe4ItSheGWfV2"/>
    </SubClassOf>
    <SubClassOf>
        <Class IRI="http://webprotege.stanford.edu/R9w7MUzjQWjsSXvZowKAvCC"/>
        <Class IRI="http://webprotege.stanford.edu/R89UghLhn2foT5S43X2mCig"/>
    </SubClassOf>
    <SubClassOf>
        <Class IRI="http://webprotege.stanford.edu/R9z2Pc64lPckGBicp5IX377"/>
        <Class IRI="http://webprotege.stanford.edu/R7et9xCBpJX6yj8mVuFH1Jl"/>
    </SubClassOf>
    <SubClassOf>
        <Class IRI="http://webprotege.stanford.edu/R9zRFqD1vWMOUAQZY21y5UW"/>
        <Class IRI="http://webprotege.stanford.edu/R9ig00mvg3TR5NRcllbhzG9"/>
    </SubClassOf>
    <SubClassOf>
        <Class IRI="http://webprotege.stanford.edu/R9zntZardZlERs5rADMg6MW"/>
        <Class IRI="http://webprotege.stanford.edu/RDduHg7SSysNXsHTrJ1gX7W"/>
    </SubClassOf>
    <SubClassOf>
        <Class IRI="http://webprotege.stanford.edu/RB0A6AyVrKBssxUw439mbsf"/>
        <Class IRI="http://webprotege.stanford.edu/RBKCMyjsb9ThX5nLnP845nq"/>
    </SubClassOf>
    <SubClassOf>
        <Class IRI="http://webprotege.stanford.edu/RB0ZiepuOiZ5VceZxgn9eGp"/>
        <Class IRI="http://webprotege.stanford.edu/RGCOhp0rnx6Awkp8E1eZEX"/>
    </SubClassOf>
    <SubClassOf>
        <Class IRI="http://webprotege.stanford.edu/RB0ZiepuOiZ5VceZxgn9eGp"/>
        <Class IRI="http://webprotege.stanford.edu/RtKmoXW8o7PoKaRZWriUJA"/>
    </SubClassOf>
    <SubClassOf>
        <Class IRI="http://webprotege.stanford.edu/RB1L0op0nz8NgmzaoVy8rCl"/>
        <Class IRI="http://webprotege.stanford.edu/RDucoZiqCdR1WFN2Vy1N23R"/>
    </SubClassOf>
    <SubClassOf>
        <Class IRI="http://webprotege.stanford.edu/RB3N3uwulBAc2Gj5Y6MNVqT"/>
        <Class IRI="http://webprotege.stanford.edu/RlEHYSeeOZMg3FVAsNx7UK"/>
    </SubClassOf>
    <SubClassOf>
        <Class IRI="http://webprotege.stanford.edu/RB3OakGD3ZAZlNjU5g8aea4"/>
        <Class IRI="http://webprotege.stanford.edu/RCo70h1tJCf7LElxQtYmt2"/>
    </SubClassOf>
    <SubClassOf>
        <Class IRI="http://webprotege.stanford.edu/RB4G15vomMAcuvqLs8f641S"/>
        <Class IRI="http://webprotege.stanford.edu/R9r1ENcnKNcgeQHLsD4ccbl"/>
    </SubClassOf>
    <SubClassOf>
        <Class IRI="http://webprotege.stanford.edu/RB8f6gVNDz1HNpWX0mR3rmS"/>
        <Class IRI="http://webprotege.stanford.edu/RDScnU2RL6QI7jblrJvvrHg"/>
    </SubClassOf>
    <SubClassOf>
        <Class IRI="http://webprotege.stanford.edu/RBAi1OOyj2e6OU1uH0aFe62"/>
        <Class IRI="http://webprotege.stanford.edu/R85NDMoxBc4mgfQEba9JC9z"/>
    </SubClassOf>
    <SubClassOf>
        <Class IRI="http://webprotege.stanford.edu/RBBBalsBkz2FdeMk2a8EAYn"/>
        <Class IRI="http://webprotege.stanford.edu/RCmse9c0fwDUp3rx9Zqz7Bk"/>
    </SubClassOf>
    <SubClassOf>
        <Class IRI="http://webprotege.stanford.edu/RBBkAfy6YTXx7sSFbEsyNjO"/>
        <Class IRI="http://webprotege.stanford.edu/RGCu3iGtba103qJS775or8"/>
    </SubClassOf>
    <SubClassOf>
        <Class IRI="http://webprotege.stanford.edu/RBByJnTsF0nvVICrVQvtFlF"/>
        <Class IRI="http://webprotege.stanford.edu/RDucoZiqCdR1WFN2Vy1N23R"/>
    </SubClassOf>
    <SubClassOf>
        <Class IRI="http://webprotege.stanford.edu/RBC2cREzVrLT3qRsciYWQV"/>
        <Class IRI="http://webprotege.stanford.edu/R7o5e5fZliXnTHF1x1XppwB"/>
    </SubClassOf>
    <SubClassOf>
        <Class IRI="http://webprotege.stanford.edu/RBDUmJgoPKNT0vVCImd5Y26"/>
        <Class IRI="http://webprotege.stanford.edu/RCi3IqvuV0zo0g8HtmRtoae"/>
    </SubClassOf>
    <SubClassOf>
        <Class IRI="http://webprotege.stanford.edu/RBFhNx0HUrdfk5fplP4aHES"/>
        <Class IRI="http://webprotege.stanford.edu/R9r1ENcnKNcgeQHLsD4ccbl"/>
    </SubClassOf>
    <SubClassOf>
        <Class IRI="http://webprotege.stanford.edu/RBGSle9oUXgZRHtydDrogh6"/>
        <Class IRI="http://webprotege.stanford.edu/RCiEzSpXHboaIDDnFlZZFhs"/>
    </SubClassOf>
    <SubClassOf>
        <Class IRI="http://webprotege.stanford.edu/RBGWSfph8rXAeFvFo1bHFXn"/>
        <Class IRI="http://webprotege.stanford.edu/RB0A6AyVrKBssxUw439mbsf"/>
    </SubClassOf>
    <SubClassOf>
        <Class IRI="http://webprotege.stanford.edu/RBGcb7N0oWXE4rmg9SslbAf"/>
        <Class IRI="http://webprotege.stanford.edu/RC8xmoAiaBgpG1KplY3SXuF"/>
    </SubClassOf>
    <SubClassOf>
        <Class IRI="http://webprotege.stanford.edu/RBIM22bQ61opcc0PwncCV4l"/>
        <Class IRI="http://webprotege.stanford.edu/Rfk7c0qIyOPXwQKXpNYg6K"/>
    </SubClassOf>
    <SubClassOf>
        <Class IRI="http://webprotege.stanford.edu/RBIMMapHybPvGxbzkCAMouo"/>
        <Class IRI="http://webprotege.stanford.edu/RCiEzSpXHboaIDDnFlZZFhs"/>
    </SubClassOf>
    <SubClassOf>
        <Class IRI="http://webprotege.stanford.edu/RBKLI4MMHyQcV8CznIv0lGR"/>
        <Class IRI="http://webprotege.stanford.edu/RCiEzSpXHboaIDDnFlZZFhs"/>
    </SubClassOf>
    <SubClassOf>
        <Class IRI="http://webprotege.stanford.edu/RBM3QP7FqWwhvqutGdu3cNv"/>
        <Class IRI="http://webprotege.stanford.edu/RCiEzSpXHboaIDDnFlZZFhs"/>
    </SubClassOf>
    <SubClassOf>
        <Class IRI="http://webprotege.stanford.edu/RBMXYWpPDGOzSSqnTmwXbTm"/>
        <Class IRI="http://webprotege.stanford.edu/RDucoZiqCdR1WFN2Vy1N23R"/>
    </SubClassOf>
    <SubClassOf>
        <Class IRI="http://webprotege.stanford.edu/RBNLixvoULfigj6vGqDLEp6"/>
        <Class IRI="http://webprotege.stanford.edu/Ru9crQSLrwoKpiUAP82GHN"/>
    </SubClassOf>
    <SubClassOf>
        <Class IRI="http://webprotege.stanford.edu/RBNqErbEoCbawsv3NIvOgV3"/>
        <Class IRI="http://webprotege.stanford.edu/R9h9tI7hrbaWz8jjc6yR87T"/>
    </SubClassOf>
    <SubClassOf>
        <Class IRI="http://webprotege.stanford.edu/RBPkSzSANDESZyWyfgdpeVu"/>
        <Class IRI="http://webprotege.stanford.edu/RCiEzSpXHboaIDDnFlZZFhs"/>
    </SubClassOf>
    <SubClassOf>
        <Class IRI="http://webprotege.stanford.edu/RBQzio40NQ9JDR3xbMC0Zg8"/>
        <Class IRI="http://webprotege.stanford.edu/RCvhHRgiTw3ddKQ9N403Fku"/>
    </SubClassOf>
    <SubClassOf>
        <Class IRI="http://webprotege.stanford.edu/RBR0y2Qe7qrWNb3W75em6dG"/>
        <Class IRI="http://webprotege.stanford.edu/R9ig00mvg3TR5NRcllbhzG9"/>
    </SubClassOf>
    <SubClassOf>
        <Class IRI="http://webprotege.stanford.edu/RBRdvkhDkcRNRoiDOVq6dOw"/>
        <Class IRI="http://webprotege.stanford.edu/RlEHYSeeOZMg3FVAsNx7UK"/>
    </SubClassOf>
    <SubClassOf>
        <Class IRI="http://webprotege.stanford.edu/RBUyNuKFDkO5i4RGJKUqNk"/>
        <Class IRI="http://webprotege.stanford.edu/R9r1ENcnKNcgeQHLsD4ccbl"/>
    </SubClassOf>
    <SubClassOf>
        <Class IRI="http://webprotege.stanford.edu/RBXUIyUPCnlueypx07n0Chl"/>
        <Class IRI="http://webprotege.stanford.edu/R0M2HBvX3usRBjFjUa2ZjX"/>
    </SubClassOf>
    <SubClassOf>
        <Class IRI="http://webprotege.stanford.edu/RBY5vq2Zjl2MfnH2l68DgNi"/>
        <Class IRI="http://webprotege.stanford.edu/R9RWQ2zEimTPNE489Jzt1d"/>
    </SubClassOf>
    <SubClassOf>
        <Class IRI="http://webprotege.stanford.edu/RBYzXaglmyqFjMcTHilKyLp"/>
        <Class IRI="http://webprotege.stanford.edu/RGCu3iGtba103qJS775or8"/>
    </SubClassOf>
    <SubClassOf>
        <Class IRI="http://webprotege.stanford.edu/RBZVJNI5lkgnvQtLR91cPzV"/>
        <Class IRI="http://webprotege.stanford.edu/RCdB9rAhtug4wepdVJIn2oC"/>
    </SubClassOf>
    <SubClassOf>
        <Class IRI="http://webprotege.stanford.edu/RBZVJNI5lkgnvQtLR91cPzV"/>
        <Class IRI="http://webprotege.stanford.edu/RhzeZDXvy5GRZnsyk0Uwmd"/>
    </SubClassOf>
    <SubClassOf>
        <Class IRI="http://webprotege.stanford.edu/RBciooVFyOXDUUoF7I7stqN"/>
        <Class IRI="http://webprotege.stanford.edu/Rvi3jACktfNyEevw1WMTYI"/>
    </SubClassOf>
    <SubClassOf>
        <Class IRI="http://webprotege.stanford.edu/RBdWzZIBdEOfK7LvAXZvN0v"/>
        <Class IRI="http://webprotege.stanford.edu/Ru9crQSLrwoKpiUAP82GHN"/>
    </SubClassOf>
    <SubClassOf>
        <Class IRI="http://webprotege.stanford.edu/RBfLasMQJK2dXw7bJdmCqTI"/>
        <Class IRI="http://webprotege.stanford.edu/R88MBCIJLC9O1XsTwclmxP1"/>
    </SubClassOf>
    <SubClassOf>
        <Class IRI="http://webprotege.stanford.edu/RBgbwaOjl2HJxQ6MjV8uE0i"/>
        <Class IRI="http://webprotege.stanford.edu/RBivp3sDLngtpO3EDilc8ky"/>
    </SubClassOf>
    <SubClassOf>
        <Class IRI="http://webprotege.stanford.edu/RBhso2Inx9Fxdn0KXKoClvo"/>
        <Class IRI="http://webprotege.stanford.edu/RCiEzSpXHboaIDDnFlZZFhs"/>
    </SubClassOf>
    <SubClassOf>
        <Class IRI="http://webprotege.stanford.edu/RBielt5P6bma9fQgU0ZF1Xn"/>
        <Class IRI="http://webprotege.stanford.edu/RC8xmoAiaBgpG1KplY3SXuF"/>
    </SubClassOf>
    <SubClassOf>
        <Class IRI="http://webprotege.stanford.edu/RBiu8e9cGOrOhZdN5j4uX1d"/>
        <Class IRI="http://webprotege.stanford.edu/RDcz4XceOcT4OjqorauX9X1"/>
    </SubClassOf>
    <SubClassOf>
        <Class IRI="http://webprotege.stanford.edu/RBiu8e9cGOrOhZdN5j4uX1d"/>
        <Class IRI="http://webprotege.stanford.edu/Ru9crQSLrwoKpiUAP82GHN"/>
    </SubClassOf>
    <SubClassOf>
        <Class IRI="http://webprotege.stanford.edu/RBivp3sDLngtpO3EDilc8ky"/>
        <Class IRI="http://webprotege.stanford.edu/RBKCMyjsb9ThX5nLnP845nq"/>
    </SubClassOf>
    <SubClassOf>
        <Class IRI="http://webprotege.stanford.edu/RBj4FUnUlQFvT5NKDnye6HW"/>
        <Class IRI="http://webprotege.stanford.edu/RB0A6AyVrKBssxUw439mbsf"/>
    </SubClassOf>
    <SubClassOf>
        <Class IRI="http://webprotege.stanford.edu/RBjXfz0Avwd308TQOaJOjMX"/>
        <Class IRI="http://webprotege.stanford.edu/RBY5vq2Zjl2MfnH2l68DgNi"/>
    </SubClassOf>
    <SubClassOf>
        <Class IRI="http://webprotege.stanford.edu/RBkXa6UjjMZWiPoyNfhdN3i"/>
        <Class IRI="http://webprotege.stanford.edu/RuGmqRa2tRg5YInB4eX1He"/>
    </SubClassOf>
    <SubClassOf>
        <Class IRI="http://webprotege.stanford.edu/RBm5WkT5r7Qlq6dSLa6hFll"/>
        <Class IRI="http://webprotege.stanford.edu/RCvhHRgiTw3ddKQ9N403Fku"/>
    </SubClassOf>
    <SubClassOf>
        <Class IRI="http://webprotege.stanford.edu/RBn1irTrlordEYbTI95Ckul"/>
        <Class IRI="http://webprotege.stanford.edu/RCmKyPsoylgmGIR447Gxig8"/>
    </SubClassOf>
    <SubClassOf>
        <Class IRI="http://webprotege.stanford.edu/RBnTKQgStOHQgj3UFVHRhE3"/>
        <Class IRI="http://webprotege.stanford.edu/RC12a2SauR0qY65GPnTCUuY"/>
    </SubClassOf>
    <SubClassOf>
        <Class IRI="http://webprotege.stanford.edu/RBnuVQH2MFsmUP1nkAYouoA"/>
        <Class IRI="http://webprotege.stanford.edu/RDucoZiqCdR1WFN2Vy1N23R"/>
    </SubClassOf>
    <SubClassOf>
        <Class IRI="http://webprotege.stanford.edu/RBq22tUrOKPl7E6UZ4boo1W"/>
        <Class IRI="http://webprotege.stanford.edu/RGCu3iGtba103qJS775or8"/>
    </SubClassOf>
    <SubClassOf>
        <Class IRI="http://webprotege.stanford.edu/RBq2wPsAfj3C98aMWTMhdNQ"/>
        <Class IRI="http://webprotege.stanford.edu/R89UghLhn2foT5S43X2mCig"/>
    </SubClassOf>
    <SubClassOf>
        <Class IRI="http://webprotege.stanford.edu/RBr60iPjgn4ixRieWG4jOhn"/>
        <Class IRI="http://webprotege.stanford.edu/R9O4bbE35766e3UuvdRN3Tj"/>
    </SubClassOf>
    <SubClassOf>
        <Class IRI="http://webprotege.stanford.edu/RBs4XiDRyiYKYa6EAGVCy3D"/>
        <Class IRI="http://webprotege.stanford.edu/RDooe2viajWXu7m0jyqfYKo"/>
    </SubClassOf>
    <SubClassOf>
        <Class IRI="http://webprotege.stanford.edu/RBsaIAvqua19Ltg6nMu4L8z"/>
        <Class IRI="http://webprotege.stanford.edu/R0M2HBvX3usRBjFjUa2ZjX"/>
    </SubClassOf>
    <SubClassOf>
        <Class IRI="http://webprotege.stanford.edu/RBt1lXaa4hhzxN5R7Q8iGJC"/>
        <Class IRI="http://webprotege.stanford.edu/RCABkkQz6Vmu4LFZVmkYkGa"/>
    </SubClassOf>
    <SubClassOf>
        <Class IRI="http://webprotege.stanford.edu/RBtA4mR64vGNg7Ez3R4jm0P"/>
        <Class IRI="http://webprotege.stanford.edu/RCdB9rAhtug4wepdVJIn2oC"/>
    </SubClassOf>
    <SubClassOf>
        <Class IRI="http://webprotege.stanford.edu/RBuYofiUan8Ta5fQlxPP3Vn"/>
        <Class IRI="http://webprotege.stanford.edu/R9RWQ2zEimTPNE489Jzt1d"/>
    </SubClassOf>
    <SubClassOf>
        <Class IRI="http://webprotege.stanford.edu/RBvfP1n9WdkbT2SOsO52eNt"/>
        <Class IRI="http://webprotege.stanford.edu/RCiEzSpXHboaIDDnFlZZFhs"/>
    </SubClassOf>
    <SubClassOf>
        <Class IRI="http://webprotege.stanford.edu/RBx0im9lsP2SzTPqcp3cdCJ"/>
        <Class IRI="http://webprotege.stanford.edu/RB0A6AyVrKBssxUw439mbsf"/>
    </SubClassOf>
    <SubClassOf>
        <Class IRI="http://webprotege.stanford.edu/RBziUfI7lE0aZhglGIKrHQm"/>
        <Class IRI="http://webprotege.stanford.edu/R8bYZA1APMaqznIBOvc8r7M"/>
    </SubClassOf>
    <SubClassOf>
        <Class IRI="http://webprotege.stanford.edu/RC12a2SauR0qY65GPnTCUuY"/>
        <Class IRI="http://webprotege.stanford.edu/R9RWQ2zEimTPNE489Jzt1d"/>
    </SubClassOf>
    <SubClassOf>
        <Class IRI="http://webprotege.stanford.edu/RC2pArLautLe4j5Tzrx2edR"/>
        <Class IRI="http://webprotege.stanford.edu/R71dHiShY6HFNQarf5pxGvy"/>
    </SubClassOf>
    <SubClassOf>
        <Class IRI="http://webprotege.stanford.edu/RC3Jj8h8U3dWHZAOuqekMRZ"/>
        <Class IRI="http://webprotege.stanford.edu/RCiEzSpXHboaIDDnFlZZFhs"/>
    </SubClassOf>
    <SubClassOf>
        <Class IRI="http://webprotege.stanford.edu/RC3MSqSSFD9q0vGYfC2JCGZ"/>
        <Class IRI="http://webprotege.stanford.edu/RCnyC8VNH8qO81770Gv8K0c"/>
    </SubClassOf>
    <SubClassOf>
        <Class IRI="http://webprotege.stanford.edu/RC3MSqSSFD9q0vGYfC2JCGZ"/>
        <Class IRI="http://webprotege.stanford.edu/RGCu3iGtba103qJS775or8"/>
    </SubClassOf>
    <SubClassOf>
        <Class IRI="http://webprotege.stanford.edu/RC4QjhlybcFp05P8WsgZnyP"/>
        <Class IRI="http://webprotege.stanford.edu/RCiEzSpXHboaIDDnFlZZFhs"/>
    </SubClassOf>
    <SubClassOf>
        <Class IRI="http://webprotege.stanford.edu/RC5F5hKsWZsKBuVwDqdtiDR"/>
        <Class IRI="http://webprotege.stanford.edu/RCmse9c0fwDUp3rx9Zqz7Bk"/>
    </SubClassOf>
    <SubClassOf>
        <Class IRI="http://webprotege.stanford.edu/RC5aa20nt5c1ifjJTv2ZDbh"/>
        <Class IRI="http://webprotege.stanford.edu/RGCu3iGtba103qJS775or8"/>
    </SubClassOf>
    <SubClassOf>
        <Class IRI="http://webprotege.stanford.edu/RC7huUV0aau0fW7PotdrrAu"/>
        <Class IRI="http://webprotege.stanford.edu/RBKCMyjsb9ThX5nLnP845nq"/>
    </SubClassOf>
    <SubClassOf>
        <Class IRI="http://webprotege.stanford.edu/RC7hwQdAeS9axFKIQp86u6c"/>
        <Class IRI="http://webprotege.stanford.edu/R9MsqDi0GopOXXIo2xfly64"/>
    </SubClassOf>
    <SubClassOf>
        <Class IRI="http://webprotege.stanford.edu/RC8iqr1vbOMnEe9g6XAVMLE"/>
        <Class IRI="http://webprotege.stanford.edu/R93EgQyEFosZQHwUggbH0Ne"/>
    </SubClassOf>
    <SubClassOf>
        <Class IRI="http://webprotege.stanford.edu/RC8xmoAiaBgpG1KplY3SXuF"/>
        <Class IRI="http://webprotege.stanford.edu/R9RWQ2zEimTPNE489Jzt1d"/>
    </SubClassOf>
    <SubClassOf>
        <Class IRI="http://webprotege.stanford.edu/RC9TYga1GcddW3aXUTEzRUi"/>
        <Class IRI="http://webprotege.stanford.edu/RB0A6AyVrKBssxUw439mbsf"/>
    </SubClassOf>
    <SubClassOf>
        <Class IRI="http://webprotege.stanford.edu/RCABkkQz6Vmu4LFZVmkYkGa"/>
        <Class IRI="http://webprotege.stanford.edu/R7nc2h6zf31CWlXk4V4wbZW"/>
    </SubClassOf>
    <SubClassOf>
        <Class IRI="http://webprotege.stanford.edu/RCAoSIqOm74AlNs1xugEupB"/>
        <Class IRI="http://webprotege.stanford.edu/R9ACUjve59bA3qlKsq9EzLG"/>
    </SubClassOf>
    <SubClassOf>
        <Class IRI="http://webprotege.stanford.edu/RCBJfBgDTtYcZx5Zh6LlyCs"/>
        <Class IRI="http://webprotege.stanford.edu/R7H4Kbw2gbUIxASLXwFB2uU"/>
    </SubClassOf>
    <SubClassOf>
        <Class IRI="http://webprotege.stanford.edu/RCBKDClC9qaMDaLgNkxCBQa"/>
        <Class IRI="http://webprotege.stanford.edu/RB0A6AyVrKBssxUw439mbsf"/>
    </SubClassOf>
    <SubClassOf>
        <Class IRI="http://webprotege.stanford.edu/RCCWhXY7wJOb6AYqSN27aLu"/>
        <Class IRI="http://webprotege.stanford.edu/RCDv2JOYnTybh1FC56n4G76"/>
    </SubClassOf>
    <SubClassOf>
        <Class IRI="http://webprotege.stanford.edu/RCDv2JOYnTybh1FC56n4G76"/>
        <Class IRI="http://webprotege.stanford.edu/R9RWQ2zEimTPNE489Jzt1d"/>
    </SubClassOf>
    <SubClassOf>
        <Class IRI="http://webprotege.stanford.edu/RCE1S8TASgxEpHigL8ISsnI"/>
        <Class IRI="http://webprotege.stanford.edu/RCvhHRgiTw3ddKQ9N403Fku"/>
    </SubClassOf>
    <SubClassOf>
        <Class IRI="http://webprotege.stanford.edu/RCE7snkdmYBkIDG2EKNf54C"/>
        <Class IRI="http://webprotege.stanford.edu/R85NDMoxBc4mgfQEba9JC9z"/>
    </SubClassOf>
    <SubClassOf>
        <Class IRI="http://webprotege.stanford.edu/RCE8MZ7KdKvmJBVgxGXG3M"/>
        <Class IRI="http://webprotege.stanford.edu/RCiEzSpXHboaIDDnFlZZFhs"/>
    </SubClassOf>
    <SubClassOf>
        <Class IRI="http://webprotege.stanford.edu/RCEi8TEftiyqGmZH8gcOiE"/>
        <Class IRI="http://webprotege.stanford.edu/RGCu3iGtba103qJS775or8"/>
    </SubClassOf>
    <SubClassOf>
        <Class IRI="http://webprotege.stanford.edu/RCFSoqZpnGjbICXnuyslzFK"/>
        <Class IRI="http://webprotege.stanford.edu/Ru9crQSLrwoKpiUAP82GHN"/>
    </SubClassOf>
    <SubClassOf>
        <Class IRI="http://webprotege.stanford.edu/RCGEmHeeYr2IYGk8QRprvC"/>
        <Class IRI="http://webprotege.stanford.edu/RBivp3sDLngtpO3EDilc8ky"/>
    </SubClassOf>
    <SubClassOf>
        <Class IRI="http://webprotege.stanford.edu/RCGFQXUkqobmGLP9MDjisGw"/>
        <Class IRI="http://webprotege.stanford.edu/R9O4bbE35766e3UuvdRN3Tj"/>
    </SubClassOf>
    <SubClassOf>
        <Class IRI="http://webprotege.stanford.edu/RCHOK7cxSf67idhlMaEUiwe"/>
        <Class IRI="http://webprotege.stanford.edu/RGCu3iGtba103qJS775or8"/>
    </SubClassOf>
    <SubClassOf>
        <Class IRI="http://webprotege.stanford.edu/RCIgnfl6Kmy2duT7pIiBNnZ"/>
        <Class IRI="http://webprotege.stanford.edu/R73c8eNLTY2L3ykKdee4J5W"/>
    </SubClassOf>
    <SubClassOf>
        <Class IRI="http://webprotege.stanford.edu/RCIkqtJBUcry43DllA7bFcA"/>
        <Class IRI="http://webprotege.stanford.edu/RYNzSL3L0Xp4vLDyZEYcSR"/>
    </SubClassOf>
    <SubClassOf>
        <Class IRI="http://webprotege.stanford.edu/RCJUNmYgoESZpsmVrXBikns"/>
        <Class IRI="http://webprotege.stanford.edu/RBivp3sDLngtpO3EDilc8ky"/>
    </SubClassOf>
    <SubClassOf>
        <Class IRI="http://webprotege.stanford.edu/RCMApDiUYw376OF22EwTp1x"/>
        <Class IRI="http://webprotege.stanford.edu/RCEi8TEftiyqGmZH8gcOiE"/>
    </SubClassOf>
    <SubClassOf>
        <Class IRI="http://webprotege.stanford.edu/RCQKfSd1Mr8TJE0vCFYyzVh"/>
        <Class IRI="http://webprotege.stanford.edu/RC12a2SauR0qY65GPnTCUuY"/>
    </SubClassOf>
    <SubClassOf>
        <Class IRI="http://webprotege.stanford.edu/RCQpUyuJJADctqhJZSP5SQd"/>
        <Class IRI="http://webprotege.stanford.edu/RDlUNsJuzBzq5eXvJn4LxGG"/>
    </SubClassOf>
    <SubClassOf>
        <Class IRI="http://webprotege.stanford.edu/RCSKznUPLQTf9epmKcuCTov"/>
        <Class IRI="http://webprotege.stanford.edu/R9DLChjNAPZy2kUpvnR3wVQ"/>
    </SubClassOf>
    <SubClassOf>
        <Class IRI="http://webprotege.stanford.edu/RCTgxc0HOpX7g3te8CtOLeU"/>
        <Class IRI="http://webprotege.stanford.edu/R9mfat4LItlclzaw9ef7hfk"/>
    </SubClassOf>
    <SubClassOf>
        <Class IRI="http://webprotege.stanford.edu/RCUBd5ZCjnBORZQXw6SYlVO"/>
        <Class IRI="http://webprotege.stanford.edu/RCi3IqvuV0zo0g8HtmRtoae"/>
    </SubClassOf>
    <SubClassOf>
        <Class IRI="http://webprotege.stanford.edu/RCWUxz0MxDqtBnhVrWp4eom"/>
        <Class IRI="http://webprotege.stanford.edu/Rfk7c0qIyOPXwQKXpNYg6K"/>
    </SubClassOf>
    <SubClassOf>
        <Class IRI="http://webprotege.stanford.edu/RCWoLb3uYH3euEHocoBK5L8"/>
        <Class IRI="http://webprotege.stanford.edu/RhzeZDXvy5GRZnsyk0Uwmd"/>
    </SubClassOf>
    <SubClassOf>
        <Class IRI="http://webprotege.stanford.edu/RCX9z0AtJIyguJo6EQYoSEN"/>
        <Class IRI="http://webprotege.stanford.edu/R94Y6KunxF9TfJE1B9pkgqR"/>
    </SubClassOf>
    <SubClassOf>
        <Class IRI="http://webprotege.stanford.edu/RCXA3Ij0QiZOiThcjKgBE4B"/>
        <Class IRI="http://webprotege.stanford.edu/RGCu3iGtba103qJS775or8"/>
    </SubClassOf>
    <SubClassOf>
        <Class IRI="http://webprotege.stanford.edu/RCZDjW7yjapbUS8wLfrA7QT"/>
        <Class IRI="http://webprotege.stanford.edu/RCmKyPsoylgmGIR447Gxig8"/>
    </SubClassOf>
    <SubClassOf>
        <Class IRI="http://webprotege.stanford.edu/RCZOaq9681ZecYkUralfhHt"/>
        <Class IRI="http://webprotege.stanford.edu/RCiEzSpXHboaIDDnFlZZFhs"/>
    </SubClassOf>
    <SubClassOf>
        <Class IRI="http://webprotege.stanford.edu/RCa3KuepVZox0DxV86I9NJH"/>
        <Class IRI="http://webprotege.stanford.edu/RCvhHRgiTw3ddKQ9N403Fku"/>
    </SubClassOf>
    <SubClassOf>
        <Class IRI="http://webprotege.stanford.edu/RCaEGYj1TBA9eVTcaBYwQPL"/>
        <Class IRI="http://webprotege.stanford.edu/RGf6ifFilu0dKOXLV8fEgV"/>
    </SubClassOf>
    <SubClassOf>
        <Class IRI="http://webprotege.stanford.edu/RCaZPutImSOmKd4mzDyzcc1"/>
        <Class IRI="http://webprotege.stanford.edu/R91EOICc35TnCFYxQarOp72"/>
    </SubClassOf>
    <SubClassOf>
        <Class IRI="http://webprotege.stanford.edu/RCadgXAcCQ1TpQ3SuRzKpSd"/>
        <Class IRI="http://webprotege.stanford.edu/RCiEzSpXHboaIDDnFlZZFhs"/>
    </SubClassOf>
    <SubClassOf>
        <Class IRI="http://webprotege.stanford.edu/RCaojgGMfdMPSNSMgvKbYr0"/>
        <Class IRI="http://webprotege.stanford.edu/RCiEzSpXHboaIDDnFlZZFhs"/>
    </SubClassOf>
    <SubClassOf>
        <Class IRI="http://webprotege.stanford.edu/RCckV8LuXyI3KPAojQJWr99"/>
        <Class IRI="http://webprotege.stanford.edu/RhSKVy4MkYXFeJgD5K7Qiq"/>
    </SubClassOf>
    <SubClassOf>
        <Class IRI="http://webprotege.stanford.edu/RCd2Jcm4AKhhDgPJpbYvutk"/>
        <Class IRI="http://webprotege.stanford.edu/R9RWQ2zEimTPNE489Jzt1d"/>
    </SubClassOf>
    <SubClassOf>
        <Class IRI="http://webprotege.stanford.edu/RCdB9rAhtug4wepdVJIn2oC"/>
        <Class IRI="http://webprotege.stanford.edu/R79YUpwGpxa1Oe2MVqpbWRm"/>
    </SubClassOf>
    <SubClassOf>
        <Class IRI="http://webprotege.stanford.edu/RCdgY5hyTSEqk94tzvInlOj"/>
        <Class IRI="http://webprotege.stanford.edu/RBivp3sDLngtpO3EDilc8ky"/>
    </SubClassOf>
    <SubClassOf>
        <Class IRI="http://webprotege.stanford.edu/RCeH5DKB3ZiOJmrLSTs4S7P"/>
        <Class IRI="http://webprotege.stanford.edu/RCiEzSpXHboaIDDnFlZZFhs"/>
    </SubClassOf>
    <SubClassOf>
        <Class IRI="http://webprotege.stanford.edu/RCeb5u1nTTQ6hsem9q542Hh"/>
        <Class IRI="http://webprotege.stanford.edu/RCiEzSpXHboaIDDnFlZZFhs"/>
    </SubClassOf>
    <SubClassOf>
        <Class IRI="http://webprotege.stanford.edu/RCfvdUHP5lxg19uy7bTm4Mx"/>
        <Class IRI="http://webprotege.stanford.edu/R8Uof6kFZb8TZRVZD1gG3HI"/>
    </SubClassOf>
    <SubClassOf>
        <Class IRI="http://webprotege.stanford.edu/RCfvdUHP5lxg19uy7bTm4Mx"/>
        <Class IRI="http://webprotege.stanford.edu/RCgm4ra0hZYvjbyLXvM0rqa"/>
    </SubClassOf>
    <SubClassOf>
        <Class IRI="http://webprotege.stanford.edu/RCgm4ra0hZYvjbyLXvM0rqa"/>
        <Class IRI="http://webprotege.stanford.edu/RGCu3iGtba103qJS775or8"/>
    </SubClassOf>
    <SubClassOf>
        <Class IRI="http://webprotege.stanford.edu/RChlZJuPVpKqEB2FoCQIzkd"/>
        <Class IRI="http://webprotege.stanford.edu/RBivp3sDLngtpO3EDilc8ky"/>
    </SubClassOf>
    <SubClassOf>
        <Class IRI="http://webprotege.stanford.edu/RChuNhiNDhdNvynx9DqurRI"/>
        <Class IRI="http://webprotege.stanford.edu/R0M2HBvX3usRBjFjUa2ZjX"/>
    </SubClassOf>
    <SubClassOf>
        <Class IRI="http://webprotege.stanford.edu/RCi3IqvuV0zo0g8HtmRtoae"/>
        <Class IRI="http://webprotege.stanford.edu/RCWUxz0MxDqtBnhVrWp4eom"/>
    </SubClassOf>
    <SubClassOf>
        <Class IRI="http://webprotege.stanford.edu/RCi3IqvuV0zo0g8HtmRtoae"/>
        <Class IRI="http://webprotege.stanford.edu/RGCOhp0rnx6Awkp8E1eZEX"/>
    </SubClassOf>
    <SubClassOf>
        <Class IRI="http://webprotege.stanford.edu/RCiEzSpXHboaIDDnFlZZFhs"/>
        <Class IRI="http://webprotege.stanford.edu/RBKCMyjsb9ThX5nLnP845nq"/>
    </SubClassOf>
    <SubClassOf>
        <Class IRI="http://webprotege.stanford.edu/RCmKyPsoylgmGIR447Gxig8"/>
        <Class IRI="http://webprotege.stanford.edu/RhSKVy4MkYXFeJgD5K7Qiq"/>
    </SubClassOf>
    <SubClassOf>
        <Class IRI="http://webprotege.stanford.edu/RCmse9c0fwDUp3rx9Zqz7Bk"/>
        <Class IRI="http://webprotege.stanford.edu/RCdB9rAhtug4wepdVJIn2oC"/>
    </SubClassOf>
    <SubClassOf>
        <Class IRI="http://webprotege.stanford.edu/RCmse9c0fwDUp3rx9Zqz7Bk"/>
        <Class IRI="http://webprotege.stanford.edu/RhzeZDXvy5GRZnsyk0Uwmd"/>
    </SubClassOf>
    <SubClassOf>
        <Class IRI="http://webprotege.stanford.edu/RCneZCmho5NZ7mnQM40fnQY"/>
        <Class IRI="http://webprotege.stanford.edu/R7Z2Tvo4U8jgkaIg4AvPCxz"/>
    </SubClassOf>
    <SubClassOf>
        <Class IRI="http://webprotege.stanford.edu/RCneZCmho5NZ7mnQM40fnQY"/>
        <Class IRI="http://webprotege.stanford.edu/RCWUxz0MxDqtBnhVrWp4eom"/>
    </SubClassOf>
    <SubClassOf>
        <Class IRI="http://webprotege.stanford.edu/RCnpVEH88XSkho8Lx1WGmI0"/>
        <Class IRI="http://webprotege.stanford.edu/RDScnU2RL6QI7jblrJvvrHg"/>
    </SubClassOf>
    <SubClassOf>
        <Class IRI="http://webprotege.stanford.edu/RCnyC8VNH8qO81770Gv8K0c"/>
        <Class IRI="http://webprotege.stanford.edu/RGCu3iGtba103qJS775or8"/>
    </SubClassOf>
    <SubClassOf>
        <Class IRI="http://webprotege.stanford.edu/RCo70h1tJCf7LElxQtYmt2"/>
        <Class IRI="http://webprotege.stanford.edu/RCvhHRgiTw3ddKQ9N403Fku"/>
    </SubClassOf>
    <SubClassOf>
        <Class IRI="http://webprotege.stanford.edu/RCpV8vbaUnkuW94YlFWXh7m"/>
        <Class IRI="http://webprotege.stanford.edu/RCiEzSpXHboaIDDnFlZZFhs"/>
    </SubClassOf>
    <SubClassOf>
        <Class IRI="http://webprotege.stanford.edu/RCpl6ORnYe4J9wDIDRU4bUT"/>
        <Class IRI="http://webprotege.stanford.edu/RCDv2JOYnTybh1FC56n4G76"/>
    </SubClassOf>
    <SubClassOf>
        <Class IRI="http://webprotege.stanford.edu/RCpsQthB4ldJ9Miw6XaiSjV"/>
        <Class IRI="http://webprotege.stanford.edu/RYNzSL3L0Xp4vLDyZEYcSR"/>
    </SubClassOf>
    <SubClassOf>
        <Class IRI="http://webprotege.stanford.edu/RCrONqfTK5UYN4SFIvMzga9"/>
        <Class IRI="http://webprotege.stanford.edu/R0M2HBvX3usRBjFjUa2ZjX"/>
    </SubClassOf>
    <SubClassOf>
        <Class IRI="http://webprotege.stanford.edu/RCsFKbgFdxsDjRcAEJXlN5d"/>
        <Class IRI="http://webprotege.stanford.edu/RBt1lXaa4hhzxN5R7Q8iGJC"/>
    </SubClassOf>
    <SubClassOf>
        <Class IRI="http://webprotege.stanford.edu/RCsPruxqqBEdZuypTx7DK0N"/>
        <Class IRI="http://webprotege.stanford.edu/R0M2HBvX3usRBjFjUa2ZjX"/>
    </SubClassOf>
    <SubClassOf>
        <Class IRI="http://webprotege.stanford.edu/RCtwneET4UFcxZLcTky5aRV"/>
        <Class IRI="http://webprotege.stanford.edu/RBivp3sDLngtpO3EDilc8ky"/>
    </SubClassOf>
    <SubClassOf>
        <Class IRI="http://webprotege.stanford.edu/RCtySoR7KKtuZR84xYYN7cb"/>
        <Class IRI="http://webprotege.stanford.edu/RDScnU2RL6QI7jblrJvvrHg"/>
    </SubClassOf>
    <SubClassOf>
        <Class IRI="http://webprotege.stanford.edu/RCvhHRgiTw3ddKQ9N403Fku"/>
        <Class IRI="http://webprotege.stanford.edu/RCbn3RXIFSX7AwtVPwOVXXY"/>
    </SubClassOf>
    <SubClassOf>
        <Class IRI="http://webprotege.stanford.edu/RCvhHRgiTw3ddKQ9N403Fku"/>
        <Class IRI="http://webprotege.stanford.edu/RCvhHRgiTw3ddKQ9N403Fku"/>
    </SubClassOf>
    <SubClassOf>
        <Class IRI="http://webprotege.stanford.edu/RCxAWgnYc1NUcner2s2QE43"/>
        <Class IRI="http://webprotege.stanford.edu/RBn1irTrlordEYbTI95Ckul"/>
    </SubClassOf>
    <SubClassOf>
        <Class IRI="http://webprotege.stanford.edu/RD1v3UAbIfWqGNr3GyrB36c"/>
        <Class IRI="http://webprotege.stanford.edu/RCDv2JOYnTybh1FC56n4G76"/>
    </SubClassOf>
    <SubClassOf>
        <Class IRI="http://webprotege.stanford.edu/RDAbGQVM6K4znZkK8SLdmFT"/>
        <Class IRI="http://webprotege.stanford.edu/RCFSoqZpnGjbICXnuyslzFK"/>
    </SubClassOf>
    <SubClassOf>
        <Class IRI="http://webprotege.stanford.edu/RDC7SXJzT7pbb8YcNiZRL8M"/>
        <Class IRI="http://webprotege.stanford.edu/RYNzSL3L0Xp4vLDyZEYcSR"/>
    </SubClassOf>
    <SubClassOf>
        <Class IRI="http://webprotege.stanford.edu/RDFQWBtiITArANT6cw0wHyS"/>
        <Class IRI="http://webprotege.stanford.edu/Ru9crQSLrwoKpiUAP82GHN"/>
    </SubClassOf>
    <SubClassOf>
        <Class IRI="http://webprotege.stanford.edu/RDFg63ZvfCqtpGnJ3rZ7mIY"/>
        <Class IRI="http://webprotege.stanford.edu/RGf6ifFilu0dKOXLV8fEgV"/>
    </SubClassOf>
    <SubClassOf>
        <Class IRI="http://webprotege.stanford.edu/RDIkm0zSLBiwDP8ljtRUjTR"/>
        <Class IRI="http://webprotege.stanford.edu/RC7huUV0aau0fW7PotdrrAu"/>
    </SubClassOf>
    <SubClassOf>
        <Class IRI="http://webprotege.stanford.edu/RDJFn1gTyhyJYWowCRK9djB"/>
        <Class IRI="http://webprotege.stanford.edu/R8X90yUwW8vfVhr5OJWG3JL"/>
    </SubClassOf>
    <SubClassOf>
        <Class IRI="http://webprotege.stanford.edu/RDKebNOTmeAiewt2LxaIJa"/>
        <Class IRI="http://webprotege.stanford.edu/R9G1BADihj9iDdjZQeyphqm"/>
    </SubClassOf>
    <SubClassOf>
        <Class IRI="http://webprotege.stanford.edu/RDKebNOTmeAiewt2LxaIJa"/>
        <Class IRI="http://webprotege.stanford.edu/RCBJfBgDTtYcZx5Zh6LlyCs"/>
    </SubClassOf>
    <SubClassOf>
        <Class IRI="http://webprotege.stanford.edu/RDKebNOTmeAiewt2LxaIJa"/>
        <Class IRI="http://webprotege.stanford.edu/RjnyEdHj3Rv5uVcCV60j7n"/>
    </SubClassOf>
    <SubClassOf>
        <Class IRI="http://webprotege.stanford.edu/RDN4riRRtsN6C9dSktitx29"/>
        <Class IRI="http://webprotege.stanford.edu/R8bYZA1APMaqznIBOvc8r7M"/>
    </SubClassOf>
    <SubClassOf>
        <Class IRI="http://webprotege.stanford.edu/RDNUimLExIIjtTSz3SStOq3"/>
        <Class IRI="http://webprotege.stanford.edu/RCd2Jcm4AKhhDgPJpbYvutk"/>
    </SubClassOf>
    <SubClassOf>
        <Class IRI="http://webprotege.stanford.edu/RDNzrIkqfX5uOiTMr7bX1dj"/>
        <Class IRI="http://webprotege.stanford.edu/RDlUNsJuzBzq5eXvJn4LxGG"/>
    </SubClassOf>
    <SubClassOf>
        <Class IRI="http://webprotege.stanford.edu/RDO1MFt4TuYWXnYKiFFRZ6s"/>
        <Class IRI="http://webprotege.stanford.edu/RGCu3iGtba103qJS775or8"/>
    </SubClassOf>
    <SubClassOf>
        <Class IRI="http://webprotege.stanford.edu/RDOiFrGrDMMubdL2WybYppD"/>
        <Class IRI="http://webprotege.stanford.edu/R87SpBOqfTmrbE1bbnrxQME"/>
    </SubClassOf>
    <SubClassOf>
        <Class IRI="http://webprotege.stanford.edu/RDS71CZv8ST8uQQvhYPYzM2"/>
        <Class IRI="http://webprotege.stanford.edu/RGCu3iGtba103qJS775or8"/>
    </SubClassOf>
    <SubClassOf>
        <Class IRI="http://webprotege.stanford.edu/RDSENR3jkC2i82uFtbT3wdP"/>
        <Class IRI="http://webprotege.stanford.edu/R7et9xCBpJX6yj8mVuFH1Jl"/>
    </SubClassOf>
    <SubClassOf>
        <Class IRI="http://webprotege.stanford.edu/RDScnU2RL6QI7jblrJvvrHg"/>
        <Class IRI="http://webprotege.stanford.edu/R83hOnp6F0duhnAintEs8z3"/>
    </SubClassOf>
    <SubClassOf>
        <Class IRI="http://webprotege.stanford.edu/RDTLJdbaBchDKJZKje1YEGt"/>
        <Class IRI="http://webprotege.stanford.edu/R9O4bbE35766e3UuvdRN3Tj"/>
    </SubClassOf>
    <SubClassOf>
        <Class IRI="http://webprotege.stanford.edu/RDUNt0ZXYrRKwiySZbpTcEe"/>
        <Class IRI="http://webprotege.stanford.edu/RCiEzSpXHboaIDDnFlZZFhs"/>
    </SubClassOf>
    <SubClassOf>
        <Class IRI="http://webprotege.stanford.edu/RDVybcTiW29bPrHAL2oc0N"/>
        <Class IRI="http://webprotege.stanford.edu/RBivp3sDLngtpO3EDilc8ky"/>
    </SubClassOf>
    <SubClassOf>
        <Class IRI="http://webprotege.stanford.edu/RDYZ8AtKeaX0WH8BMh1DMtY"/>
        <Class IRI="http://webprotege.stanford.edu/RhSKVy4MkYXFeJgD5K7Qiq"/>
    </SubClassOf>
    <SubClassOf>
        <Class IRI="http://webprotege.stanford.edu/RDZAqGIOz6KZvOTzdOmeosd"/>
        <Class IRI="http://webprotege.stanford.edu/R71dHiShY6HFNQarf5pxGvy"/>
    </SubClassOf>
    <SubClassOf>
        <Class IRI="http://webprotege.stanford.edu/RDbHqbMBgCgU8EAOorp75eX"/>
        <Class IRI="http://webprotege.stanford.edu/RBivp3sDLngtpO3EDilc8ky"/>
    </SubClassOf>
    <SubClassOf>
        <Class IRI="http://webprotege.stanford.edu/RDbxHqRZu7H1TkZVfVORlG9"/>
        <Class IRI="http://webprotege.stanford.edu/R8cwsqRUg20WuRnFH6Q4DQs"/>
    </SubClassOf>
    <SubClassOf>
        <Class IRI="http://webprotege.stanford.edu/RDc4gJ3ZK0zizi4GqiLboyV"/>
        <Class IRI="http://webprotege.stanford.edu/RCdB9rAhtug4wepdVJIn2oC"/>
    </SubClassOf>
    <SubClassOf>
        <Class IRI="http://webprotege.stanford.edu/RDc4gJ3ZK0zizi4GqiLboyV"/>
        <Class IRI="http://webprotege.stanford.edu/RhzeZDXvy5GRZnsyk0Uwmd"/>
    </SubClassOf>
    <SubClassOf>
        <Class IRI="http://webprotege.stanford.edu/RDcThziaqgp6B451ak21pCy"/>
        <Class IRI="http://webprotege.stanford.edu/R88MBCIJLC9O1XsTwclmxP1"/>
    </SubClassOf>
    <SubClassOf>
        <Class IRI="http://webprotege.stanford.edu/RDcz4XceOcT4OjqorauX9X1"/>
        <Class IRI="http://webprotege.stanford.edu/Rjcg48Q6qbYiIFw5DwNDK0"/>
    </SubClassOf>
    <SubClassOf>
        <Class IRI="http://webprotege.stanford.edu/RDduHg7SSysNXsHTrJ1gX7W"/>
        <Class IRI="http://webprotege.stanford.edu/RGCu3iGtba103qJS775or8"/>
    </SubClassOf>
    <SubClassOf>
        <Class IRI="http://webprotege.stanford.edu/RDeVY69KfoRvahHvhcxaOBR"/>
        <Class IRI="http://webprotege.stanford.edu/RCiEzSpXHboaIDDnFlZZFhs"/>
    </SubClassOf>
    <SubClassOf>
        <Class IRI="http://webprotege.stanford.edu/RDi1NEXvAg1GmKrxjYqn5c0"/>
        <Class IRI="http://webprotege.stanford.edu/R9r1ENcnKNcgeQHLsD4ccbl"/>
    </SubClassOf>
    <SubClassOf>
        <Class IRI="http://webprotege.stanford.edu/RDjNRxv8undrEqnl0wRKEhs"/>
        <Class IRI="http://webprotege.stanford.edu/RCiEzSpXHboaIDDnFlZZFhs"/>
    </SubClassOf>
    <SubClassOf>
        <Class IRI="http://webprotege.stanford.edu/RDlUNsJuzBzq5eXvJn4LxGG"/>
        <Class IRI="http://webprotege.stanford.edu/RB0A6AyVrKBssxUw439mbsf"/>
    </SubClassOf>
    <SubClassOf>
        <Class IRI="http://webprotege.stanford.edu/RDmYs4NyRTs78wO8vW5Ts2N"/>
        <Class IRI="http://webprotege.stanford.edu/RBciooVFyOXDUUoF7I7stqN"/>
    </SubClassOf>
    <SubClassOf>
        <Class IRI="http://webprotege.stanford.edu/RDmYs4NyRTs78wO8vW5Ts2N"/>
        <Class IRI="http://webprotege.stanford.edu/RH82hijwt8HT0klFTTjS5D"/>
    </SubClassOf>
    <SubClassOf>
        <Class IRI="http://webprotege.stanford.edu/RDmizVo2PbTucx9cBsD4Cmv"/>
        <Class IRI="http://webprotege.stanford.edu/R8LZpAX8wa0LYnF30agyivG"/>
    </SubClassOf>
    <SubClassOf>
        <Class IRI="http://webprotege.stanford.edu/RDnQHhUQdTir5n9hAbo6Bg2"/>
        <Class IRI="http://webprotege.stanford.edu/R94Y6KunxF9TfJE1B9pkgqR"/>
    </SubClassOf>
    <SubClassOf>
        <Class IRI="http://webprotege.stanford.edu/RDoAC6B1U9eDaqeRUzQLIZW"/>
        <Class IRI="http://webprotege.stanford.edu/RCiEzSpXHboaIDDnFlZZFhs"/>
    </SubClassOf>
    <SubClassOf>
        <Class IRI="http://webprotege.stanford.edu/RDooe2viajWXu7m0jyqfYKo"/>
        <Class IRI="http://webprotege.stanford.edu/R9h9tI7hrbaWz8jjc6yR87T"/>
    </SubClassOf>
    <SubClassOf>
        <Class IRI="http://webprotege.stanford.edu/RDoxb0nvoOlJ1uhgYMSmWdv"/>
        <Class IRI="http://webprotege.stanford.edu/R9r1ENcnKNcgeQHLsD4ccbl"/>
    </SubClassOf>
    <SubClassOf>
        <Class IRI="http://webprotege.stanford.edu/RDrLLXX91wpS0doZnnHLjyc"/>
        <Class IRI="http://webprotege.stanford.edu/R9ig00mvg3TR5NRcllbhzG9"/>
    </SubClassOf>
    <SubClassOf>
        <Class IRI="http://webprotege.stanford.edu/RDrMgkhDPOlnMUWfMtzAGAk"/>
        <Class IRI="http://webprotege.stanford.edu/R8gvqUYSERTtITALcizgUZD"/>
    </SubClassOf>
    <SubClassOf>
        <Class IRI="http://webprotege.stanford.edu/RDtPjo4tQRUZZNdwFSd9qVW"/>
        <Class IRI="http://webprotege.stanford.edu/RBivp3sDLngtpO3EDilc8ky"/>
    </SubClassOf>
    <SubClassOf>
        <Class IRI="http://webprotege.stanford.edu/RDucoZiqCdR1WFN2Vy1N23R"/>
        <Class IRI="http://webprotege.stanford.edu/R7Z2Tvo4U8jgkaIg4AvPCxz"/>
    </SubClassOf>
    <SubClassOf>
        <Class IRI="http://webprotege.stanford.edu/RDucoZiqCdR1WFN2Vy1N23R"/>
        <Class IRI="http://webprotege.stanford.edu/RGCOhp0rnx6Awkp8E1eZEX"/>
    </SubClassOf>
    <SubClassOf>
        <Class IRI="http://webprotege.stanford.edu/RDvKDUijKxfqejci1QG9KF"/>
        <Class IRI="http://webprotege.stanford.edu/RGCu3iGtba103qJS775or8"/>
    </SubClassOf>
    <SubClassOf>
        <Class IRI="http://webprotege.stanford.edu/RDz3TgfxCQV7jSOSueB7GQ8"/>
        <Class IRI="http://webprotege.stanford.edu/R8YTgMJldb0fFQjr4ZhDthf"/>
    </SubClassOf>
    <SubClassOf>
        <Class IRI="http://webprotege.stanford.edu/RE1ht1lzUHd0KIZH6ketjm"/>
        <Class IRI="http://webprotege.stanford.edu/RBivp3sDLngtpO3EDilc8ky"/>
    </SubClassOf>
    <SubClassOf>
        <Class IRI="http://webprotege.stanford.edu/REEdlsAJ9s14mTAsh8DPb9"/>
        <Class IRI="http://webprotege.stanford.edu/RBivp3sDLngtpO3EDilc8ky"/>
    </SubClassOf>
    <SubClassOf>
        <Class IRI="http://webprotege.stanford.edu/REz2KmJlw4sa0YidLMotTw"/>
        <Class IRI="http://webprotege.stanford.edu/R9r1ENcnKNcgeQHLsD4ccbl"/>
    </SubClassOf>
    <SubClassOf>
        <Class IRI="http://webprotege.stanford.edu/RFPPUq2eIhYrB4MMvuZKw5"/>
        <Class IRI="http://webprotege.stanford.edu/RCvhHRgiTw3ddKQ9N403Fku"/>
    </SubClassOf>
    <SubClassOf>
        <Class IRI="http://webprotege.stanford.edu/RGB1cyyy7LKwbyE4OpATb5"/>
        <Class IRI="http://webprotege.stanford.edu/R9ig00mvg3TR5NRcllbhzG9"/>
    </SubClassOf>
    <SubClassOf>
        <Class IRI="http://webprotege.stanford.edu/RGCOhp0rnx6Awkp8E1eZEX"/>
        <Class IRI="http://webprotege.stanford.edu/RCWUxz0MxDqtBnhVrWp4eom"/>
    </SubClassOf>
    <SubClassOf>
        <Class IRI="http://webprotege.stanford.edu/RGCu3iGtba103qJS775or8"/>
        <Class abbreviatedIRI="owl:Thing"/>
    </SubClassOf>
    <SubClassOf>
        <Class IRI="http://webprotege.stanford.edu/RGPmlU6dQg7TC974zrTogQ"/>
        <Class IRI="http://webprotege.stanford.edu/RGCu3iGtba103qJS775or8"/>
    </SubClassOf>
    <SubClassOf>
        <Class IRI="http://webprotege.stanford.edu/RGf6ifFilu0dKOXLV8fEgV"/>
        <Class IRI="http://webprotege.stanford.edu/RsujhGu9YCEwyKo6CmUg1X"/>
    </SubClassOf>
    <SubClassOf>
        <Class IRI="http://webprotege.stanford.edu/RGf6ifFilu0dKOXLV8fEgV"/>
        <Class IRI="http://webprotege.stanford.edu/Ru9crQSLrwoKpiUAP82GHN"/>
    </SubClassOf>
    <SubClassOf>
        <Class IRI="http://webprotege.stanford.edu/RH6MEna9cvGIvWMLzTCHmf"/>
        <Class IRI="http://webprotege.stanford.edu/R7c2GMaScHgZhhyhow7J5U8"/>
    </SubClassOf>
    <SubClassOf>
        <Class IRI="http://webprotege.stanford.edu/RH82hijwt8HT0klFTTjS5D"/>
        <Class IRI="http://webprotege.stanford.edu/R76B3PEZ0uNe4ItSheGWfV2"/>
    </SubClassOf>
    <SubClassOf>
        <Class IRI="http://webprotege.stanford.edu/RJn7DLbNPscy6HnkTbJo6s"/>
        <Class IRI="http://webprotege.stanford.edu/RBY5vq2Zjl2MfnH2l68DgNi"/>
    </SubClassOf>
    <SubClassOf>
        <Class IRI="http://webprotege.stanford.edu/RKedE3sOCws6hqi8nfD3J4"/>
        <Class IRI="http://webprotege.stanford.edu/RCiEzSpXHboaIDDnFlZZFhs"/>
    </SubClassOf>
    <SubClassOf>
        <Class IRI="http://webprotege.stanford.edu/RLzQAR0gIQlRdUZf9anz3z"/>
        <Class IRI="http://webprotege.stanford.edu/RGCu3iGtba103qJS775or8"/>
    </SubClassOf>
    <SubClassOf>
        <Class IRI="http://webprotege.stanford.edu/RMCNmIImpuhbArsyuxNurG"/>
        <Class IRI="http://webprotege.stanford.edu/R9vyUcjr6sui2y7A5a3PH54"/>
    </SubClassOf>
    <SubClassOf>
        <Class IRI="http://webprotege.stanford.edu/RMS6EozXBoCJs5aJHHJGqK"/>
        <Class IRI="http://webprotege.stanford.edu/RBivp3sDLngtpO3EDilc8ky"/>
    </SubClassOf>
    <SubClassOf>
        <Class IRI="http://webprotege.stanford.edu/RMf0JhWECQkxFfR2AoJgdr"/>
        <Class IRI="http://webprotege.stanford.edu/RCFSoqZpnGjbICXnuyslzFK"/>
    </SubClassOf>
    <SubClassOf>
        <Class IRI="http://webprotege.stanford.edu/RMlNQKWWkmT11yeVVKQ3Ev"/>
        <Class IRI="http://webprotege.stanford.edu/RBivp3sDLngtpO3EDilc8ky"/>
    </SubClassOf>
    <SubClassOf>
        <Class IRI="http://webprotege.stanford.edu/RMmrfO52hUOJvzCMl5sPqA"/>
        <Class IRI="http://webprotege.stanford.edu/RDScnU2RL6QI7jblrJvvrHg"/>
    </SubClassOf>
    <SubClassOf>
        <Class IRI="http://webprotege.stanford.edu/RNpgMUOoUumKhWOmWuoHIe"/>
        <Class IRI="http://webprotege.stanford.edu/RBivp3sDLngtpO3EDilc8ky"/>
    </SubClassOf>
    <SubClassOf>
        <Class IRI="http://webprotege.stanford.edu/RPk13adB878ttdtGw0yiTn"/>
        <Class IRI="http://webprotege.stanford.edu/R8X90yUwW8vfVhr5OJWG3JL"/>
    </SubClassOf>
    <SubClassOf>
        <Class IRI="http://webprotege.stanford.edu/RPlQGW1DCTboIOoW0Xwlth"/>
        <Class IRI="http://webprotege.stanford.edu/RBNLixvoULfigj6vGqDLEp6"/>
    </SubClassOf>
    <SubClassOf>
        <Class IRI="http://webprotege.stanford.edu/RPoNv3XQuHj83cSFbycTfP"/>
        <Class IRI="http://webprotege.stanford.edu/RC8xmoAiaBgpG1KplY3SXuF"/>
    </SubClassOf>
    <SubClassOf>
        <Class IRI="http://webprotege.stanford.edu/RPtPY7CE7aXaSEEIDqwMNu"/>
        <Class IRI="http://webprotege.stanford.edu/R76B3PEZ0uNe4ItSheGWfV2"/>
    </SubClassOf>
    <SubClassOf>
        <Class IRI="http://webprotege.stanford.edu/RQMGF4Rs3nWM0Xqqm8WkFk"/>
        <Class IRI="http://webprotege.stanford.edu/RBivp3sDLngtpO3EDilc8ky"/>
    </SubClassOf>
    <SubClassOf>
        <Class IRI="http://webprotege.stanford.edu/RQOuAzM2Fp0UUvkWvyQiFu"/>
        <Class IRI="http://webprotege.stanford.edu/R0M2HBvX3usRBjFjUa2ZjX"/>
    </SubClassOf>
    <SubClassOf>
        <Class IRI="http://webprotege.stanford.edu/RRNTnsBr43utMEdMPkOJ7A"/>
        <Class IRI="http://webprotege.stanford.edu/R9RWQ2zEimTPNE489Jzt1d"/>
    </SubClassOf>
    <SubClassOf>
        <Class IRI="http://webprotege.stanford.edu/RRaBRhR4eMjajijMDMN1IY"/>
        <Class IRI="http://webprotege.stanford.edu/RBt1lXaa4hhzxN5R7Q8iGJC"/>
    </SubClassOf>
    <SubClassOf>
        <Class IRI="http://webprotege.stanford.edu/RRwDYF6ZNyHEZg8dbFJFCp"/>
        <Class IRI="http://webprotege.stanford.edu/RE1ht1lzUHd0KIZH6ketjm"/>
    </SubClassOf>
    <SubClassOf>
        <Class IRI="http://webprotege.stanford.edu/RSi1Vj392DCvMu3LmFi4UZ"/>
        <Class IRI="http://webprotege.stanford.edu/RYNzSL3L0Xp4vLDyZEYcSR"/>
    </SubClassOf>
    <SubClassOf>
        <Class IRI="http://webprotege.stanford.edu/RUQ1FqZqAIGmgklpqhekoH"/>
        <Class IRI="http://webprotege.stanford.edu/RCiEzSpXHboaIDDnFlZZFhs"/>
    </SubClassOf>
    <SubClassOf>
        <Class IRI="http://webprotege.stanford.edu/RUT750PNj3gXwLOSZbgglV"/>
        <Class IRI="http://webprotege.stanford.edu/RlEHYSeeOZMg3FVAsNx7UK"/>
    </SubClassOf>
    <SubClassOf>
        <Class IRI="http://webprotege.stanford.edu/RUYsGf3yTUcvwASsGtT87j"/>
        <Class IRI="http://webprotege.stanford.edu/RBivp3sDLngtpO3EDilc8ky"/>
    </SubClassOf>
    <SubClassOf>
        <Class IRI="http://webprotege.stanford.edu/RUrLbKo2026vCVMSwCvmzz"/>
        <Class IRI="http://webprotege.stanford.edu/RDz3TgfxCQV7jSOSueB7GQ8"/>
    </SubClassOf>
    <SubClassOf>
        <Class IRI="http://webprotege.stanford.edu/RUxFY43Fjt6P2oqGGe89lD"/>
        <Class IRI="http://webprotege.stanford.edu/RYNzSL3L0Xp4vLDyZEYcSR"/>
    </SubClassOf>
    <SubClassOf>
        <Class IRI="http://webprotege.stanford.edu/RVsCy9RSHMEqeWS2bvVp8G"/>
        <Class IRI="http://webprotege.stanford.edu/RBivp3sDLngtpO3EDilc8ky"/>
    </SubClassOf>
    <SubClassOf>
        <Class IRI="http://webprotege.stanford.edu/RWEJHdxnXRKKJ9coVFnlK7"/>
        <Class IRI="http://webprotege.stanford.edu/RGCu3iGtba103qJS775or8"/>
    </SubClassOf>
    <SubClassOf>
        <Class IRI="http://webprotege.stanford.edu/RWgHRpHpsjvU4bVQAXf6T7"/>
        <Class IRI="http://webprotege.stanford.edu/RGCu3iGtba103qJS775or8"/>
    </SubClassOf>
    <SubClassOf>
        <Class IRI="http://webprotege.stanford.edu/RWilZ8QtfoCydO2w3AAcVK"/>
        <Class IRI="http://webprotege.stanford.edu/RCiEzSpXHboaIDDnFlZZFhs"/>
    </SubClassOf>
    <SubClassOf>
        <Class IRI="http://webprotege.stanford.edu/RXAVilRa0y8lVb0rQF0taN"/>
        <Class IRI="http://webprotege.stanford.edu/R7PXCDxOmRGCNNFD3XBfd3X"/>
    </SubClassOf>
    <SubClassOf>
        <Class IRI="http://webprotege.stanford.edu/RXNJYiXGmcIbrs10qYgcAb"/>
        <Class IRI="http://webprotege.stanford.edu/Rvi3jACktfNyEevw1WMTYI"/>
    </SubClassOf>
    <SubClassOf>
        <Class IRI="http://webprotege.stanford.edu/RXUqXOFi5Vi2F42S38KQSQ"/>
        <Class IRI="http://webprotege.stanford.edu/RMCNmIImpuhbArsyuxNurG"/>
    </SubClassOf>
    <SubClassOf>
        <Class IRI="http://webprotege.stanford.edu/RXt2hOEEIawXYbuqizqeAL"/>
        <Class IRI="http://webprotege.stanford.edu/RCiEzSpXHboaIDDnFlZZFhs"/>
    </SubClassOf>
    <SubClassOf>
        <Class IRI="http://webprotege.stanford.edu/RY3xEOPD2h8kBQ7OgkKR4W"/>
        <Class IRI="http://webprotege.stanford.edu/RBtA4mR64vGNg7Ez3R4jm0P"/>
    </SubClassOf>
    <SubClassOf>
        <Class IRI="http://webprotege.stanford.edu/RY3xEOPD2h8kBQ7OgkKR4W"/>
        <Class IRI="http://webprotege.stanford.edu/RhzeZDXvy5GRZnsyk0Uwmd"/>
    </SubClassOf>
    <SubClassOf>
        <Class IRI="http://webprotege.stanford.edu/RYNhgPdU0zFX29LX2rGLA3"/>
        <Class IRI="http://webprotege.stanford.edu/RBivp3sDLngtpO3EDilc8ky"/>
    </SubClassOf>
    <SubClassOf>
        <Class IRI="http://webprotege.stanford.edu/RYNzSL3L0Xp4vLDyZEYcSR"/>
        <Class IRI="http://webprotege.stanford.edu/R9RWQ2zEimTPNE489Jzt1d"/>
    </SubClassOf>
    <SubClassOf>
        <Class IRI="http://webprotege.stanford.edu/RZCLbUsPVauadxQY956bwY"/>
        <Class IRI="http://webprotege.stanford.edu/RBNqErbEoCbawsv3NIvOgV3"/>
    </SubClassOf>
    <SubClassOf>
        <Class IRI="http://webprotege.stanford.edu/RZMHdudUMnFQsKeBN11WVH"/>
        <Class IRI="http://webprotege.stanford.edu/RBivp3sDLngtpO3EDilc8ky"/>
    </SubClassOf>
    <SubClassOf>
        <Class IRI="http://webprotege.stanford.edu/RZeONEArDeXLpV92pp232d"/>
        <Class IRI="http://webprotege.stanford.edu/RBY5vq2Zjl2MfnH2l68DgNi"/>
    </SubClassOf>
    <SubClassOf>
        <Class IRI="http://webprotege.stanford.edu/RaTFfODBCC9Wo1fHLddebu"/>
        <Class IRI="http://webprotege.stanford.edu/RCiEzSpXHboaIDDnFlZZFhs"/>
    </SubClassOf>
    <SubClassOf>
        <Class IRI="http://webprotege.stanford.edu/RamsGTxJ7nY4gJq8DuB3HX"/>
        <Class IRI="http://webprotege.stanford.edu/RCmse9c0fwDUp3rx9Zqz7Bk"/>
    </SubClassOf>
    <SubClassOf>
        <Class IRI="http://webprotege.stanford.edu/RbCCKmCi1V02e7id5jDvFp"/>
        <Class IRI="http://webprotege.stanford.edu/R89UghLhn2foT5S43X2mCig"/>
    </SubClassOf>
    <SubClassOf>
        <Class IRI="http://webprotege.stanford.edu/RbX4U3O7ZZkPNMSHGIk6j5"/>
        <Class IRI="http://webprotege.stanford.edu/RE1ht1lzUHd0KIZH6ketjm"/>
    </SubClassOf>
    <SubClassOf>
        <Class IRI="http://webprotege.stanford.edu/RbgOxVxOfCFniVn96s0vOP"/>
        <Class IRI="http://webprotege.stanford.edu/RBY5vq2Zjl2MfnH2l68DgNi"/>
    </SubClassOf>
    <SubClassOf>
        <Class IRI="http://webprotege.stanford.edu/RcJiEPVfz41lfy5L8GcXYb"/>
        <Class IRI="http://webprotege.stanford.edu/R85NDMoxBc4mgfQEba9JC9z"/>
    </SubClassOf>
    <SubClassOf>
        <Class IRI="http://webprotege.stanford.edu/RcOO9Asj9ETE9jx9nFzRgc"/>
        <Class IRI="http://webprotege.stanford.edu/RGCu3iGtba103qJS775or8"/>
    </SubClassOf>
    <SubClassOf>
        <Class IRI="http://webprotege.stanford.edu/RcjPIop5SRIb1ZnjtEhtFE"/>
        <Class IRI="http://webprotege.stanford.edu/R9h9tI7hrbaWz8jjc6yR87T"/>
    </SubClassOf>
    <SubClassOf>
        <Class IRI="http://webprotege.stanford.edu/RdPr4Jqi2CrWCmJzGLKis8"/>
        <Class IRI="http://webprotege.stanford.edu/R9ig00mvg3TR5NRcllbhzG9"/>
    </SubClassOf>
    <SubClassOf>
        <Class IRI="http://webprotege.stanford.edu/Rfk7c0qIyOPXwQKXpNYg6K"/>
        <Class IRI="http://webprotege.stanford.edu/R8gB0YvQfK3j8X8flLEFlQW"/>
    </SubClassOf>
    <SubClassOf>
        <Class IRI="http://webprotege.stanford.edu/Rg4cM50RnLJ6SdAK0jXYr5"/>
        <Class IRI="http://webprotege.stanford.edu/RDucoZiqCdR1WFN2Vy1N23R"/>
    </SubClassOf>
    <SubClassOf>
        <Class IRI="http://webprotege.stanford.edu/RhHJFgUSeZzHG7VtBsgkrN"/>
        <Class IRI="http://webprotege.stanford.edu/RCvhHRgiTw3ddKQ9N403Fku"/>
    </SubClassOf>
    <SubClassOf>
        <Class IRI="http://webprotege.stanford.edu/RhPTvpW1agszjjixqH9BRP"/>
        <Class IRI="http://webprotege.stanford.edu/RBivp3sDLngtpO3EDilc8ky"/>
    </SubClassOf>
    <SubClassOf>
        <Class IRI="http://webprotege.stanford.edu/Rhln4gEajfa0QNfB3qcdUT"/>
        <Class IRI="http://webprotege.stanford.edu/RBivp3sDLngtpO3EDilc8ky"/>
    </SubClassOf>
    <SubClassOf>
        <Class IRI="http://webprotege.stanford.edu/RhzeZDXvy5GRZnsyk0Uwmd"/>
        <Class IRI="http://webprotege.stanford.edu/R81WKyG6IbBpEXDCKzYHjTV"/>
    </SubClassOf>
    <SubClassOf>
        <Class IRI="http://webprotege.stanford.edu/Rj9UcINF62sxOsUJTDOZk2"/>
        <Class IRI="http://webprotege.stanford.edu/RCdB9rAhtug4wepdVJIn2oC"/>
    </SubClassOf>
    <SubClassOf>
        <Class IRI="http://webprotege.stanford.edu/RjJBRT3m7zrdsMHGsPvyHv"/>
        <Class IRI="http://webprotege.stanford.edu/RBivp3sDLngtpO3EDilc8ky"/>
    </SubClassOf>
    <SubClassOf>
        <Class IRI="http://webprotege.stanford.edu/RjQ1UjTaAxQyyqHywLnbtw"/>
        <Class IRI="http://webprotege.stanford.edu/RBn1irTrlordEYbTI95Ckul"/>
    </SubClassOf>
    <SubClassOf>
        <Class IRI="http://webprotege.stanford.edu/RjRK07NHZJltUIFQ4ShQm9"/>
        <Class IRI="http://webprotege.stanford.edu/RB0A6AyVrKBssxUw439mbsf"/>
    </SubClassOf>
    <SubClassOf>
        <Class IRI="http://webprotege.stanford.edu/RjUBkwjvlvattZZbPHnAJ2"/>
        <Class IRI="http://webprotege.stanford.edu/RdPr4Jqi2CrWCmJzGLKis8"/>
    </SubClassOf>
    <SubClassOf>
        <Class IRI="http://webprotege.stanford.edu/Rjcg48Q6qbYiIFw5DwNDK0"/>
        <Class IRI="http://webprotege.stanford.edu/RCbn3RXIFSX7AwtVPwOVXXY"/>
    </SubClassOf>
    <SubClassOf>
        <Class IRI="http://webprotege.stanford.edu/RjnyEdHj3Rv5uVcCV60j7n"/>
        <Class IRI="http://webprotege.stanford.edu/RCdB9rAhtug4wepdVJIn2oC"/>
    </SubClassOf>
    <SubClassOf>
        <Class IRI="http://webprotege.stanford.edu/RkctPAdnxDE9zusdPXv69J"/>
        <Class IRI="http://webprotege.stanford.edu/RRNTnsBr43utMEdMPkOJ7A"/>
    </SubClassOf>
    <SubClassOf>
        <Class IRI="http://webprotege.stanford.edu/Rl2k2uKZpa3F7s2V4rOfsO"/>
        <Class IRI="http://webprotege.stanford.edu/R94Y6KunxF9TfJE1B9pkgqR"/>
    </SubClassOf>
    <SubClassOf>
        <Class IRI="http://webprotege.stanford.edu/RlEHYSeeOZMg3FVAsNx7UK"/>
        <Class IRI="http://webprotege.stanford.edu/Rjcg48Q6qbYiIFw5DwNDK0"/>
    </SubClassOf>
    <SubClassOf>
        <Class IRI="http://webprotege.stanford.edu/RlHx0sckp7zA9iPkNk9Wm"/>
        <Class IRI="http://webprotege.stanford.edu/Rfk7c0qIyOPXwQKXpNYg6K"/>
    </SubClassOf>
    <SubClassOf>
        <Class IRI="http://webprotege.stanford.edu/RlRzzMmTHhv7919EzW49js"/>
        <Class IRI="http://webprotege.stanford.edu/RCiEzSpXHboaIDDnFlZZFhs"/>
    </SubClassOf>
    <SubClassOf>
        <Class IRI="http://webprotege.stanford.edu/RlsXnc4yOLhplnyMulaAix"/>
        <Class IRI="http://webprotege.stanford.edu/R71dHiShY6HFNQarf5pxGvy"/>
    </SubClassOf>
    <SubClassOf>
        <Class IRI="http://webprotege.stanford.edu/RmA2aHp9MhkXsUHQzUjeSY"/>
        <Class IRI="http://webprotege.stanford.edu/RCvhHRgiTw3ddKQ9N403Fku"/>
    </SubClassOf>
    <SubClassOf>
        <Class IRI="http://webprotege.stanford.edu/RmL2qr7x8lzz9BDL8ngBiw"/>
        <Class IRI="http://webprotege.stanford.edu/RCEi8TEftiyqGmZH8gcOiE"/>
    </SubClassOf>
    <SubClassOf>
        <Class IRI="http://webprotege.stanford.edu/RmRolYZxnBSzgs6ZhNpO80"/>
        <Class IRI="http://webprotege.stanford.edu/R7o5e5fZliXnTHF1x1XppwB"/>
    </SubClassOf>
    <SubClassOf>
        <Class IRI="http://webprotege.stanford.edu/RmyODcojkULCIy0tEgqM7a"/>
        <Class IRI="http://webprotege.stanford.edu/RBivp3sDLngtpO3EDilc8ky"/>
    </SubClassOf>
    <SubClassOf>
        <Class IRI="http://webprotege.stanford.edu/RnSR988h4fn2E1lpqYHs7M"/>
        <Class IRI="http://webprotege.stanford.edu/RCdB9rAhtug4wepdVJIn2oC"/>
    </SubClassOf>
    <SubClassOf>
        <Class IRI="http://webprotege.stanford.edu/RoRPx3JEiG5HQT0xaniiRb"/>
        <Class IRI="http://webprotege.stanford.edu/RBn1irTrlordEYbTI95Ckul"/>
    </SubClassOf>
    <SubClassOf>
        <Class IRI="http://webprotege.stanford.edu/RoZtH9Ebyss77XN77387iW"/>
        <Class IRI="http://webprotege.stanford.edu/RuGmqRa2tRg5YInB4eX1He"/>
    </SubClassOf>
    <SubClassOf>
        <Class IRI="http://webprotege.stanford.edu/RpsUvPkqQ47Vopi0gRURbN"/>
        <Class IRI="http://webprotege.stanford.edu/RCo70h1tJCf7LElxQtYmt2"/>
    </SubClassOf>
    <SubClassOf>
        <Class IRI="http://webprotege.stanford.edu/RrKZyNFdZlKziFxfsjeVJX"/>
        <Class IRI="http://webprotege.stanford.edu/R73c8eNLTY2L3ykKdee4J5W"/>
    </SubClassOf>
    <SubClassOf>
        <Class IRI="http://webprotege.stanford.edu/Rs7PfF9fkhf8jHuo8C7uGd"/>
        <Class IRI="http://webprotege.stanford.edu/RBivp3sDLngtpO3EDilc8ky"/>
    </SubClassOf>
    <SubClassOf>
        <Class IRI="http://webprotege.stanford.edu/Rshc5cTwHemN6DteVieywV"/>
        <Class IRI="http://webprotege.stanford.edu/RhzeZDXvy5GRZnsyk0Uwmd"/>
    </SubClassOf>
    <SubClassOf>
        <Class IRI="http://webprotege.stanford.edu/Rshc5cTwHemN6DteVieywV"/>
        <Class IRI="http://webprotege.stanford.edu/RnSR988h4fn2E1lpqYHs7M"/>
    </SubClassOf>
    <SubClassOf>
        <Class IRI="http://webprotege.stanford.edu/RsujhGu9YCEwyKo6CmUg1X"/>
        <Class IRI="http://webprotege.stanford.edu/Rjcg48Q6qbYiIFw5DwNDK0"/>
    </SubClassOf>
    <SubClassOf>
        <Class IRI="http://webprotege.stanford.edu/RtKmoXW8o7PoKaRZWriUJA"/>
        <Class IRI="http://webprotege.stanford.edu/Rfk7c0qIyOPXwQKXpNYg6K"/>
    </SubClassOf>
    <SubClassOf>
        <Class IRI="http://webprotege.stanford.edu/RtuQg7SiJGI5pTksNKytke"/>
        <Class IRI="http://webprotege.stanford.edu/RCiEzSpXHboaIDDnFlZZFhs"/>
    </SubClassOf>
    <SubClassOf>
        <Class IRI="http://webprotege.stanford.edu/Ru9crQSLrwoKpiUAP82GHN"/>
        <Class IRI="http://webprotege.stanford.edu/Rjcg48Q6qbYiIFw5DwNDK0"/>
    </SubClassOf>
    <SubClassOf>
        <Class IRI="http://webprotege.stanford.edu/RuGmqRa2tRg5YInB4eX1He"/>
        <Class IRI="http://webprotege.stanford.edu/RCABkkQz6Vmu4LFZVmkYkGa"/>
    </SubClassOf>
    <SubClassOf>
        <Class IRI="http://webprotege.stanford.edu/RuN5WzDpid6lopErQbFySw"/>
        <Class IRI="http://webprotege.stanford.edu/RCiEzSpXHboaIDDnFlZZFhs"/>
    </SubClassOf>
    <SubClassOf>
        <Class IRI="http://webprotege.stanford.edu/Rv8Ngs2CZjbBsazzV1NdTT"/>
        <Class IRI="http://webprotege.stanford.edu/RCvhHRgiTw3ddKQ9N403Fku"/>
    </SubClassOf>
    <SubClassOf>
        <Class IRI="http://webprotege.stanford.edu/Rvi3jACktfNyEevw1WMTYI"/>
        <Class IRI="http://webprotege.stanford.edu/R8YTgMJldb0fFQjr4ZhDthf"/>
    </SubClassOf>
    <SubClassOf>
        <Class IRI="http://webprotege.stanford.edu/RvmREIVcHL00hP5hTSoj0q"/>
        <Class IRI="http://webprotege.stanford.edu/RRNTnsBr43utMEdMPkOJ7A"/>
    </SubClassOf>
    <SubClassOf>
        <Class IRI="http://webprotege.stanford.edu/Rw0FqKpS8b79sHJN5MXPaw"/>
        <Class IRI="http://webprotege.stanford.edu/RBivp3sDLngtpO3EDilc8ky"/>
    </SubClassOf>
    <SubClassOf>
        <Class IRI="http://webprotege.stanford.edu/Rw5VLlBZEaZ8qoTVcfXrrk"/>
        <Class IRI="http://webprotege.stanford.edu/RCd2Jcm4AKhhDgPJpbYvutk"/>
    </SubClassOf>
    <SubClassOf>
        <Class IRI="http://webprotege.stanford.edu/RwJoL2Nf6K9NuHIU3cGTTk"/>
        <Class IRI="http://webprotege.stanford.edu/RC8xmoAiaBgpG1KplY3SXuF"/>
    </SubClassOf>
    <SubClassOf>
        <Class IRI="http://webprotege.stanford.edu/RwRAsj7DJ9LpF5yHN8Lxpc"/>
        <Class IRI="http://webprotege.stanford.edu/RPoNv3XQuHj83cSFbycTfP"/>
    </SubClassOf>
    <SubClassOf>
        <Class IRI="http://webprotege.stanford.edu/RwhDONqNi1F3ssqJBRB1R6"/>
        <Class IRI="http://webprotege.stanford.edu/RBNLixvoULfigj6vGqDLEp6"/>
    </SubClassOf>
    <SubClassOf>
        <Class IRI="http://webprotege.stanford.edu/RxWg2fMT2QYs1b7n0ycWvU"/>
        <Class IRI="http://webprotege.stanford.edu/R8Uof6kFZb8TZRVZD1gG3HI"/>
    </SubClassOf>
    <SubClassOf>
        <Class IRI="http://webprotege.stanford.edu/RxWg2fMT2QYs1b7n0ycWvU"/>
        <Class IRI="http://webprotege.stanford.edu/RC5aa20nt5c1ifjJTv2ZDbh"/>
    </SubClassOf>
    <SubClassOf>
        <Class IRI="http://webprotege.stanford.edu/RxXU0db0iUydAIk4MIy0cL"/>
        <Class IRI="http://webprotege.stanford.edu/RBivp3sDLngtpO3EDilc8ky"/>
    </SubClassOf>
    <SubClassOf>
        <Class IRI="http://webprotege.stanford.edu/RyeTTdFFN4IXFJLwA7nrhO"/>
        <Class IRI="http://webprotege.stanford.edu/RCiEzSpXHboaIDDnFlZZFhs"/>
    </SubClassOf>
    <SubClassOf>
        <Class IRI="http://webprotege.stanford.edu/RzQLWZVFIqGZQ9aYMNjQl4"/>
        <Class IRI="http://webprotege.stanford.edu/R9vyUcjr6sui2y7A5a3PH54"/>
    </SubClassOf>
    <AnnotationAssertion>
        <AnnotationProperty abbreviatedIRI="rdfs:label"/>
        <IRI>http://webprotege.stanford.edu/R0M2HBvX3usRBjFjUa2ZjX</IRI>
        <Literal>Complement_Proteins</Literal>
    </AnnotationAssertion>
    <AnnotationAssertion>
        <AnnotationProperty IRI="http://webprotege.stanford.edu/RnPKvQ3N96aInbij7RfQPu"/>
        <IRI>http://webprotege.stanford.edu/R0qejk3tZz1wHHuAPQWvy4</IRI>
        <IRI>http://purl.obolibrary.org/obo/CL_0000625</IRI>
    </AnnotationAssertion>
    <AnnotationAssertion>
        <AnnotationProperty abbreviatedIRI="rdfs:label"/>
        <IRI>http://webprotege.stanford.edu/R0qejk3tZz1wHHuAPQWvy4</IRI>
        <Literal>T_CD8+</Literal>
    </AnnotationAssertion>
    <AnnotationAssertion>
        <AnnotationProperty abbreviatedIRI="rdfs:label"/>
        <IRI>http://webprotege.stanford.edu/R0twopYxT4JBNuBSCNida5</IRI>
        <Literal>IEL_T_CD8</Literal>
    </AnnotationAssertion>
    <AnnotationAssertion>
        <AnnotationProperty abbreviatedIRI="rdfs:label"/>
        <IRI>http://webprotege.stanford.edu/R1PS8zZyyUWjAICnY7TB6r</IRI>
        <Literal>Colon</Literal>
    </AnnotationAssertion>
    <AnnotationAssertion>
        <AnnotationProperty IRI="http://webprotege.stanford.edu/RnPKvQ3N96aInbij7RfQPu"/>
        <IRI>http://webprotege.stanford.edu/R2fTVvD1hWV0YT95GF1fVK</IRI>
        <IRI>http://purl.obolibrary.org/obo/CL_0000787</IRI>
    </AnnotationAssertion>
    <AnnotationAssertion>
        <AnnotationProperty abbreviatedIRI="rdfs:label"/>
        <IRI>http://webprotege.stanford.edu/R2fTVvD1hWV0YT95GF1fVK</IRI>
        <Literal>B_memory</Literal>
    </AnnotationAssertion>
    <AnnotationAssertion>
        <AnnotationProperty abbreviatedIRI="rdfs:label"/>
        <IRI>http://webprotege.stanford.edu/R3K3Sepr6Gp9qnSYRbjmHO</IRI>
        <Literal>Chronic antigen stimulation</Literal>
    </AnnotationAssertion>
    <AnnotationAssertion>
        <AnnotationProperty abbreviatedIRI="rdfs:label"/>
        <IRI>http://webprotege.stanford.edu/R3X0fJ95FsHItAL1I9RcI9</IRI>
        <Literal>Macrophage_elastase-derived_peptide</Literal>
    </AnnotationAssertion>
    <AnnotationAssertion>
        <AnnotationProperty abbreviatedIRI="rdfs:label"/>
        <IRI>http://webprotege.stanford.edu/R4jHuvweyrSSdzIbwZpqOi</IRI>
        <Literal>Yeast</Literal>
    </AnnotationAssertion>
    <AnnotationAssertion>
        <AnnotationProperty abbreviatedIRI="rdfs:label"/>
        <IRI>http://webprotege.stanford.edu/R4qWq8w4xKVXaqGF7b4DoE</IRI>
        <Literal>IL18</Literal>
    </AnnotationAssertion>
    <AnnotationAssertion>
        <AnnotationProperty abbreviatedIRI="rdfs:label"/>
        <IRI>http://webprotege.stanford.edu/R5GZJvKHKP1gzdHTeMjpgs</IRI>
        <Literal>MMCP</Literal>
    </AnnotationAssertion>
    <AnnotationAssertion>
        <AnnotationProperty IRI="http://webprotege.stanford.edu/RnPKvQ3N96aInbij7RfQPu"/>
        <IRI>http://webprotege.stanford.edu/R6JQzm3xfQzTqW207yU5iQ</IRI>
        <IRI>http://purl.obolibrary.org/obo/CL_0000092</IRI>
    </AnnotationAssertion>
    <AnnotationAssertion>
        <AnnotationProperty abbreviatedIRI="rdfs:label"/>
        <IRI>http://webprotege.stanford.edu/R6JQzm3xfQzTqW207yU5iQ</IRI>
        <Literal>Osteoclast</Literal>
    </AnnotationAssertion>
    <AnnotationAssertion>
        <AnnotationProperty abbreviatedIRI="rdfs:label"/>
        <IRI>http://webprotege.stanford.edu/R6Jwkio0RhAmrOwrk5AcV9</IRI>
        <Literal>IL35</Literal>
    </AnnotationAssertion>
    <AnnotationAssertion>
        <AnnotationProperty abbreviatedIRI="rdfs:label"/>
        <IRI>http://webprotege.stanford.edu/R6XWXuVlM9kjyp7uMRXwee</IRI>
        <Literal>umethylated_CpG_DNA</Literal>
    </AnnotationAssertion>
    <AnnotationAssertion>
        <AnnotationProperty abbreviatedIRI="rdfs:label"/>
        <IRI>http://webprotege.stanford.edu/R6cFM9rhxWFPCfBqqRCRo3</IRI>
        <Literal>Major_basic_protein</Literal>
    </AnnotationAssertion>
    <AnnotationAssertion>
        <AnnotationProperty IRI="http://webprotege.stanford.edu/RnPKvQ3N96aInbij7RfQPu"/>
        <IRI>http://webprotege.stanford.edu/R6j1c192sbkSXJWS77N7x8</IRI>
        <IRI>http://purl.obolibrary.org/obo/CL_0000796</IRI>
    </AnnotationAssertion>
    <AnnotationAssertion>
        <AnnotationProperty abbreviatedIRI="rdfs:label"/>
        <IRI>http://webprotege.stanford.edu/R6j1c192sbkSXJWS77N7x8</IRI>
        <Literal>IEL_T_CD8_typea</Literal>
    </AnnotationAssertion>
    <AnnotationAssertion>
        <AnnotationProperty abbreviatedIRI="rdfs:label"/>
        <IRI>http://webprotege.stanford.edu/R6yVlb5s18UYhHIMLjCAlt</IRI>
        <Literal>IL1a</Literal>
    </AnnotationAssertion>
    <AnnotationAssertion>
        <AnnotationProperty abbreviatedIRI="rdfs:label"/>
        <IRI>http://webprotege.stanford.edu/R71dHiShY6HFNQarf5pxGvy</IRI>
        <Literal>Leukotrienes</Literal>
    </AnnotationAssertion>
    <AnnotationAssertion>
        <AnnotationProperty abbreviatedIRI="rdfs:label"/>
        <IRI>http://webprotege.stanford.edu/R71fSldcYAw1l24GaGQPbNl</IRI>
        <Literal>Gram-negative bacterial infection</Literal>
    </AnnotationAssertion>
    <AnnotationAssertion>
        <AnnotationProperty IRI="http://webprotege.stanford.edu/RnPKvQ3N96aInbij7RfQPu"/>
        <IRI>http://webprotege.stanford.edu/R73c8eNLTY2L3ykKdee4J5W</IRI>
        <IRI>http://purl.obolibrary.org/obo/CL_0001065</IRI>
    </AnnotationAssertion>
    <AnnotationAssertion>
        <AnnotationProperty abbreviatedIRI="rdfs:label"/>
        <IRI>http://webprotege.stanford.edu/R73c8eNLTY2L3ykKdee4J5W</IRI>
        <Literal>ILC</Literal>
    </AnnotationAssertion>
    <AnnotationAssertion>
        <AnnotationProperty IRI="http://webprotege.stanford.edu/RnPKvQ3N96aInbij7RfQPu"/>
        <IRI>http://webprotege.stanford.edu/R73fdk40K4Xkmr5w7qGBQsa</IRI>
        <IRI>http://purl.obolibrary.org/obo/CL_0000786</IRI>
    </AnnotationAssertion>
    <AnnotationAssertion>
        <AnnotationProperty abbreviatedIRI="rdfs:label"/>
        <IRI>http://webprotege.stanford.edu/R73fdk40K4Xkmr5w7qGBQsa</IRI>
        <Literal>B_Plasma</Literal>
    </AnnotationAssertion>
    <AnnotationAssertion>
        <AnnotationProperty abbreviatedIRI="rdfs:label"/>
        <IRI>http://webprotege.stanford.edu/R75IWQvKZwKZkeFk94YZbrZ</IRI>
        <Literal>IL10</Literal>
    </AnnotationAssertion>
    <AnnotationAssertion>
        <AnnotationProperty abbreviatedIRI="rdfs:label"/>
        <IRI>http://webprotege.stanford.edu/R76B3PEZ0uNe4ItSheGWfV2</IRI>
        <Literal>Mucosa</Literal>
    </AnnotationAssertion>
    <AnnotationAssertion>
        <AnnotationProperty abbreviatedIRI="rdfs:label"/>
        <IRI>http://webprotege.stanford.edu/R76Yuq8Nx8skRkgvRpCvorj</IRI>
        <Literal>CCL24</Literal>
    </AnnotationAssertion>
    <AnnotationAssertion>
        <AnnotationProperty abbreviatedIRI="rdfs:label"/>
        <IRI>http://webprotege.stanford.edu/R773kaWCFQJZncUWTArTInS</IRI>
        <Literal>Antiviral</Literal>
    </AnnotationAssertion>
    <AnnotationAssertion>
        <AnnotationProperty abbreviatedIRI="rdfs:label"/>
        <IRI>http://webprotege.stanford.edu/R77X7v38sxYue13zgMWfdYk</IRI>
        <Literal>b-glucan</Literal>
    </AnnotationAssertion>
    <AnnotationAssertion>
        <AnnotationProperty abbreviatedIRI="rdfs:label"/>
        <IRI>http://webprotege.stanford.edu/R79YUpwGpxa1Oe2MVqpbWRm</IRI>
        <Literal>Antigen</Literal>
    </AnnotationAssertion>
    <AnnotationAssertion>
        <AnnotationProperty IRI="http://webprotege.stanford.edu/RnPKvQ3N96aInbij7RfQPu"/>
        <IRI>http://webprotege.stanford.edu/R7AUBXK8bkpUQdLDmC99lXE</IRI>
        <IRI>http://purl.obolibrary.org/obo/CL_0000623</IRI>
    </AnnotationAssertion>
    <AnnotationAssertion>
        <AnnotationProperty abbreviatedIRI="rdfs:label"/>
        <IRI>http://webprotege.stanford.edu/R7AUBXK8bkpUQdLDmC99lXE</IRI>
        <Literal>NK</Literal>
    </AnnotationAssertion>
    <AnnotationAssertion>
        <AnnotationProperty abbreviatedIRI="rdfs:label"/>
        <IRI>http://webprotege.stanford.edu/R7H4Kbw2gbUIxASLXwFB2uU</IRI>
        <Literal>Virus</Literal>
    </AnnotationAssertion>
    <AnnotationAssertion>
        <AnnotationProperty abbreviatedIRI="rdfs:label"/>
        <IRI>http://webprotege.stanford.edu/R7HR5H3ktvW4FaL1Lf5lks</IRI>
        <Literal>IFNb</Literal>
    </AnnotationAssertion>
    <AnnotationAssertion>
        <AnnotationProperty abbreviatedIRI="rdfs:label"/>
        <IRI>http://webprotege.stanford.edu/R7Kkc7wset6WJ85zb7kwZmZ</IRI>
        <Literal>CCL20</Literal>
    </AnnotationAssertion>
    <AnnotationAssertion>
        <AnnotationProperty IRI="http://webprotege.stanford.edu/RnPKvQ3N96aInbij7RfQPu"/>
        <IRI>http://webprotege.stanford.edu/R7N9HLYxfxypcJmNaUXY5hc</IRI>
        <IRI>http://purl.obolibrary.org/obo/CL_0000987</IRI>
    </AnnotationAssertion>
    <AnnotationAssertion>
        <AnnotationProperty abbreviatedIRI="rdfs:label"/>
        <IRI>http://webprotege.stanford.edu/R7N9HLYxfxypcJmNaUXY5hc</IRI>
        <Literal>B_Plasma_IgA+</Literal>
    </AnnotationAssertion>
    <AnnotationAssertion>
        <AnnotationProperty IRI="http://webprotege.stanford.edu/RnPKvQ3N96aInbij7RfQPu"/>
        <IRI>http://webprotege.stanford.edu/R7NBeGK1LXlXSLHnW8cPISu</IRI>
        <IRI>http://purl.obolibrary.org/obo/CL_0000442</IRI>
    </AnnotationAssertion>
    <AnnotationAssertion>
        <AnnotationProperty abbreviatedIRI="rdfs:label"/>
        <IRI>http://webprotege.stanford.edu/R7NBeGK1LXlXSLHnW8cPISu</IRI>
        <Literal>FDC</Literal>
    </AnnotationAssertion>
    <AnnotationAssertion>
        <AnnotationProperty abbreviatedIRI="rdfs:label"/>
        <IRI>http://webprotege.stanford.edu/R7PXCDxOmRGCNNFD3XBfd3X</IRI>
        <Literal>Skin_cells</Literal>
    </AnnotationAssertion>
    <AnnotationAssertion>
        <AnnotationProperty abbreviatedIRI="rdfs:label"/>
        <IRI>http://webprotege.stanford.edu/R7QWX6HrFzotZre1h2qMpsh</IRI>
        <Literal>Allergic asthma</Literal>
    </AnnotationAssertion>
    <AnnotationAssertion>
        <AnnotationProperty IRI="http://webprotege.stanford.edu/RnPKvQ3N96aInbij7RfQPu"/>
        <IRI>http://webprotege.stanford.edu/R7QfUyFnsyAI5bJ7yMzUuM8</IRI>
        <IRI>http://purl.obolibrary.org/obo/CL_0000788</IRI>
    </AnnotationAssertion>
    <AnnotationAssertion>
        <AnnotationProperty abbreviatedIRI="rdfs:label"/>
        <IRI>http://webprotege.stanford.edu/R7QfUyFnsyAI5bJ7yMzUuM8</IRI>
        <Literal>B_naive</Literal>
    </AnnotationAssertion>
    <AnnotationAssertion>
        <AnnotationProperty abbreviatedIRI="rdfs:label"/>
        <IRI>http://webprotege.stanford.edu/R7RSo4ATQ3f3hiMvJ6uSwYm</IRI>
        <Literal>CXCL9</Literal>
    </AnnotationAssertion>
    <AnnotationAssertion>
        <AnnotationProperty abbreviatedIRI="rdfs:label"/>
        <IRI>http://webprotege.stanford.edu/R7Rmfq7mwdHIq2bi9OwL5wO</IRI>
        <Literal>IL26</Literal>
    </AnnotationAssertion>
    <AnnotationAssertion>
        <AnnotationProperty abbreviatedIRI="rdfs:label"/>
        <IRI>http://webprotege.stanford.edu/R7S9yIFz5piWLFTzfBcIOLy</IRI>
        <Literal>Anthrax_lethal_factor</Literal>
    </AnnotationAssertion>
    <AnnotationAssertion>
        <AnnotationProperty abbreviatedIRI="rdfs:label"/>
        <IRI>http://webprotege.stanford.edu/R7SYTMXmr0J4IM8KF3qnLZH</IRI>
        <Literal>CCL19</Literal>
    </AnnotationAssertion>
    <AnnotationAssertion>
        <AnnotationProperty IRI="http://webprotege.stanford.edu/RnPKvQ3N96aInbij7RfQPu"/>
        <IRI>http://webprotege.stanford.edu/R7ToZ6GREbc2381tdp0YPAm</IRI>
        <IRI>http://purl.obolibrary.org/obo/CL_0002420</IRI>
    </AnnotationAssertion>
    <AnnotationAssertion>
        <AnnotationProperty abbreviatedIRI="rdfs:label"/>
        <IRI>http://webprotege.stanford.edu/R7ToZ6GREbc2381tdp0YPAm</IRI>
        <Literal>T Progenitor</Literal>
    </AnnotationAssertion>
    <AnnotationAssertion>
        <AnnotationProperty abbreviatedIRI="rdfs:label"/>
        <IRI>http://webprotege.stanford.edu/R7UlIDmkwaYxspMDrKq1uP4</IRI>
        <Literal>dsRNA</Literal>
    </AnnotationAssertion>
    <AnnotationAssertion>
        <AnnotationProperty IRI="http://webprotege.stanford.edu/RnPKvQ3N96aInbij7RfQPu"/>
        <IRI>http://webprotege.stanford.edu/R7ViUHtk4j9BzfFzBrNDqyX</IRI>
        <IRI>http://purl.obolibrary.org/obo/CL_0000940</IRI>
    </AnnotationAssertion>
    <AnnotationAssertion>
        <AnnotationProperty abbreviatedIRI="rdfs:label"/>
        <IRI>http://webprotege.stanford.edu/R7ViUHtk4j9BzfFzBrNDqyX</IRI>
        <Literal>T_MAIT</Literal>
    </AnnotationAssertion>
    <AnnotationAssertion>
        <AnnotationProperty abbreviatedIRI="rdfs:label"/>
        <IRI>http://webprotege.stanford.edu/R7W1VRb8hGAsl8ogIfRabPc</IRI>
        <Literal>T (Effector memory)</Literal>
    </AnnotationAssertion>
    <AnnotationAssertion>
        <AnnotationProperty abbreviatedIRI="rdfs:label"/>
        <IRI>http://webprotege.stanford.edu/R7XlFBR4FnpTMJWGLUOaTgD</IRI>
        <Literal>Antiparasitic</Literal>
    </AnnotationAssertion>
    <AnnotationAssertion>
        <AnnotationProperty IRI="http://webprotege.stanford.edu/RnPKvQ3N96aInbij7RfQPu"/>
        <IRI>http://webprotege.stanford.edu/R7Z2Tvo4U8jgkaIg4AvPCxz</IRI>
        <IRI>http://purl.obolibrary.org/obo/CL_0000911</IRI>
    </AnnotationAssertion>
    <AnnotationAssertion>
        <AnnotationProperty abbreviatedIRI="rdfs:label"/>
        <IRI>http://webprotege.stanford.edu/R7Z2Tvo4U8jgkaIg4AvPCxz</IRI>
        <Literal>T (effector)</Literal>
    </AnnotationAssertion>
    <AnnotationAssertion>
        <AnnotationProperty IRI="http://webprotege.stanford.edu/RnPKvQ3N96aInbij7RfQPu"/>
        <IRI>http://webprotege.stanford.edu/R7c2GMaScHgZhhyhow7J5U8</IRI>
        <IRI>http://purl.obolibrary.org/obo/CL_0000451</IRI>
    </AnnotationAssertion>
    <AnnotationAssertion>
        <AnnotationProperty abbreviatedIRI="rdfs:label"/>
        <IRI>http://webprotege.stanford.edu/R7c2GMaScHgZhhyhow7J5U8</IRI>
        <Literal>DC_Class</Literal>
    </AnnotationAssertion>
    <AnnotationAssertion>
        <AnnotationProperty IRI="http://webprotege.stanford.edu/RnPKvQ3N96aInbij7RfQPu"/>
        <IRI>http://webprotege.stanford.edu/R7et9xCBpJX6yj8mVuFH1Jl</IRI>
        <IRI>http://purl.obolibrary.org/obo/CL_0000909</IRI>
    </AnnotationAssertion>
    <AnnotationAssertion>
        <AnnotationProperty abbreviatedIRI="rdfs:label"/>
        <IRI>http://webprotege.stanford.edu/R7et9xCBpJX6yj8mVuFH1Jl</IRI>
        <Literal>T_CD8_memory</Literal>
    </AnnotationAssertion>
    <AnnotationAssertion>
        <AnnotationProperty abbreviatedIRI="rdfs:label"/>
        <IRI>http://webprotege.stanford.edu/R7fRWBLpFcJZG4NPQRjbqZK</IRI>
        <Literal>CpG_DNA</Literal>
    </AnnotationAssertion>
    <AnnotationAssertion>
        <AnnotationProperty abbreviatedIRI="rdfs:label"/>
        <IRI>http://webprotege.stanford.edu/R7i8jDoIwTLfKNCElWcc8BG</IRI>
        <Literal>Asthma</Literal>
    </AnnotationAssertion>
    <AnnotationAssertion>
        <AnnotationProperty IRI="http://webprotege.stanford.edu/RnPKvQ3N96aInbij7RfQPu"/>
        <IRI>http://webprotege.stanford.edu/R7jJNjpAvkmB1TlEKlzh2Vo</IRI>
        <IRI>http://purl.obolibrary.org/obo/CL_0000794</IRI>
    </AnnotationAssertion>
    <AnnotationAssertion>
        <AnnotationProperty abbreviatedIRI="rdfs:label"/>
        <IRI>http://webprotege.stanford.edu/R7jJNjpAvkmB1TlEKlzh2Vo</IRI>
        <Literal>T_cytotoxic</Literal>
    </AnnotationAssertion>
    <AnnotationAssertion>
        <AnnotationProperty IRI="http://webprotege.stanford.edu/RnPKvQ3N96aInbij7RfQPu"/>
        <IRI>http://webprotege.stanford.edu/R7jUhyWYvHP9ktMhapmiLwt</IRI>
        <IRI>http://purl.obolibrary.org/obo/CL_0001068</IRI>
    </AnnotationAssertion>
    <AnnotationAssertion>
        <AnnotationProperty abbreviatedIRI="rdfs:label"/>
        <IRI>http://webprotege.stanford.edu/R7jUhyWYvHP9ktMhapmiLwt</IRI>
        <Literal>ILC1</Literal>
    </AnnotationAssertion>
    <AnnotationAssertion>
        <AnnotationProperty abbreviatedIRI="rdfs:label"/>
        <IRI>http://webprotege.stanford.edu/R7kyRyyDIqlURlWchIIJ3EV</IRI>
        <Literal>OSM</Literal>
    </AnnotationAssertion>
    <AnnotationAssertion>
        <AnnotationProperty abbreviatedIRI="rdfs:label"/>
        <IRI>http://webprotege.stanford.edu/R7nZTF0d6Qg7xavU2EL9hpU</IRI>
        <Literal>Zymosan</Literal>
    </AnnotationAssertion>
    <AnnotationAssertion>
        <AnnotationProperty IRI="http://webprotege.stanford.edu/RnPKvQ3N96aInbij7RfQPu"/>
        <IRI>http://webprotege.stanford.edu/R7nc2h6zf31CWlXk4V4wbZW</IRI>
        <IRI>http://purl.obolibrary.org/obo/CL_0000073</IRI>
    </AnnotationAssertion>
    <AnnotationAssertion>
        <AnnotationProperty abbreviatedIRI="rdfs:label"/>
        <IRI>http://webprotege.stanford.edu/R7nc2h6zf31CWlXk4V4wbZW</IRI>
        <Literal>Epithelial_barrier</Literal>
    </AnnotationAssertion>
    <AnnotationAssertion>
        <AnnotationProperty abbreviatedIRI="rdfs:label"/>
        <IRI>http://webprotege.stanford.edu/R7o5e5fZliXnTHF1x1XppwB</IRI>
        <Literal>Tissues</Literal>
    </AnnotationAssertion>
    <AnnotationAssertion>
        <AnnotationProperty abbreviatedIRI="rdfs:label"/>
        <IRI>http://webprotege.stanford.edu/R7pXBcWWw8D57kix2vgnYsh</IRI>
        <Literal>Antifungal</Literal>
    </AnnotationAssertion>
    <AnnotationAssertion>
        <AnnotationProperty abbreviatedIRI="rdfs:label"/>
        <IRI>http://webprotege.stanford.edu/R7qS93HDiFtZ1V2YEQyUPVl</IRI>
        <Literal>IL37</Literal>
    </AnnotationAssertion>
    <AnnotationAssertion>
        <AnnotationProperty abbreviatedIRI="rdfs:label"/>
        <IRI>http://webprotege.stanford.edu/R7ura4PWjRnOlxqx5WIzr2b</IRI>
        <Literal>CXCL16</Literal>
    </AnnotationAssertion>
    <AnnotationAssertion>
        <AnnotationProperty abbreviatedIRI="rdfs:label"/>
        <IRI>http://webprotege.stanford.edu/R7vMNXtJhUjAyph6xYEsO8G</IRI>
        <Literal>CXCL5</Literal>
    </AnnotationAssertion>
    <AnnotationAssertion>
        <AnnotationProperty abbreviatedIRI="rdfs:label"/>
        <IRI>http://webprotege.stanford.edu/R7wlYrhWGFBp2hD5lIbBsYG</IRI>
        <Literal>Celiac disease</Literal>
    </AnnotationAssertion>
    <AnnotationAssertion>
        <AnnotationProperty abbreviatedIRI="rdfs:label"/>
        <IRI>http://webprotege.stanford.edu/R7z3hKHRHayADoA8WdvjjWq</IRI>
        <Literal>Urogenital_tract</Literal>
    </AnnotationAssertion>
    <AnnotationAssertion>
        <AnnotationProperty abbreviatedIRI="rdfs:label"/>
        <IRI>http://webprotege.stanford.edu/R80h669yWOx84652o4jbnqn</IRI>
        <Literal>Leukotriene_D4</Literal>
    </AnnotationAssertion>
    <AnnotationAssertion>
        <AnnotationProperty abbreviatedIRI="rdfs:label"/>
        <IRI>http://webprotege.stanford.edu/R81WKyG6IbBpEXDCKzYHjTV</IRI>
        <Literal>Microbe</Literal>
    </AnnotationAssertion>
    <AnnotationAssertion>
        <AnnotationProperty abbreviatedIRI="rdfs:label"/>
        <IRI>http://webprotege.stanford.edu/R820Cwm4WRZvyzquBE3Ujwx</IRI>
        <Literal>GMCSF</Literal>
    </AnnotationAssertion>
    <AnnotationAssertion>
        <AnnotationProperty abbreviatedIRI="rdfs:label"/>
        <IRI>http://webprotege.stanford.edu/R822XueDKqBgNVhadILv75B</IRI>
        <Literal>IL20</Literal>
    </AnnotationAssertion>
    <AnnotationAssertion>
        <AnnotationProperty abbreviatedIRI="rdfs:label"/>
        <IRI>http://webprotege.stanford.edu/R8258wfc1dOaznqF6yjYxeS</IRI>
        <Literal>CXCL12</Literal>
    </AnnotationAssertion>
    <AnnotationAssertion>
        <AnnotationProperty abbreviatedIRI="rdfs:label"/>
        <IRI>http://webprotege.stanford.edu/R825v2b3pb1mwMxF9VTdLam</IRI>
        <Literal>Secretory_phospholipase_A2</Literal>
    </AnnotationAssertion>
    <AnnotationAssertion>
        <AnnotationProperty abbreviatedIRI="rdfs:label"/>
        <IRI>http://webprotege.stanford.edu/R82Ch2vpGGm2A288qfodCed</IRI>
        <Literal>FasL</Literal>
    </AnnotationAssertion>
    <AnnotationAssertion>
        <AnnotationProperty abbreviatedIRI="rdfs:label"/>
        <IRI>http://webprotege.stanford.edu/R82bsMKn4Vk2V9D1L4ASGxl</IRI>
        <Literal>Lectins</Literal>
    </AnnotationAssertion>
    <AnnotationAssertion>
        <AnnotationProperty abbreviatedIRI="rdfs:label"/>
        <IRI>http://webprotege.stanford.edu/R83hOnp6F0duhnAintEs8z3</IRI>
        <Literal>Allergic_diseases</Literal>
    </AnnotationAssertion>
    <AnnotationAssertion>
        <AnnotationProperty abbreviatedIRI="rdfs:label"/>
        <IRI>http://webprotege.stanford.edu/R849nD3A6oWKAHzk3HEQgL3</IRI>
        <Literal>Superoxide</Literal>
    </AnnotationAssertion>
    <AnnotationAssertion>
        <AnnotationProperty abbreviatedIRI="rdfs:label"/>
        <IRI>http://webprotege.stanford.edu/R84PHgUingWxiFWPCLqOyfn</IRI>
        <Literal>IL30</Literal>
    </AnnotationAssertion>
    <AnnotationAssertion>
        <AnnotationProperty abbreviatedIRI="rdfs:label"/>
        <IRI>http://webprotege.stanford.edu/R85BhWp0HjIDYujsf8QtGqI</IRI>
        <Literal>Pathogen</Literal>
    </AnnotationAssertion>
    <AnnotationAssertion>
        <AnnotationProperty IRI="http://webprotege.stanford.edu/RnPKvQ3N96aInbij7RfQPu"/>
        <IRI>http://webprotege.stanford.edu/R85NDMoxBc4mgfQEba9JC9z</IRI>
        <IRI>http://purl.obolibrary.org/obo/CL_0000235</IRI>
    </AnnotationAssertion>
    <AnnotationAssertion>
        <AnnotationProperty abbreviatedIRI="rdfs:label"/>
        <IRI>http://webprotege.stanford.edu/R85NDMoxBc4mgfQEba9JC9z</IRI>
        <Literal>Macrophage</Literal>
    </AnnotationAssertion>
    <AnnotationAssertion>
        <AnnotationProperty abbreviatedIRI="rdfs:label"/>
        <IRI>http://webprotege.stanford.edu/R87SpBOqfTmrbE1bbnrxQME</IRI>
        <Literal>b-defensins</Literal>
    </AnnotationAssertion>
    <AnnotationAssertion>
        <AnnotationProperty abbreviatedIRI="rdfs:label"/>
        <IRI>http://webprotege.stanford.edu/R87jU3pxxx2hl6ki0nfkic2</IRI>
        <Literal>IL31</Literal>
    </AnnotationAssertion>
    <AnnotationAssertion>
        <AnnotationProperty abbreviatedIRI="rdfs:label"/>
        <IRI>http://webprotege.stanford.edu/R88MBCIJLC9O1XsTwclmxP1</IRI>
        <Literal>Skin (location)</Literal>
    </AnnotationAssertion>
    <AnnotationAssertion>
        <AnnotationProperty IRI="http://webprotege.stanford.edu/RnPKvQ3N96aInbij7RfQPu"/>
        <IRI>http://webprotege.stanford.edu/R89UghLhn2foT5S43X2mCig</IRI>
        <IRI>http://purl.obolibrary.org/obo/CL_0000990</IRI>
    </AnnotationAssertion>
    <AnnotationAssertion>
        <AnnotationProperty abbreviatedIRI="rdfs:label"/>
        <IRI>http://webprotege.stanford.edu/R89UghLhn2foT5S43X2mCig</IRI>
        <Literal>DC</Literal>
    </AnnotationAssertion>
    <AnnotationAssertion>
        <AnnotationProperty abbreviatedIRI="rdfs:label"/>
        <IRI>http://webprotege.stanford.edu/R8BSpqaNPiXE10TitmDApON</IRI>
        <Literal>Histatins</Literal>
    </AnnotationAssertion>
    <AnnotationAssertion>
        <AnnotationProperty IRI="http://webprotege.stanford.edu/RnPKvQ3N96aInbij7RfQPu"/>
        <IRI>http://webprotege.stanford.edu/R8Co0GQg5pTjRB2wDhrPfN6</IRI>
        <IRI>http://purl.obolibrary.org/obo/CL_0000915</IRI>
    </AnnotationAssertion>
    <AnnotationAssertion>
        <AnnotationProperty abbreviatedIRI="rdfs:label"/>
        <IRI>http://webprotege.stanford.edu/R8Co0GQg5pTjRB2wDhrPfN6</IRI>
        <Literal>IEL_T_CD8_typeb</Literal>
    </AnnotationAssertion>
    <AnnotationAssertion>
        <AnnotationProperty abbreviatedIRI="rdfs:label"/>
        <IRI>http://webprotege.stanford.edu/R8Dtvz3cOceZ6CJFojjmT5Q</IRI>
        <Literal>Prostaglandin_E2</Literal>
    </AnnotationAssertion>
    <AnnotationAssertion>
        <AnnotationProperty abbreviatedIRI="rdfs:label"/>
        <IRI>http://webprotege.stanford.edu/R8EUX4W3CRcc3o67vs7OnHt</IRI>
        <Literal>HNP1-4</Literal>
    </AnnotationAssertion>
    <AnnotationAssertion>
        <AnnotationProperty abbreviatedIRI="rdfs:label"/>
        <IRI>http://webprotege.stanford.edu/R8HpwbaCtsQs5UWZTxf28sL</IRI>
        <Literal>41BBL</Literal>
    </AnnotationAssertion>
    <AnnotationAssertion>
        <AnnotationProperty IRI="http://webprotege.stanford.edu/RnPKvQ3N96aInbij7RfQPu"/>
        <IRI>http://webprotege.stanford.edu/R8Joabt02dISqvki7RjdlK4</IRI>
        <IRI>http://purl.obolibrary.org/obo/CL_0011108</IRI>
    </AnnotationAssertion>
    <AnnotationAssertion>
        <AnnotationProperty abbreviatedIRI="rdfs:label"/>
        <IRI>http://webprotege.stanford.edu/R8Joabt02dISqvki7RjdlK4</IRI>
        <Literal>Epithelial_colon</Literal>
    </AnnotationAssertion>
    <AnnotationAssertion>
        <AnnotationProperty abbreviatedIRI="rdfs:label"/>
        <IRI>http://webprotege.stanford.edu/R8KsUjXiIsogrOn4NeTVpg6</IRI>
        <Literal>DC (CD11b-)</Literal>
    </AnnotationAssertion>
    <AnnotationAssertion>
        <AnnotationProperty abbreviatedIRI="rdfs:label"/>
        <IRI>http://webprotege.stanford.edu/R8LZpAX8wa0LYnF30agyivG</IRI>
        <Literal>Parasite</Literal>
    </AnnotationAssertion>
    <AnnotationAssertion>
        <AnnotationProperty abbreviatedIRI="rdfs:label"/>
        <IRI>http://webprotege.stanford.edu/R8LbxGYyDRrR3DecoSxIHbW</IRI>
        <Literal>TNFa</Literal>
    </AnnotationAssertion>
    <AnnotationAssertion>
        <AnnotationProperty abbreviatedIRI="rdfs:label"/>
        <IRI>http://webprotege.stanford.edu/R8O6U0es8CieN6jWzLGgW8O</IRI>
        <Literal>Microbial lipid</Literal>
    </AnnotationAssertion>
    <AnnotationAssertion>
        <AnnotationProperty abbreviatedIRI="rdfs:label"/>
        <IRI>http://webprotege.stanford.edu/R8PX886bCje3Li8oPHyRIxF</IRI>
        <Literal>Prostaglandin_D2</Literal>
    </AnnotationAssertion>
    <AnnotationAssertion>
        <AnnotationProperty abbreviatedIRI="rdfs:label"/>
        <IRI>http://webprotege.stanford.edu/R8RPXl0sfNdnAKY9ydRkXnv</IRI>
        <Literal>Antitumor</Literal>
    </AnnotationAssertion>
    <AnnotationAssertion>
        <AnnotationProperty abbreviatedIRI="rdfs:label"/>
        <IRI>http://webprotege.stanford.edu/R8Rw4r7YvQFwjhsjKiHQYWI</IRI>
        <Literal>IFNa</Literal>
    </AnnotationAssertion>
    <AnnotationAssertion>
        <AnnotationProperty abbreviatedIRI="rdfs:label"/>
        <IRI>http://webprotege.stanford.edu/R8SNca2N8ooTUEgNIopjwb6</IRI>
        <Literal>MS</Literal>
    </AnnotationAssertion>
    <AnnotationAssertion>
        <AnnotationProperty IRI="http://webprotege.stanford.edu/RnPKvQ3N96aInbij7RfQPu"/>
        <IRI>http://webprotege.stanford.edu/R8T4ouXLWC2m2J7eSjeEeUU</IRI>
        <IRI>http://purl.obolibrary.org/obo/CL_0000904</IRI>
    </AnnotationAssertion>
    <AnnotationAssertion>
        <AnnotationProperty abbreviatedIRI="rdfs:label"/>
        <IRI>http://webprotege.stanford.edu/R8T4ouXLWC2m2J7eSjeEeUU</IRI>
        <Literal>T_CD4_CentralMemory</Literal>
    </AnnotationAssertion>
    <AnnotationAssertion>
        <AnnotationProperty IRI="http://webprotege.stanford.edu/RnPKvQ3N96aInbij7RfQPu"/>
        <IRI>http://webprotege.stanford.edu/R8TFRrmk2YRrHId9SqnidYZ</IRI>
        <IRI>http://purl.obolibrary.org/obo/CL_0000900</IRI>
    </AnnotationAssertion>
    <AnnotationAssertion>
        <AnnotationProperty abbreviatedIRI="rdfs:label"/>
        <IRI>http://webprotege.stanford.edu/R8TFRrmk2YRrHId9SqnidYZ</IRI>
        <Literal>T_CD8</Literal>
    </AnnotationAssertion>
    <AnnotationAssertion>
        <AnnotationProperty abbreviatedIRI="rdfs:label"/>
        <IRI>http://webprotege.stanford.edu/R8UOxFTqcKc6mIPvHg7hDiF</IRI>
        <Literal>Proline</Literal>
    </AnnotationAssertion>
    <AnnotationAssertion>
        <AnnotationProperty abbreviatedIRI="rdfs:label"/>
        <IRI>http://webprotege.stanford.edu/R8Uof6kFZb8TZRVZD1gG3HI</IRI>
        <Literal>Antibacterial</Literal>
    </AnnotationAssertion>
    <AnnotationAssertion>
        <AnnotationProperty IRI="http://webprotege.stanford.edu/RnPKvQ3N96aInbij7RfQPu"/>
        <IRI>http://webprotege.stanford.edu/R8VtEWRW7hNtJZIk8bEuP38</IRI>
        <IRI>http://purl.obolibrary.org/obo/CL_0000145</IRI>
    </AnnotationAssertion>
    <AnnotationAssertion>
        <AnnotationProperty abbreviatedIRI="rdfs:label"/>
        <IRI>http://webprotege.stanford.edu/R8VtEWRW7hNtJZIk8bEuP38</IRI>
        <Literal>APC</Literal>
    </AnnotationAssertion>
    <AnnotationAssertion>
        <AnnotationProperty abbreviatedIRI="rdfs:label"/>
        <IRI>http://webprotege.stanford.edu/R8WPwT2SxZmf4oEhY5g9PCi</IRI>
        <Literal>RegIIIg</Literal>
    </AnnotationAssertion>
    <AnnotationAssertion>
        <AnnotationProperty abbreviatedIRI="rdfs:label"/>
        <IRI>http://webprotege.stanford.edu/R8WUHT8azpNZgTmFbdYSPwq</IRI>
        <Literal>T_CD8_TissueResidentMemory</Literal>
    </AnnotationAssertion>
    <AnnotationAssertion>
        <AnnotationProperty abbreviatedIRI="rdfs:label"/>
        <IRI>http://webprotege.stanford.edu/R8WZPOXvpxt6z0yqhkdchqZ</IRI>
        <Literal>IL19</Literal>
    </AnnotationAssertion>
    <AnnotationAssertion>
        <AnnotationProperty abbreviatedIRI="rdfs:label"/>
        <IRI>http://webprotege.stanford.edu/R8X90yUwW8vfVhr5OJWG3JL</IRI>
        <Literal>LN</Literal>
    </AnnotationAssertion>
    <AnnotationAssertion>
        <AnnotationProperty abbreviatedIRI="rdfs:label"/>
        <IRI>http://webprotege.stanford.edu/R8XrQB8oOuaFVuNZ0RcuaCJ</IRI>
        <Literal>Hematopoiesis</Literal>
    </AnnotationAssertion>
    <AnnotationAssertion>
        <AnnotationProperty abbreviatedIRI="rdfs:label"/>
        <IRI>http://webprotege.stanford.edu/R8YTgMJldb0fFQjr4ZhDthf</IRI>
        <Literal>Gut</Literal>
    </AnnotationAssertion>
    <AnnotationAssertion>
        <AnnotationProperty abbreviatedIRI="rdfs:label"/>
        <IRI>http://webprotege.stanford.edu/R8Yvsb7JLT4m8jo0qISYirK</IRI>
        <Literal>eosinophil-derived_neurotoxin</Literal>
    </AnnotationAssertion>
    <AnnotationAssertion>
        <AnnotationProperty abbreviatedIRI="rdfs:label"/>
        <IRI>http://webprotege.stanford.edu/R8Zq6U8zQXHauGFKVObfhKK</IRI>
        <Literal>Licensing</Literal>
    </AnnotationAssertion>
    <AnnotationAssertion>
        <AnnotationProperty IRI="http://webprotege.stanford.edu/RnPKvQ3N96aInbij7RfQPu"/>
        <IRI>http://webprotege.stanford.edu/R8bYZA1APMaqznIBOvc8r7M</IRI>
        <IRI>http://purl.obolibrary.org/obo/CL_0000897</IRI>
    </AnnotationAssertion>
    <AnnotationAssertion>
        <AnnotationProperty abbreviatedIRI="rdfs:label"/>
        <IRI>http://webprotege.stanford.edu/R8bYZA1APMaqznIBOvc8r7M</IRI>
        <Literal>T_CD4_memory</Literal>
    </AnnotationAssertion>
    <AnnotationAssertion>
        <AnnotationProperty abbreviatedIRI="rdfs:label"/>
        <IRI>http://webprotege.stanford.edu/R8bm7hYWOnEipMAwJzD5wfq</IRI>
        <Literal>Bacterial_metabolites</Literal>
    </AnnotationAssertion>
    <AnnotationAssertion>
        <AnnotationProperty abbreviatedIRI="rdfs:label"/>
        <IRI>http://webprotege.stanford.edu/R8cQQeEM5VhFsecMsK9hREo</IRI>
        <Literal>Cryptdins</Literal>
    </AnnotationAssertion>
    <AnnotationAssertion>
        <AnnotationProperty abbreviatedIRI="rdfs:label"/>
        <IRI>http://webprotege.stanford.edu/R8cwsqRUg20WuRnFH6Q4DQs</IRI>
        <Literal>Antibody production</Literal>
    </AnnotationAssertion>
    <AnnotationAssertion>
        <AnnotationProperty abbreviatedIRI="rdfs:label"/>
        <IRI>http://webprotege.stanford.edu/R8ei0oteeP08sCAWqbHwRQh</IRI>
        <Literal>CXCL6</Literal>
    </AnnotationAssertion>
    <AnnotationAssertion>
        <AnnotationProperty IRI="http://webprotege.stanford.edu/RnPKvQ3N96aInbij7RfQPu"/>
        <IRI>http://webprotege.stanford.edu/R8gB0YvQfK3j8X8flLEFlQW</IRI>
        <IRI>http://purl.obolibrary.org/obo/CL_0000542</IRI>
    </AnnotationAssertion>
    <AnnotationAssertion>
        <AnnotationProperty abbreviatedIRI="rdfs:label"/>
        <IRI>http://webprotege.stanford.edu/R8gB0YvQfK3j8X8flLEFlQW</IRI>
        <Literal>Lymphocyte</Literal>
    </AnnotationAssertion>
    <AnnotationAssertion>
        <AnnotationProperty abbreviatedIRI="rdfs:label"/>
        <IRI>http://webprotege.stanford.edu/R8gvqUYSERTtITALcizgUZD</IRI>
        <Literal>Stromal_LN</Literal>
    </AnnotationAssertion>
    <AnnotationAssertion>
        <AnnotationProperty abbreviatedIRI="rdfs:label"/>
        <IRI>http://webprotege.stanford.edu/R8jfKJNg7eottHtVG31zt5G</IRI>
        <Literal>Anti-inflammatory</Literal>
    </AnnotationAssertion>
    <AnnotationAssertion>
        <AnnotationProperty abbreviatedIRI="rdfs:label"/>
        <IRI>http://webprotege.stanford.edu/R8krglN2RQ9thR4TOKioDsp</IRI>
        <Literal>Isolated lymphoid follicles</Literal>
    </AnnotationAssertion>
    <AnnotationAssertion>
        <AnnotationProperty abbreviatedIRI="rdfs:label"/>
        <IRI>http://webprotege.stanford.edu/R8l9Jswgst7syTO5By6pfbR</IRI>
        <Literal>Herpesvirus infection</Literal>
    </AnnotationAssertion>
    <AnnotationAssertion>
        <AnnotationProperty IRI="http://webprotege.stanford.edu/RnPKvQ3N96aInbij7RfQPu"/>
        <IRI>http://webprotege.stanford.edu/R8lLIb25B1Au7EBj1tLTG3J</IRI>
        <IRI>http://purl.obolibrary.org/obo/CL_0000809</IRI>
    </AnnotationAssertion>
    <AnnotationAssertion>
        <AnnotationProperty abbreviatedIRI="rdfs:label"/>
        <IRI>http://webprotege.stanford.edu/R8lLIb25B1Au7EBj1tLTG3J</IRI>
        <Literal>T_abCD4CD8</Literal>
    </AnnotationAssertion>
    <AnnotationAssertion>
        <AnnotationProperty abbreviatedIRI="rdfs:label"/>
        <IRI>http://webprotege.stanford.edu/R8mIbN9cJ5b8A7FNpBk89Sa</IRI>
        <Literal>iC3b</Literal>
    </AnnotationAssertion>
    <AnnotationAssertion>
        <AnnotationProperty abbreviatedIRI="rdfs:label"/>
        <IRI>http://webprotege.stanford.edu/R8mptW7ls3fT3br3vrYeWau</IRI>
        <Literal>C3dg</Literal>
    </AnnotationAssertion>
    <AnnotationAssertion>
        <AnnotationProperty IRI="http://webprotege.stanford.edu/RnPKvQ3N96aInbij7RfQPu"/>
        <IRI>http://webprotege.stanford.edu/R8nAxuao1zxV6AHhS9GHPFP</IRI>
        <IRI>http://purl.obolibrary.org/obo/CL_0000775</IRI>
    </AnnotationAssertion>
    <AnnotationAssertion>
        <AnnotationProperty abbreviatedIRI="rdfs:label"/>
        <IRI>http://webprotege.stanford.edu/R8nAxuao1zxV6AHhS9GHPFP</IRI>
        <Literal>Neutrophil</Literal>
    </AnnotationAssertion>
    <AnnotationAssertion>
        <AnnotationProperty abbreviatedIRI="rdfs:label"/>
        <IRI>http://webprotege.stanford.edu/R8nVeMWt36GZYIY9weYvJTC</IRI>
        <Literal>IL25</Literal>
    </AnnotationAssertion>
    <AnnotationAssertion>
        <AnnotationProperty abbreviatedIRI="rdfs:label"/>
        <IRI>http://webprotege.stanford.edu/R8qBVqwKyBMqs9AJJcxre8x</IRI>
        <Literal>CCL23</Literal>
    </AnnotationAssertion>
    <AnnotationAssertion>
        <AnnotationProperty abbreviatedIRI="rdfs:label"/>
        <IRI>http://webprotege.stanford.edu/R8r40RKFA8xWjze7WD3FUhs</IRI>
        <Literal>eosinophil_cationic_protein</Literal>
    </AnnotationAssertion>
    <AnnotationAssertion>
        <AnnotationProperty abbreviatedIRI="rdfs:label"/>
        <IRI>http://webprotege.stanford.edu/R8rd6JQtkxsOlyBE2ZVhmMZ</IRI>
        <Literal>Brain</Literal>
    </AnnotationAssertion>
    <AnnotationAssertion>
        <AnnotationProperty abbreviatedIRI="rdfs:label"/>
        <IRI>http://webprotege.stanford.edu/R8tHAGTPdDfTZraveXgZB65</IRI>
        <Literal>Skin epithelium</Literal>
    </AnnotationAssertion>
    <AnnotationAssertion>
        <AnnotationProperty abbreviatedIRI="rdfs:label"/>
        <IRI>http://webprotege.stanford.edu/R8u6ZOyUmyuYu61bCGg0odW</IRI>
        <Literal>APRIL</Literal>
    </AnnotationAssertion>
    <AnnotationAssertion>
        <AnnotationProperty abbreviatedIRI="rdfs:label"/>
        <IRI>http://webprotege.stanford.edu/R8vVmiJ6lt3YlbLEUIwNGjf</IRI>
        <Literal>SLE</Literal>
    </AnnotationAssertion>
    <AnnotationAssertion>
        <AnnotationProperty abbreviatedIRI="rdfs:label"/>
        <IRI>http://webprotege.stanford.edu/R8zFtX8VkNedpzEJVPbJi28</IRI>
        <Literal>Gram+</Literal>
    </AnnotationAssertion>
    <AnnotationAssertion>
        <AnnotationProperty abbreviatedIRI="rdfs:label"/>
        <IRI>http://webprotege.stanford.edu/R91EOICc35TnCFYxQarOp72</IRI>
        <Literal>Immunosuppression</Literal>
    </AnnotationAssertion>
    <AnnotationAssertion>
        <AnnotationProperty abbreviatedIRI="rdfs:label"/>
        <IRI>http://webprotege.stanford.edu/R91LWAXHrr7BgIKIHHPHq8R</IRI>
        <Literal>granulysin</Literal>
    </AnnotationAssertion>
    <AnnotationAssertion>
        <AnnotationProperty abbreviatedIRI="rdfs:label"/>
        <IRI>http://webprotege.stanford.edu/R91kbYtBM9fjPEVASO8Glsk</IRI>
        <Literal>Bone Marrow</Literal>
    </AnnotationAssertion>
    <AnnotationAssertion>
        <AnnotationProperty abbreviatedIRI="rdfs:label"/>
        <IRI>http://webprotege.stanford.edu/R92UcpaRyjrjhKLjVgWmvBB</IRI>
        <Literal>IL1</Literal>
    </AnnotationAssertion>
    <AnnotationAssertion>
        <AnnotationProperty abbreviatedIRI="rdfs:label"/>
        <IRI>http://webprotege.stanford.edu/R92VczZ3AVq1MXsKbxf8zhn</IRI>
        <Literal>CXCL7</Literal>
    </AnnotationAssertion>
    <AnnotationAssertion>
        <AnnotationProperty abbreviatedIRI="rdfs:label"/>
        <IRI>http://webprotege.stanford.edu/R936QRvg0iZuChcVoRXdwSw</IRI>
        <Literal>Fibroplasia</Literal>
    </AnnotationAssertion>
    <AnnotationAssertion>
        <AnnotationProperty abbreviatedIRI="rdfs:label"/>
        <IRI>http://webprotege.stanford.edu/R93EgQyEFosZQHwUggbH0Ne</IRI>
        <Literal>Bacterial_polysaccharides</Literal>
    </AnnotationAssertion>
    <AnnotationAssertion>
        <AnnotationProperty abbreviatedIRI="rdfs:label"/>
        <IRI>http://webprotege.stanford.edu/R949wON4MobFNM5nLnfoiS0</IRI>
        <Literal>CCL3</Literal>
    </AnnotationAssertion>
    <AnnotationAssertion>
        <AnnotationProperty abbreviatedIRI="rdfs:label"/>
        <IRI>http://webprotege.stanford.edu/R94DE4tETxwtcn8tVoYh1wF</IRI>
        <Literal>Cathelicidins</Literal>
    </AnnotationAssertion>
    <AnnotationAssertion>
        <AnnotationProperty abbreviatedIRI="rdfs:label"/>
        <IRI>http://webprotege.stanford.edu/R94Y6KunxF9TfJE1B9pkgqR</IRI>
        <Literal>Colony-stimulating factors</Literal>
    </AnnotationAssertion>
    <AnnotationAssertion>
        <AnnotationProperty abbreviatedIRI="rdfs:label"/>
        <IRI>http://webprotege.stanford.edu/R94rBw7AFXVTS8ZEDnXWaK</IRI>
        <Literal>Complement_Process</Literal>
    </AnnotationAssertion>
    <AnnotationAssertion>
        <AnnotationProperty abbreviatedIRI="rdfs:label"/>
        <IRI>http://webprotege.stanford.edu/R95UyIZqsJnx7mBK3a30NDN</IRI>
        <Literal>Polio infection</Literal>
    </AnnotationAssertion>
    <AnnotationAssertion>
        <AnnotationProperty abbreviatedIRI="rdfs:label"/>
        <IRI>http://webprotege.stanford.edu/R95hCzKuDcXlyz3b3Q3LFOu</IRI>
        <Literal>CCL25</Literal>
    </AnnotationAssertion>
    <AnnotationAssertion>
        <AnnotationProperty abbreviatedIRI="rdfs:label"/>
        <IRI>http://webprotege.stanford.edu/R96Qca3Cnvwbnq44l9PjIYT</IRI>
        <Literal>Azurocidin</Literal>
    </AnnotationAssertion>
    <AnnotationAssertion>
        <AnnotationProperty abbreviatedIRI="rdfs:label"/>
        <IRI>http://webprotege.stanford.edu/R97ZuIeH9qCvsuv0WExHnS0</IRI>
        <Literal>LO</Literal>
    </AnnotationAssertion>
    <AnnotationAssertion>
        <AnnotationProperty abbreviatedIRI="rdfs:label"/>
        <IRI>http://webprotege.stanford.edu/R99LlciT0l4xO6nc6LBXzx5</IRI>
        <Literal>Chitin</Literal>
    </AnnotationAssertion>
    <AnnotationAssertion>
        <AnnotationProperty abbreviatedIRI="rdfs:label"/>
        <IRI>http://webprotege.stanford.edu/R9ACUjve59bA3qlKsq9EzLG</IRI>
        <Literal>Autoimmune_diseases</Literal>
    </AnnotationAssertion>
    <AnnotationAssertion>
        <AnnotationProperty abbreviatedIRI="rdfs:label"/>
        <IRI>http://webprotege.stanford.edu/R9DLChjNAPZy2kUpvnR3wVQ</IRI>
        <Literal>Lymphatics</Literal>
    </AnnotationAssertion>
    <AnnotationAssertion>
        <AnnotationProperty abbreviatedIRI="rdfs:label"/>
        <IRI>http://webprotege.stanford.edu/R9EhNiRI5xgM6cQzPgWgNYA</IRI>
        <Literal>Cutaneous blood vessels</Literal>
    </AnnotationAssertion>
    <AnnotationAssertion>
        <AnnotationProperty abbreviatedIRI="rdfs:label"/>
        <IRI>http://webprotege.stanford.edu/R9G1BADihj9iDdjZQeyphqm</IRI>
        <Literal>Bacterial_nucleotides</Literal>
    </AnnotationAssertion>
    <AnnotationAssertion>
        <AnnotationProperty abbreviatedIRI="rdfs:label"/>
        <IRI>http://webprotege.stanford.edu/R9GkiOkmIbTrVNezWa0e6p4</IRI>
        <Literal>CD40L</Literal>
    </AnnotationAssertion>
    <AnnotationAssertion>
        <AnnotationProperty abbreviatedIRI="rdfs:label"/>
        <IRI>http://webprotege.stanford.edu/R9Ja22KJLy93d0G0tfuHa3A</IRI>
        <Literal>CCL4</Literal>
    </AnnotationAssertion>
    <AnnotationAssertion>
        <AnnotationProperty abbreviatedIRI="rdfs:label"/>
        <IRI>http://webprotege.stanford.edu/R9MS5Oh5oYDVL8OBF5rGLJz</IRI>
        <Literal>Mesenteric LN</Literal>
    </AnnotationAssertion>
    <AnnotationAssertion>
        <AnnotationProperty abbreviatedIRI="rdfs:label"/>
        <IRI>http://webprotege.stanford.edu/R9Mgrn7xjlMFIJEsEyLJQEA</IRI>
        <Literal>CXCL1</Literal>
    </AnnotationAssertion>
    <AnnotationAssertion>
        <AnnotationProperty IRI="http://webprotege.stanford.edu/RnPKvQ3N96aInbij7RfQPu"/>
        <IRI>http://webprotege.stanford.edu/R9MsqDi0GopOXXIo2xfly64</IRI>
        <IRI>http://purl.obolibrary.org/obo/CL_0002496</IRI>
    </AnnotationAssertion>
    <AnnotationAssertion>
        <AnnotationProperty abbreviatedIRI="rdfs:label"/>
        <IRI>http://webprotege.stanford.edu/R9MsqDi0GopOXXIo2xfly64</IRI>
        <Literal>IEL</Literal>
    </AnnotationAssertion>
    <AnnotationAssertion>
        <AnnotationProperty abbreviatedIRI="rdfs:label"/>
        <IRI>http://webprotege.stanford.edu/R9O4bbE35766e3UuvdRN3Tj</IRI>
        <Literal>Proteases</Literal>
    </AnnotationAssertion>
    <AnnotationAssertion>
        <AnnotationProperty abbreviatedIRI="rdfs:label"/>
        <IRI>http://webprotege.stanford.edu/R9PG8KCmv2LQhjJ4FEgtT1h</IRI>
        <Literal>CXCL14</Literal>
    </AnnotationAssertion>
    <AnnotationAssertion>
        <AnnotationProperty IRI="http://webprotege.stanford.edu/RnPKvQ3N96aInbij7RfQPu"/>
        <IRI>http://webprotege.stanford.edu/R9PMIgOVIXundsy8zA2hCb</IRI>
        <IRI>http://purl.obolibrary.org/obo/CL_0002563</IRI>
    </AnnotationAssertion>
    <AnnotationAssertion>
        <AnnotationProperty abbreviatedIRI="rdfs:label"/>
        <IRI>http://webprotege.stanford.edu/R9PMIgOVIXundsy8zA2hCb</IRI>
        <Literal>Epithelial_intestine</Literal>
    </AnnotationAssertion>
    <AnnotationAssertion>
        <AnnotationProperty IRI="http://webprotege.stanford.edu/RnPKvQ3N96aInbij7RfQPu"/>
        <IRI>http://webprotege.stanford.edu/R9PldeK3KD5tWxLim3hs1et</IRI>
        <IRI>http://purl.obolibrary.org/obo/CL_0000233</IRI>
    </AnnotationAssertion>
    <AnnotationAssertion>
        <AnnotationProperty abbreviatedIRI="rdfs:label"/>
        <IRI>http://webprotege.stanford.edu/R9PldeK3KD5tWxLim3hs1et</IRI>
        <Literal>Platelet</Literal>
    </AnnotationAssertion>
    <AnnotationAssertion>
        <AnnotationProperty abbreviatedIRI="rdfs:label"/>
        <IRI>http://webprotege.stanford.edu/R9R9E1NwsDcTA5WpyEvbztc</IRI>
        <Literal>Cathepsin_G</Literal>
    </AnnotationAssertion>
    <AnnotationAssertion>
        <AnnotationProperty abbreviatedIRI="rdfs:label"/>
        <IRI>http://webprotege.stanford.edu/R9RWQ2zEimTPNE489Jzt1d</IRI>
        <Literal>Effector_Molecules</Literal>
    </AnnotationAssertion>
    <AnnotationAssertion>
        <AnnotationProperty abbreviatedIRI="rdfs:label"/>
        <IRI>http://webprotege.stanford.edu/R9TaogXFOla0HSZavpjsXUA</IRI>
        <Literal>IL1b</Literal>
    </AnnotationAssertion>
    <AnnotationAssertion>
        <AnnotationProperty abbreviatedIRI="rdfs:label"/>
        <IRI>http://webprotege.stanford.edu/R9TrmKXlEJ0WkU9dJPsgsU1</IRI>
        <Literal>T independent B activation/IgA production</Literal>
    </AnnotationAssertion>
    <AnnotationAssertion>
        <AnnotationProperty abbreviatedIRI="rdfs:label"/>
        <IRI>http://webprotege.stanford.edu/R9WTAjtENqUmMkTWTLo150U</IRI>
        <Literal>IL29</Literal>
    </AnnotationAssertion>
    <AnnotationAssertion>
        <AnnotationProperty abbreviatedIRI="rdfs:label"/>
        <IRI>http://webprotege.stanford.edu/R9Yqn24vPIjPhGRBN9EfrYg</IRI>
        <Literal>Blood</Literal>
    </AnnotationAssertion>
    <AnnotationAssertion>
        <AnnotationProperty abbreviatedIRI="rdfs:label"/>
        <IRI>http://webprotege.stanford.edu/R9anEYWmc90EgTbtuakAuim</IRI>
        <Literal>Lipoteichoic_acid</Literal>
    </AnnotationAssertion>
    <AnnotationAssertion>
        <AnnotationProperty abbreviatedIRI="rdfs:label"/>
        <IRI>http://webprotege.stanford.edu/R9axyRwMX1SUFvBoNIYORRp</IRI>
        <Literal>Prolifin</Literal>
    </AnnotationAssertion>
    <AnnotationAssertion>
        <AnnotationProperty abbreviatedIRI="rdfs:label"/>
        <IRI>http://webprotege.stanford.edu/R9cV8jALIyjGqihfjoz5IJz</IRI>
        <Literal>SAP</Literal>
    </AnnotationAssertion>
    <AnnotationAssertion>
        <AnnotationProperty abbreviatedIRI="rdfs:label"/>
        <IRI>http://webprotege.stanford.edu/R9cmUSgUQeZ18WYtlFGw78C</IRI>
        <Literal>Protozoa</Literal>
    </AnnotationAssertion>
    <AnnotationAssertion>
        <AnnotationProperty abbreviatedIRI="rdfs:label"/>
        <IRI>http://webprotege.stanford.edu/R9d7BCJ1LjNb38jPge76xFc</IRI>
        <Literal>Microbial metabolite</Literal>
    </AnnotationAssertion>
    <AnnotationAssertion>
        <AnnotationProperty IRI="http://webprotege.stanford.edu/RnPKvQ3N96aInbij7RfQPu"/>
        <IRI>http://webprotege.stanford.edu/R9dTN5INsCMXylG4jQBaGXQ</IRI>
        <IRI>http://purl.obolibrary.org/obo/CL_0000782</IRI>
    </AnnotationAssertion>
    <AnnotationAssertion>
        <AnnotationProperty abbreviatedIRI="rdfs:label"/>
        <IRI>http://webprotege.stanford.edu/R9dTN5INsCMXylG4jQBaGXQ</IRI>
        <Literal>DC (monocyte-derived)</Literal>
    </AnnotationAssertion>
    <AnnotationAssertion>
        <AnnotationProperty abbreviatedIRI="rdfs:label"/>
        <IRI>http://webprotege.stanford.edu/R9f8Ce73azAdM0X2kkea1Sf</IRI>
        <Literal>C3a</Literal>
    </AnnotationAssertion>
    <AnnotationAssertion>
        <AnnotationProperty abbreviatedIRI="rdfs:label"/>
        <IRI>http://webprotege.stanford.edu/R9fYvskMFZ3IUJL9dWdQ3PM</IRI>
        <Literal>CCL18</Literal>
    </AnnotationAssertion>
    <AnnotationAssertion>
        <AnnotationProperty abbreviatedIRI="rdfs:label"/>
        <IRI>http://webprotege.stanford.edu/R9h9tI7hrbaWz8jjc6yR87T</IRI>
        <Literal>Location</Literal>
    </AnnotationAssertion>
    <AnnotationAssertion>
        <AnnotationProperty abbreviatedIRI="rdfs:label"/>
        <IRI>http://webprotege.stanford.edu/R9hWE1rvFn2s0N7jut4AbyO</IRI>
        <Literal>Fungi</Literal>
    </AnnotationAssertion>
    <AnnotationAssertion>
        <AnnotationProperty abbreviatedIRI="rdfs:label"/>
        <IRI>http://webprotege.stanford.edu/R9ig00mvg3TR5NRcllbhzG9</IRI>
        <Literal>Other/unassigned</Literal>
    </AnnotationAssertion>
    <AnnotationAssertion>
        <AnnotationProperty abbreviatedIRI="rdfs:label"/>
        <IRI>http://webprotege.stanford.edu/R9j0a6fm2XWyLDN7x2oHjx9</IRI>
        <Literal>Lamina propria</Literal>
    </AnnotationAssertion>
    <AnnotationAssertion>
        <AnnotationProperty abbreviatedIRI="rdfs:label"/>
        <IRI>http://webprotege.stanford.edu/R9jhnzqsNMiF3Rdav1KDoPY</IRI>
        <Literal>Th17_memory</Literal>
    </AnnotationAssertion>
    <AnnotationAssertion>
        <AnnotationProperty IRI="http://webprotege.stanford.edu/RnPKvQ3N96aInbij7RfQPu"/>
        <IRI>http://webprotege.stanford.edu/R9kmuveZZNkWDiGey3HCcWT</IRI>
        <IRI>http://purl.obolibrary.org/obo/CL_0000049</IRI>
    </AnnotationAssertion>
    <AnnotationAssertion>
        <AnnotationProperty abbreviatedIRI="rdfs:label"/>
        <IRI>http://webprotege.stanford.edu/R9kmuveZZNkWDiGey3HCcWT</IRI>
        <Literal>Common_myeloid_progenitor</Literal>
    </AnnotationAssertion>
    <AnnotationAssertion>
        <AnnotationProperty IRI="http://webprotege.stanford.edu/RnPKvQ3N96aInbij7RfQPu"/>
        <IRI>http://webprotege.stanford.edu/R9lLxME25HZu6d1NbJ27KCL</IRI>
        <IRI>http://purl.obolibrary.org/obo/CL_0000182</IRI>
    </AnnotationAssertion>
    <AnnotationAssertion>
        <AnnotationProperty abbreviatedIRI="rdfs:label"/>
        <IRI>http://webprotege.stanford.edu/R9lLxME25HZu6d1NbJ27KCL</IRI>
        <Literal>Hepatocyte</Literal>
    </AnnotationAssertion>
    <AnnotationAssertion>
        <AnnotationProperty abbreviatedIRI="rdfs:label"/>
        <IRI>http://webprotege.stanford.edu/R9mei1f6Uzq2c6Vk84br86J</IRI>
        <Literal>CCL21</Literal>
    </AnnotationAssertion>
    <AnnotationAssertion>
        <AnnotationProperty abbreviatedIRI="rdfs:label"/>
        <IRI>http://webprotege.stanford.edu/R9mfat4LItlclzaw9ef7hfk</IRI>
        <Literal>ROS</Literal>
    </AnnotationAssertion>
    <AnnotationAssertion>
        <AnnotationProperty abbreviatedIRI="rdfs:label"/>
        <IRI>http://webprotege.stanford.edu/R9nh4JwVcKSJJVryXzxkK2E</IRI>
        <Literal>SPD</Literal>
    </AnnotationAssertion>
    <AnnotationAssertion>
        <AnnotationProperty abbreviatedIRI="rdfs:label"/>
        <IRI>http://webprotege.stanford.edu/R9njnnwb9JvUeNbCsDSdpf7</IRI>
        <Literal>CD27L</Literal>
    </AnnotationAssertion>
    <AnnotationAssertion>
        <AnnotationProperty abbreviatedIRI="rdfs:label"/>
        <IRI>http://webprotege.stanford.edu/R9q1O7MneL3RGzkVUsOatv8</IRI>
        <Literal>CGRP</Literal>
    </AnnotationAssertion>
    <AnnotationAssertion>
        <AnnotationProperty abbreviatedIRI="rdfs:label"/>
        <IRI>http://webprotege.stanford.edu/R9qMhnJOaajbMLYYOkfjvF3</IRI>
        <Literal>Tryptase</Literal>
    </AnnotationAssertion>
    <AnnotationAssertion>
        <AnnotationProperty IRI="http://webprotege.stanford.edu/RnPKvQ3N96aInbij7RfQPu"/>
        <IRI>http://webprotege.stanford.edu/R9r1ENcnKNcgeQHLsD4ccbl</IRI>
        <IRI>http://purl.obolibrary.org/obo/CL_0000236</IRI>
    </AnnotationAssertion>
    <AnnotationAssertion>
        <AnnotationProperty abbreviatedIRI="rdfs:label"/>
        <IRI>http://webprotege.stanford.edu/R9r1ENcnKNcgeQHLsD4ccbl</IRI>
        <Literal>B</Literal>
    </AnnotationAssertion>
    <AnnotationAssertion>
        <AnnotationProperty abbreviatedIRI="rdfs:label"/>
        <IRI>http://webprotege.stanford.edu/R9vSd7HdlyaSVr5c25ZS6xE</IRI>
        <Literal>Barrier integrity</Literal>
    </AnnotationAssertion>
    <AnnotationAssertion>
        <AnnotationProperty abbreviatedIRI="rdfs:label"/>
        <IRI>http://webprotege.stanford.edu/R9vyUcjr6sui2y7A5a3PH54</IRI>
        <Literal>Respiratory_tract</Literal>
    </AnnotationAssertion>
    <AnnotationAssertion>
        <AnnotationProperty IRI="http://webprotege.stanford.edu/RnPKvQ3N96aInbij7RfQPu"/>
        <IRI>http://webprotege.stanford.edu/R9w7MUzjQWjsSXvZowKAvCC</IRI>
        <IRI>http://purl.obolibrary.org/obo/CL_0002465</IRI>
    </AnnotationAssertion>
    <AnnotationAssertion>
        <AnnotationProperty abbreviatedIRI="rdfs:label"/>
        <IRI>http://webprotege.stanford.edu/R9w7MUzjQWjsSXvZowKAvCC</IRI>
        <Literal>DC (CD11b+)</Literal>
    </AnnotationAssertion>
    <AnnotationAssertion>
        <AnnotationProperty IRI="http://webprotege.stanford.edu/RnPKvQ3N96aInbij7RfQPu"/>
        <IRI>http://webprotege.stanford.edu/R9z2Pc64lPckGBicp5IX377</IRI>
        <IRI>http://purl.obolibrary.org/obo/CL_0000907</IRI>
    </AnnotationAssertion>
    <AnnotationAssertion>
        <AnnotationProperty abbreviatedIRI="rdfs:label"/>
        <IRI>http://webprotege.stanford.edu/R9z2Pc64lPckGBicp5IX377</IRI>
        <Literal>T_CD8_CentralMemory</Literal>
    </AnnotationAssertion>
    <AnnotationAssertion>
        <AnnotationProperty abbreviatedIRI="rdfs:label"/>
        <IRI>http://webprotege.stanford.edu/R9zRFqD1vWMOUAQZY21y5UW</IRI>
        <Literal>TGFa</Literal>
    </AnnotationAssertion>
    <AnnotationAssertion>
        <AnnotationProperty abbreviatedIRI="rdfs:label"/>
        <IRI>http://webprotege.stanford.edu/R9zntZardZlERs5rADMg6MW</IRI>
        <Literal>Extravasation</Literal>
    </AnnotationAssertion>
    <AnnotationAssertion>
        <AnnotationProperty abbreviatedIRI="rdfs:label"/>
        <IRI>http://webprotege.stanford.edu/RB0A6AyVrKBssxUw439mbsf</IRI>
        <Literal>TNF</Literal>
    </AnnotationAssertion>
    <AnnotationAssertion>
        <AnnotationProperty IRI="http://webprotege.stanford.edu/RnPKvQ3N96aInbij7RfQPu"/>
        <IRI>http://webprotege.stanford.edu/RB0ZiepuOiZ5VceZxgn9eGp</IRI>
        <IRI>http://purl.obolibrary.org/obo/CL_0000895</IRI>
    </AnnotationAssertion>
    <AnnotationAssertion>
        <AnnotationProperty abbreviatedIRI="rdfs:label"/>
        <IRI>http://webprotege.stanford.edu/RB0ZiepuOiZ5VceZxgn9eGp</IRI>
        <Literal>T_CD4 (naive)</Literal>
    </AnnotationAssertion>
    <AnnotationAssertion>
        <AnnotationProperty IRI="http://webprotege.stanford.edu/RnPKvQ3N96aInbij7RfQPu"/>
        <IRI>http://webprotege.stanford.edu/RB1L0op0nz8NgmzaoVy8rCl</IRI>
        <IRI>http://purl.obolibrary.org/obo/CL_0000545</IRI>
    </AnnotationAssertion>
    <AnnotationAssertion>
        <AnnotationProperty abbreviatedIRI="rdfs:label"/>
        <IRI>http://webprotege.stanford.edu/RB1L0op0nz8NgmzaoVy8rCl</IRI>
        <Literal>Th1</Literal>
    </AnnotationAssertion>
    <AnnotationAssertion>
        <AnnotationProperty IRI="http://webprotege.stanford.edu/RnPKvQ3N96aInbij7RfQPu"/>
        <IRI>http://webprotege.stanford.edu/RB3N3uwulBAc2Gj5Y6MNVqT</IRI>
        <IRI>http://purl.obolibrary.org/obo/CL_0000051</IRI>
    </AnnotationAssertion>
    <AnnotationAssertion>
        <AnnotationProperty abbreviatedIRI="rdfs:label"/>
        <IRI>http://webprotege.stanford.edu/RB3N3uwulBAc2Gj5Y6MNVqT</IRI>
        <Literal>Common_lymphoid_progenitor</Literal>
    </AnnotationAssertion>
    <AnnotationAssertion>
        <AnnotationProperty IRI="http://webprotege.stanford.edu/RnPKvQ3N96aInbij7RfQPu"/>
        <IRI>http://webprotege.stanford.edu/RB3OakGD3ZAZlNjU5g8aea4</IRI>
        <IRI>http://purl.obolibrary.org/obo/CL_0002652</IRI>
    </AnnotationAssertion>
    <AnnotationAssertion>
        <AnnotationProperty abbreviatedIRI="rdfs:label"/>
        <IRI>http://webprotege.stanford.edu/RB3OakGD3ZAZlNjU5g8aea4</IRI>
        <Literal>Endothelial_HEV</Literal>
    </AnnotationAssertion>
    <AnnotationAssertion>
        <AnnotationProperty IRI="http://webprotege.stanford.edu/RnPKvQ3N96aInbij7RfQPu"/>
        <IRI>http://webprotege.stanford.edu/RB4G15vomMAcuvqLs8f641S</IRI>
        <IRI>http://purl.obolibrary.org/obo/CL_0000844</IRI>
    </AnnotationAssertion>
    <AnnotationAssertion>
        <AnnotationProperty abbreviatedIRI="rdfs:label"/>
        <IRI>http://webprotege.stanford.edu/RB4G15vomMAcuvqLs8f641S</IRI>
        <Literal>B_germinalcenter</Literal>
    </AnnotationAssertion>
    <AnnotationAssertion>
        <AnnotationProperty abbreviatedIRI="rdfs:label"/>
        <IRI>http://webprotege.stanford.edu/RB8f6gVNDz1HNpWX0mR3rmS</IRI>
        <Literal>Anaphylactic shock</Literal>
    </AnnotationAssertion>
    <AnnotationAssertion>
        <AnnotationProperty IRI="http://webprotege.stanford.edu/RnPKvQ3N96aInbij7RfQPu"/>
        <IRI>http://webprotege.stanford.edu/RBAi1OOyj2e6OU1uH0aFe62</IRI>
        <IRI>http://purl.obolibrary.org/obo/CL_0000890</IRI>
    </AnnotationAssertion>
    <AnnotationAssertion>
        <AnnotationProperty abbreviatedIRI="rdfs:label"/>
        <IRI>http://webprotege.stanford.edu/RBAi1OOyj2e6OU1uH0aFe62</IRI>
        <Literal>M2</Literal>
    </AnnotationAssertion>
    <AnnotationAssertion>
        <AnnotationProperty abbreviatedIRI="rdfs:label"/>
        <IRI>http://webprotege.stanford.edu/RBBBalsBkz2FdeMk2a8EAYn</IRI>
        <Literal>fMLF</Literal>
    </AnnotationAssertion>
    <AnnotationAssertion>
        <AnnotationProperty abbreviatedIRI="rdfs:label"/>
        <IRI>http://webprotege.stanford.edu/RBBkAfy6YTXx7sSFbEsyNjO</IRI>
        <Literal>Inflammation</Literal>
    </AnnotationAssertion>
    <AnnotationAssertion>
        <AnnotationProperty IRI="http://webprotege.stanford.edu/RnPKvQ3N96aInbij7RfQPu"/>
        <IRI>http://webprotege.stanford.edu/RBByJnTsF0nvVICrVQvtFlF</IRI>
        <IRI>http://purl.obolibrary.org/obo/CL_0002038</IRI>
    </AnnotationAssertion>
    <AnnotationAssertion>
        <AnnotationProperty abbreviatedIRI="rdfs:label"/>
        <IRI>http://webprotege.stanford.edu/RBByJnTsF0nvVICrVQvtFlF</IRI>
        <Literal>Tfh</Literal>
    </AnnotationAssertion>
    <AnnotationAssertion>
        <AnnotationProperty abbreviatedIRI="rdfs:label"/>
        <IRI>http://webprotege.stanford.edu/RBC2cREzVrLT3qRsciYWQV</IRI>
        <Literal>Liver</Literal>
    </AnnotationAssertion>
    <AnnotationAssertion>
        <AnnotationProperty IRI="http://webprotege.stanford.edu/RnPKvQ3N96aInbij7RfQPu"/>
        <IRI>http://webprotege.stanford.edu/RBDUmJgoPKNT0vVCImd5Y26</IRI>
        <IRI>http://purl.obolibrary.org/obo/CL_0000903</IRI>
    </AnnotationAssertion>
    <AnnotationAssertion>
        <AnnotationProperty abbreviatedIRI="rdfs:label"/>
        <IRI>http://webprotege.stanford.edu/RBDUmJgoPKNT0vVCImd5Y26</IRI>
        <Literal>T_reg_n</Literal>
    </AnnotationAssertion>
    <AnnotationAssertion>
        <AnnotationProperty IRI="http://webprotege.stanford.edu/RnPKvQ3N96aInbij7RfQPu"/>
        <IRI>http://webprotege.stanford.edu/RBFhNx0HUrdfk5fplP4aHES</IRI>
        <IRI>http://purl.obolibrary.org/obo/CL_0000946</IRI>
    </AnnotationAssertion>
    <AnnotationAssertion>
        <AnnotationProperty abbreviatedIRI="rdfs:label"/>
        <IRI>http://webprotege.stanford.edu/RBFhNx0HUrdfk5fplP4aHES</IRI>
        <Literal>B_lymphoblast</Literal>
    </AnnotationAssertion>
    <AnnotationAssertion>
        <AnnotationProperty abbreviatedIRI="rdfs:label"/>
        <IRI>http://webprotege.stanford.edu/RBGSle9oUXgZRHtydDrogh6</IRI>
        <Literal>CXCL10</Literal>
    </AnnotationAssertion>
    <AnnotationAssertion>
        <AnnotationProperty abbreviatedIRI="rdfs:label"/>
        <IRI>http://webprotege.stanford.edu/RBGWSfph8rXAeFvFo1bHFXn</IRI>
        <Literal>LIGHT</Literal>
    </AnnotationAssertion>
    <AnnotationAssertion>
        <AnnotationProperty abbreviatedIRI="rdfs:label"/>
        <IRI>http://webprotege.stanford.edu/RBGcb7N0oWXE4rmg9SslbAf</IRI>
        <Literal>Bacterial_permeability_inducing_protein</Literal>
    </AnnotationAssertion>
    <AnnotationAssertion>
        <AnnotationProperty IRI="http://webprotege.stanford.edu/RnPKvQ3N96aInbij7RfQPu"/>
        <IRI>http://webprotege.stanford.edu/RBIM22bQ61opcc0PwncCV4l</IRI>
        <IRI>http://purl.obolibrary.org/obo/CL_0000813</IRI>
    </AnnotationAssertion>
    <AnnotationAssertion>
        <AnnotationProperty abbreviatedIRI="rdfs:label"/>
        <IRI>http://webprotege.stanford.edu/RBIM22bQ61opcc0PwncCV4l</IRI>
        <Literal>T (memory)</Literal>
    </AnnotationAssertion>
    <AnnotationAssertion>
        <AnnotationProperty abbreviatedIRI="rdfs:label"/>
        <IRI>http://webprotege.stanford.edu/RBIMMapHybPvGxbzkCAMouo</IRI>
        <Literal>CXCL15</Literal>
    </AnnotationAssertion>
    <AnnotationAssertion>
        <AnnotationProperty abbreviatedIRI="rdfs:label"/>
        <IRI>http://webprotege.stanford.edu/RBKCMyjsb9ThX5nLnP845nq</IRI>
        <Literal>Cytokine</Literal>
    </AnnotationAssertion>
    <AnnotationAssertion>
        <AnnotationProperty abbreviatedIRI="rdfs:label"/>
        <IRI>http://webprotege.stanford.edu/RBKLI4MMHyQcV8CznIv0lGR</IRI>
        <Literal>CXCL2</Literal>
    </AnnotationAssertion>
    <AnnotationAssertion>
        <AnnotationProperty abbreviatedIRI="rdfs:label"/>
        <IRI>http://webprotege.stanford.edu/RBL9kcS2MIW5LQOp0XwZlI6</IRI>
        <Literal>test</Literal>
    </AnnotationAssertion>
    <AnnotationAssertion>
        <AnnotationProperty abbreviatedIRI="rdfs:label"/>
        <IRI>http://webprotege.stanford.edu/RBM3QP7FqWwhvqutGdu3cNv</IRI>
        <Literal>CXCL8</Literal>
    </AnnotationAssertion>
    <AnnotationAssertion>
        <AnnotationProperty IRI="http://webprotege.stanford.edu/RnPKvQ3N96aInbij7RfQPu"/>
        <IRI>http://webprotege.stanford.edu/RBMXYWpPDGOzSSqnTmwXbTm</IRI>
        <IRI>http://purl.obolibrary.org/obo/CL_0000546</IRI>
    </AnnotationAssertion>
    <AnnotationAssertion>
        <AnnotationProperty abbreviatedIRI="rdfs:label"/>
        <IRI>http://webprotege.stanford.edu/RBMXYWpPDGOzSSqnTmwXbTm</IRI>
        <Literal>Th2</Literal>
    </AnnotationAssertion>
    <AnnotationAssertion>
        <AnnotationProperty IRI="http://webprotege.stanford.edu/RnPKvQ3N96aInbij7RfQPu"/>
        <IRI>http://webprotege.stanford.edu/RBNLixvoULfigj6vGqDLEp6</IRI>
        <IRI>http://purl.obolibrary.org/obo/CL_0000097</IRI>
    </AnnotationAssertion>
    <AnnotationAssertion>
        <AnnotationProperty abbreviatedIRI="rdfs:label"/>
        <IRI>http://webprotege.stanford.edu/RBNLixvoULfigj6vGqDLEp6</IRI>
        <Literal>Mast</Literal>
    </AnnotationAssertion>
    <AnnotationAssertion>
        <AnnotationProperty abbreviatedIRI="rdfs:label"/>
        <IRI>http://webprotege.stanford.edu/RBNqErbEoCbawsv3NIvOgV3</IRI>
        <Literal>Joints</Literal>
    </AnnotationAssertion>
    <AnnotationAssertion>
        <AnnotationProperty abbreviatedIRI="rdfs:label"/>
        <IRI>http://webprotege.stanford.edu/RBPkSzSANDESZyWyfgdpeVu</IRI>
        <Literal>CCL5</Literal>
    </AnnotationAssertion>
    <AnnotationAssertion>
        <AnnotationProperty abbreviatedIRI="rdfs:label"/>
        <IRI>http://webprotege.stanford.edu/RBQzio40NQ9JDR3xbMC0Zg8</IRI>
        <Literal>Stromal</Literal>
    </AnnotationAssertion>
    <AnnotationAssertion>
        <AnnotationProperty abbreviatedIRI="rdfs:label"/>
        <IRI>http://webprotege.stanford.edu/RBR0y2Qe7qrWNb3W75em6dG</IRI>
        <Literal>Keratinocyte growth factor</Literal>
    </AnnotationAssertion>
    <AnnotationAssertion>
        <AnnotationProperty IRI="http://webprotege.stanford.edu/RnPKvQ3N96aInbij7RfQPu"/>
        <IRI>http://webprotege.stanford.edu/RBRdvkhDkcRNRoiDOVq6dOw</IRI>
        <IRI>http://purl.obolibrary.org/obo/CL_0000050</IRI>
    </AnnotationAssertion>
    <AnnotationAssertion>
        <AnnotationProperty abbreviatedIRI="rdfs:label"/>
        <IRI>http://webprotege.stanford.edu/RBRdvkhDkcRNRoiDOVq6dOw</IRI>
        <Literal>Megakaryocyte-erythroid progenitor</Literal>
    </AnnotationAssertion>
    <AnnotationAssertion>
        <AnnotationProperty IRI="http://webprotege.stanford.edu/RnPKvQ3N96aInbij7RfQPu"/>
        <IRI>http://webprotege.stanford.edu/RBUyNuKFDkO5i4RGJKUqNk</IRI>
        <IRI>http://purl.obolibrary.org/obo/CL_0000980</IRI>
    </AnnotationAssertion>
    <AnnotationAssertion>
        <AnnotationProperty abbreviatedIRI="rdfs:label"/>
        <IRI>http://webprotege.stanford.edu/RBUyNuKFDkO5i4RGJKUqNk</IRI>
        <Literal>B_Plasmablast</Literal>
    </AnnotationAssertion>
    <AnnotationAssertion>
        <AnnotationProperty abbreviatedIRI="rdfs:label"/>
        <IRI>http://webprotege.stanford.edu/RBXUIyUPCnlueypx07n0Chl</IRI>
        <Literal>C3d</Literal>
    </AnnotationAssertion>
    <AnnotationAssertion>
        <AnnotationProperty abbreviatedIRI="rdfs:label"/>
        <IRI>http://webprotege.stanford.edu/RBY5vq2Zjl2MfnH2l68DgNi</IRI>
        <Literal>Enzymes</Literal>
    </AnnotationAssertion>
    <AnnotationAssertion>
        <AnnotationProperty abbreviatedIRI="rdfs:label"/>
        <IRI>http://webprotege.stanford.edu/RBYzXaglmyqFjMcTHilKyLp</IRI>
        <Literal>Antigen presentation</Literal>
    </AnnotationAssertion>
    <AnnotationAssertion>
        <AnnotationProperty abbreviatedIRI="rdfs:label"/>
        <IRI>http://webprotege.stanford.edu/RBZVJNI5lkgnvQtLR91cPzV</IRI>
        <Literal>Bacterial_peptidoglycans</Literal>
    </AnnotationAssertion>
    <AnnotationAssertion>
        <AnnotationProperty abbreviatedIRI="rdfs:label"/>
        <IRI>http://webprotege.stanford.edu/RBciooVFyOXDUUoF7I7stqN</IRI>
        <Literal>Small intestine</Literal>
    </AnnotationAssertion>
    <AnnotationAssertion>
        <AnnotationProperty IRI="http://webprotege.stanford.edu/RnPKvQ3N96aInbij7RfQPu"/>
        <IRI>http://webprotege.stanford.edu/RBdWzZIBdEOfK7LvAXZvN0v</IRI>
        <IRI>http://purl.obolibrary.org/obo/CL_0000556</IRI>
    </AnnotationAssertion>
    <AnnotationAssertion>
        <AnnotationProperty abbreviatedIRI="rdfs:label"/>
        <IRI>http://webprotege.stanford.edu/RBdWzZIBdEOfK7LvAXZvN0v</IRI>
        <Literal>Megakaryocyte</Literal>
    </AnnotationAssertion>
    <AnnotationAssertion>
        <AnnotationProperty abbreviatedIRI="rdfs:label"/>
        <IRI>http://webprotege.stanford.edu/RBfLasMQJK2dXw7bJdmCqTI</IRI>
        <Literal>Subepithelia</Literal>
    </AnnotationAssertion>
    <AnnotationAssertion>
        <AnnotationProperty abbreviatedIRI="rdfs:label"/>
        <IRI>http://webprotege.stanford.edu/RBgbwaOjl2HJxQ6MjV8uE0i</IRI>
        <Literal>IL6</Literal>
    </AnnotationAssertion>
    <AnnotationAssertion>
        <AnnotationProperty abbreviatedIRI="rdfs:label"/>
        <IRI>http://webprotege.stanford.edu/RBhso2Inx9Fxdn0KXKoClvo</IRI>
        <Literal>CCL14a</Literal>
    </AnnotationAssertion>
    <AnnotationAssertion>
        <AnnotationProperty abbreviatedIRI="rdfs:label"/>
        <IRI>http://webprotege.stanford.edu/RBielt5P6bma9fQgU0ZF1Xn</IRI>
        <Literal>Calprotectin</Literal>
    </AnnotationAssertion>
    <AnnotationAssertion>
        <AnnotationProperty IRI="http://webprotege.stanford.edu/RnPKvQ3N96aInbij7RfQPu"/>
        <IRI>http://webprotege.stanford.edu/RBiu8e9cGOrOhZdN5j4uX1d</IRI>
        <IRI>http://purl.obolibrary.org/obo/CL_0000576</IRI>
    </AnnotationAssertion>
    <AnnotationAssertion>
        <AnnotationProperty abbreviatedIRI="rdfs:label"/>
        <IRI>http://webprotege.stanford.edu/RBiu8e9cGOrOhZdN5j4uX1d</IRI>
        <Literal>Monocyte</Literal>
    </AnnotationAssertion>
    <AnnotationAssertion>
        <AnnotationProperty abbreviatedIRI="rdfs:label"/>
        <IRI>http://webprotege.stanford.edu/RBivp3sDLngtpO3EDilc8ky</IRI>
        <Literal>Interleukins</Literal>
    </AnnotationAssertion>
    <AnnotationAssertion>
        <AnnotationProperty abbreviatedIRI="rdfs:label"/>
        <IRI>http://webprotege.stanford.edu/RBj4FUnUlQFvT5NKDnye6HW</IRI>
        <Literal>TWEAK</Literal>
    </AnnotationAssertion>
    <AnnotationAssertion>
        <AnnotationProperty abbreviatedIRI="rdfs:label"/>
        <IRI>http://webprotege.stanford.edu/RBjXfz0Avwd308TQOaJOjMX</IRI>
        <Literal>Serine esterases</Literal>
    </AnnotationAssertion>
    <AnnotationAssertion>
        <AnnotationProperty IRI="http://webprotege.stanford.edu/RnPKvQ3N96aInbij7RfQPu"/>
        <IRI>http://webprotege.stanford.edu/RBkXa6UjjMZWiPoyNfhdN3i</IRI>
        <IRI>http://purl.obolibrary.org/obo/CL_0000082</IRI>
    </AnnotationAssertion>
    <AnnotationAssertion>
        <AnnotationProperty abbreviatedIRI="rdfs:label"/>
        <IRI>http://webprotege.stanford.edu/RBkXa6UjjMZWiPoyNfhdN3i</IRI>
        <Literal>Epithelial_bronchial</Literal>
    </AnnotationAssertion>
    <AnnotationAssertion>
        <AnnotationProperty abbreviatedIRI="rdfs:label"/>
        <IRI>http://webprotege.stanford.edu/RBm5WkT5r7Qlq6dSLa6hFll</IRI>
        <Literal>Tumor</Literal>
    </AnnotationAssertion>
    <AnnotationAssertion>
        <AnnotationProperty abbreviatedIRI="rdfs:label"/>
        <IRI>http://webprotege.stanford.edu/RBn1irTrlordEYbTI95Ckul</IRI>
        <Literal>Bacterial infection</Literal>
    </AnnotationAssertion>
    <AnnotationAssertion>
        <AnnotationProperty abbreviatedIRI="rdfs:label"/>
        <IRI>http://webprotege.stanford.edu/RBnTKQgStOHQgj3UFVHRhE3</IRI>
        <Literal>perforin</Literal>
    </AnnotationAssertion>
    <AnnotationAssertion>
        <AnnotationProperty IRI="http://webprotege.stanford.edu/RnPKvQ3N96aInbij7RfQPu"/>
        <IRI>http://webprotege.stanford.edu/RBnuVQH2MFsmUP1nkAYouoA</IRI>
        <IRI>http://purl.obolibrary.org/obo/CL_0000899</IRI>
    </AnnotationAssertion>
    <AnnotationAssertion>
        <AnnotationProperty abbreviatedIRI="rdfs:label"/>
        <IRI>http://webprotege.stanford.edu/RBnuVQH2MFsmUP1nkAYouoA</IRI>
        <Literal>Th17</Literal>
    </AnnotationAssertion>
    <AnnotationAssertion>
        <AnnotationProperty abbreviatedIRI="rdfs:label"/>
        <IRI>http://webprotege.stanford.edu/RBq22tUrOKPl7E6UZ4boo1W</IRI>
        <Literal>Acute phase response</Literal>
    </AnnotationAssertion>
    <AnnotationAssertion>
        <AnnotationProperty IRI="http://webprotege.stanford.edu/RnPKvQ3N96aInbij7RfQPu"/>
        <IRI>http://webprotege.stanford.edu/RBq2wPsAfj3C98aMWTMhdNQ</IRI>
        <IRI>http://purl.obolibrary.org/obo/CL_0000453</IRI>
    </AnnotationAssertion>
    <AnnotationAssertion>
        <AnnotationProperty abbreviatedIRI="rdfs:label"/>
        <IRI>http://webprotege.stanford.edu/RBq2wPsAfj3C98aMWTMhdNQ</IRI>
        <Literal>Langerhans</Literal>
    </AnnotationAssertion>
    <AnnotationAssertion>
        <AnnotationProperty abbreviatedIRI="rdfs:label"/>
        <IRI>http://webprotege.stanford.edu/RBr60iPjgn4ixRieWG4jOhn</IRI>
        <Literal>Carboxypepsidase</Literal>
    </AnnotationAssertion>
    <AnnotationAssertion>
        <AnnotationProperty abbreviatedIRI="rdfs:label"/>
        <IRI>http://webprotege.stanford.edu/RBs4XiDRyiYKYa6EAGVCy3D</IRI>
        <Literal>Blood vessels</Literal>
    </AnnotationAssertion>
    <AnnotationAssertion>
        <AnnotationProperty abbreviatedIRI="rdfs:label"/>
        <IRI>http://webprotege.stanford.edu/RBsaIAvqua19Ltg6nMu4L8z</IRI>
        <Literal>Properdin</Literal>
    </AnnotationAssertion>
    <AnnotationAssertion>
        <AnnotationProperty abbreviatedIRI="rdfs:label"/>
        <IRI>http://webprotege.stanford.edu/RBt1lXaa4hhzxN5R7Q8iGJC</IRI>
        <Literal>GI/gut</Literal>
    </AnnotationAssertion>
    <AnnotationAssertion>
        <AnnotationProperty abbreviatedIRI="rdfs:label"/>
        <IRI>http://webprotege.stanford.edu/RBtA4mR64vGNg7Ez3R4jm0P</IRI>
        <Literal>Microbial_enzymes</Literal>
    </AnnotationAssertion>
    <AnnotationAssertion>
        <AnnotationProperty abbreviatedIRI="rdfs:label"/>
        <IRI>http://webprotege.stanford.edu/RBuYofiUan8Ta5fQlxPP3Vn</IRI>
        <Literal>VitaminD3</Literal>
    </AnnotationAssertion>
    <AnnotationAssertion>
        <AnnotationProperty abbreviatedIRI="rdfs:label"/>
        <IRI>http://webprotege.stanford.edu/RBvfP1n9WdkbT2SOsO52eNt</IRI>
        <Literal>CXCL3</Literal>
    </AnnotationAssertion>
    <AnnotationAssertion>
        <AnnotationProperty abbreviatedIRI="rdfs:label"/>
        <IRI>http://webprotege.stanford.edu/RBx0im9lsP2SzTPqcp3cdCJ</IRI>
        <Literal>OPGL</Literal>
    </AnnotationAssertion>
    <AnnotationAssertion>
        <AnnotationProperty abbreviatedIRI="rdfs:label"/>
        <IRI>http://webprotege.stanford.edu/RBziUfI7lE0aZhglGIKrHQm</IRI>
        <Literal>T_CD4_TissueResidentMemory</Literal>
    </AnnotationAssertion>
    <AnnotationAssertion>
        <AnnotationProperty abbreviatedIRI="rdfs:label"/>
        <IRI>http://webprotege.stanford.edu/RC12a2SauR0qY65GPnTCUuY</IRI>
        <Literal>Cytotoxic_effectors</Literal>
    </AnnotationAssertion>
    <AnnotationAssertion>
        <AnnotationProperty abbreviatedIRI="rdfs:label"/>
        <IRI>http://webprotege.stanford.edu/RC2pArLautLe4j5Tzrx2edR</IRI>
        <Literal>Leukotriene_C4</Literal>
    </AnnotationAssertion>
    <AnnotationAssertion>
        <AnnotationProperty abbreviatedIRI="rdfs:label"/>
        <IRI>http://webprotege.stanford.edu/RC3Jj8h8U3dWHZAOuqekMRZ</IRI>
        <Literal>CCL14b</Literal>
    </AnnotationAssertion>
    <AnnotationAssertion>
        <AnnotationProperty abbreviatedIRI="rdfs:label"/>
        <IRI>http://webprotege.stanford.edu/RC3MSqSSFD9q0vGYfC2JCGZ</IRI>
        <Literal>Angiogenesis</Literal>
    </AnnotationAssertion>
    <AnnotationAssertion>
        <AnnotationProperty abbreviatedIRI="rdfs:label"/>
        <IRI>http://webprotege.stanford.edu/RC4QjhlybcFp05P8WsgZnyP</IRI>
        <Literal>CCL2</Literal>
    </AnnotationAssertion>
    <AnnotationAssertion>
        <AnnotationProperty abbreviatedIRI="rdfs:label"/>
        <IRI>http://webprotege.stanford.edu/RC5F5hKsWZsKBuVwDqdtiDR</IRI>
        <Literal>Flagellin</Literal>
    </AnnotationAssertion>
    <AnnotationAssertion>
        <AnnotationProperty abbreviatedIRI="rdfs:label"/>
        <IRI>http://webprotege.stanford.edu/RC5aa20nt5c1ifjJTv2ZDbh</IRI>
        <Literal>Type 1</Literal>
    </AnnotationAssertion>
    <AnnotationAssertion>
        <AnnotationProperty abbreviatedIRI="rdfs:label"/>
        <IRI>http://webprotege.stanford.edu/RC7huUV0aau0fW7PotdrrAu</IRI>
        <Literal>Interferons</Literal>
    </AnnotationAssertion>
    <AnnotationAssertion>
        <AnnotationProperty IRI="http://webprotege.stanford.edu/RnPKvQ3N96aInbij7RfQPu"/>
        <IRI>http://webprotege.stanford.edu/RC7hwQdAeS9axFKIQp86u6c</IRI>
        <IRI>http://purl.obolibrary.org/obo/CL_0000793</IRI>
    </AnnotationAssertion>
    <AnnotationAssertion>
        <AnnotationProperty abbreviatedIRI="rdfs:label"/>
        <IRI>http://webprotege.stanford.edu/RC7hwQdAeS9axFKIQp86u6c</IRI>
        <Literal>IEL_T_CD4</Literal>
    </AnnotationAssertion>
    <AnnotationAssertion>
        <AnnotationProperty abbreviatedIRI="rdfs:label"/>
        <IRI>http://webprotege.stanford.edu/RC8iqr1vbOMnEe9g6XAVMLE</IRI>
        <Literal>Lipomannans</Literal>
    </AnnotationAssertion>
    <AnnotationAssertion>
        <AnnotationProperty abbreviatedIRI="rdfs:label"/>
        <IRI>http://webprotege.stanford.edu/RC8xmoAiaBgpG1KplY3SXuF</IRI>
        <Literal>Antimicrobial_peptides</Literal>
    </AnnotationAssertion>
    <AnnotationAssertion>
        <AnnotationProperty abbreviatedIRI="rdfs:label"/>
        <IRI>http://webprotege.stanford.edu/RC9TYga1GcddW3aXUTEzRUi</IRI>
        <Literal>BAFF</Literal>
    </AnnotationAssertion>
    <AnnotationAssertion>
        <AnnotationProperty abbreviatedIRI="rdfs:label"/>
        <IRI>http://webprotege.stanford.edu/RCABkkQz6Vmu4LFZVmkYkGa</IRI>
        <Literal>Epithelial_Mucosa</Literal>
    </AnnotationAssertion>
    <AnnotationAssertion>
        <AnnotationProperty abbreviatedIRI="rdfs:label"/>
        <IRI>http://webprotege.stanford.edu/RCAoSIqOm74AlNs1xugEupB</IRI>
        <Literal>RA</Literal>
    </AnnotationAssertion>
    <AnnotationAssertion>
        <AnnotationProperty abbreviatedIRI="rdfs:label"/>
        <IRI>http://webprotege.stanford.edu/RCBJfBgDTtYcZx5Zh6LlyCs</IRI>
        <Literal>Viral_Nucleotides</Literal>
    </AnnotationAssertion>
    <AnnotationAssertion>
        <AnnotationProperty abbreviatedIRI="rdfs:label"/>
        <IRI>http://webprotege.stanford.edu/RCBKDClC9qaMDaLgNkxCBQa</IRI>
        <Literal>TRAIL</Literal>
    </AnnotationAssertion>
    <AnnotationAssertion>
        <AnnotationProperty abbreviatedIRI="rdfs:label"/>
        <IRI>http://webprotege.stanford.edu/RCCWhXY7wJOb6AYqSN27aLu</IRI>
        <Literal>Platelet-activating_factor</Literal>
    </AnnotationAssertion>
    <AnnotationAssertion>
        <AnnotationProperty abbreviatedIRI="rdfs:label"/>
        <IRI>http://webprotege.stanford.edu/RCDv2JOYnTybh1FC56n4G76</IRI>
        <Literal>Lipid_mediators</Literal>
    </AnnotationAssertion>
    <AnnotationAssertion>
        <AnnotationProperty IRI="http://webprotege.stanford.edu/RnPKvQ3N96aInbij7RfQPu"/>
        <IRI>http://webprotege.stanford.edu/RCE1S8TASgxEpHigL8ISsnI</IRI>
        <IRI>http://purl.obolibrary.org/obo/CL_0000057</IRI>
    </AnnotationAssertion>
    <AnnotationAssertion>
        <AnnotationProperty abbreviatedIRI="rdfs:label"/>
        <IRI>http://webprotege.stanford.edu/RCE1S8TASgxEpHigL8ISsnI</IRI>
        <Literal>Fibroblast</Literal>
    </AnnotationAssertion>
    <AnnotationAssertion>
        <AnnotationProperty IRI="http://webprotege.stanford.edu/RnPKvQ3N96aInbij7RfQPu"/>
        <IRI>http://webprotege.stanford.edu/RCE7snkdmYBkIDG2EKNf54C</IRI>
        <IRI>http://purl.obolibrary.org/obo/CL_0000872</IRI>
    </AnnotationAssertion>
    <AnnotationAssertion>
        <AnnotationProperty abbreviatedIRI="rdfs:label"/>
        <IRI>http://webprotege.stanford.edu/RCE7snkdmYBkIDG2EKNf54C</IRI>
        <Literal>Macrophage_marginalzone</Literal>
    </AnnotationAssertion>
    <AnnotationAssertion>
        <AnnotationProperty abbreviatedIRI="rdfs:label"/>
        <IRI>http://webprotege.stanford.edu/RCE8MZ7KdKvmJBVgxGXG3M</IRI>
        <Literal>CXCL11</Literal>
    </AnnotationAssertion>
    <AnnotationAssertion>
        <AnnotationProperty abbreviatedIRI="rdfs:label"/>
        <IRI>http://webprotege.stanford.edu/RCEi8TEftiyqGmZH8gcOiE</IRI>
        <Literal>Type 2</Literal>
    </AnnotationAssertion>
    <AnnotationAssertion>
        <AnnotationProperty IRI="http://webprotege.stanford.edu/RnPKvQ3N96aInbij7RfQPu"/>
        <IRI>http://webprotege.stanford.edu/RCFSoqZpnGjbICXnuyslzFK</IRI>
        <IRI>http://purl.obolibrary.org/obo/CL_0000764</IRI>
    </AnnotationAssertion>
    <AnnotationAssertion>
        <AnnotationProperty abbreviatedIRI="rdfs:label"/>
        <IRI>http://webprotege.stanford.edu/RCFSoqZpnGjbICXnuyslzFK</IRI>
        <Literal>Erythroid</Literal>
    </AnnotationAssertion>
    <AnnotationAssertion>
        <AnnotationProperty abbreviatedIRI="rdfs:label"/>
        <IRI>http://webprotege.stanford.edu/RCGEmHeeYr2IYGk8QRprvC</IRI>
        <Literal>IL32</Literal>
    </AnnotationAssertion>
    <AnnotationAssertion>
        <AnnotationProperty abbreviatedIRI="rdfs:label"/>
        <IRI>http://webprotege.stanford.edu/RCGFQXUkqobmGLP9MDjisGw</IRI>
        <Literal>Chymase</Literal>
    </AnnotationAssertion>
    <AnnotationAssertion>
        <AnnotationProperty abbreviatedIRI="rdfs:label"/>
        <IRI>http://webprotege.stanford.edu/RCHOK7cxSf67idhlMaEUiwe</IRI>
        <Literal>Phagocytosis</Literal>
    </AnnotationAssertion>
    <AnnotationAssertion>
        <AnnotationProperty IRI="http://webprotege.stanford.edu/RnPKvQ3N96aInbij7RfQPu"/>
        <IRI>http://webprotege.stanford.edu/RCIgnfl6Kmy2duT7pIiBNnZ</IRI>
        <IRI>http://purl.obolibrary.org/obo/CL_0001069</IRI>
    </AnnotationAssertion>
    <AnnotationAssertion>
        <AnnotationProperty abbreviatedIRI="rdfs:label"/>
        <IRI>http://webprotege.stanford.edu/RCIgnfl6Kmy2duT7pIiBNnZ</IRI>
        <Literal>ILC2</Literal>
    </AnnotationAssertion>
    <AnnotationAssertion>
        <AnnotationProperty abbreviatedIRI="rdfs:label"/>
        <IRI>http://webprotege.stanford.edu/RCIkqtJBUcry43DllA7bFcA</IRI>
        <Literal>CRP</Literal>
    </AnnotationAssertion>
    <AnnotationAssertion>
        <AnnotationProperty abbreviatedIRI="rdfs:label"/>
        <IRI>http://webprotege.stanford.edu/RCJUNmYgoESZpsmVrXBikns</IRI>
        <Literal>TSLP</Literal>
    </AnnotationAssertion>
    <AnnotationAssertion>
        <AnnotationProperty abbreviatedIRI="rdfs:label"/>
        <IRI>http://webprotege.stanford.edu/RCMApDiUYw376OF22EwTp1x</IRI>
        <Literal>Allergic inflammation</Literal>
    </AnnotationAssertion>
    <AnnotationAssertion>
        <AnnotationProperty abbreviatedIRI="rdfs:label"/>
        <IRI>http://webprotege.stanford.edu/RCQKfSd1Mr8TJE0vCFYyzVh</IRI>
        <Literal>granzyme</Literal>
    </AnnotationAssertion>
    <AnnotationAssertion>
        <AnnotationProperty abbreviatedIRI="rdfs:label"/>
        <IRI>http://webprotege.stanford.edu/RCQpUyuJJADctqhJZSP5SQd</IRI>
        <Literal>LTa</Literal>
    </AnnotationAssertion>
    <AnnotationAssertion>
        <AnnotationProperty abbreviatedIRI="rdfs:label"/>
        <IRI>http://webprotege.stanford.edu/RCSKznUPLQTf9epmKcuCTov</IRI>
        <Literal>Lymph</Literal>
    </AnnotationAssertion>
    <AnnotationAssertion>
        <AnnotationProperty abbreviatedIRI="rdfs:label"/>
        <IRI>http://webprotege.stanford.edu/RCTgxc0HOpX7g3te8CtOLeU</IRI>
        <Literal>NO</Literal>
    </AnnotationAssertion>
    <AnnotationAssertion>
        <AnnotationProperty IRI="http://webprotege.stanford.edu/RnPKvQ3N96aInbij7RfQPu"/>
        <IRI>http://webprotege.stanford.edu/RCUBd5ZCjnBORZQXw6SYlVO</IRI>
        <IRI>http://purl.obolibrary.org/obo/CL_0000902</IRI>
    </AnnotationAssertion>
    <AnnotationAssertion>
        <AnnotationProperty abbreviatedIRI="rdfs:label"/>
        <IRI>http://webprotege.stanford.edu/RCUBd5ZCjnBORZQXw6SYlVO</IRI>
        <Literal>T_reg_i</Literal>
    </AnnotationAssertion>
    <AnnotationAssertion>
        <AnnotationProperty IRI="http://webprotege.stanford.edu/RnPKvQ3N96aInbij7RfQPu"/>
        <IRI>http://webprotege.stanford.edu/RCWUxz0MxDqtBnhVrWp4eom</IRI>
        <IRI>http://purl.obolibrary.org/obo/CL_0000789</IRI>
    </AnnotationAssertion>
    <AnnotationAssertion>
        <AnnotationProperty abbreviatedIRI="rdfs:label"/>
        <IRI>http://webprotege.stanford.edu/RCWUxz0MxDqtBnhVrWp4eom</IRI>
        <Literal>T_ab</Literal>
    </AnnotationAssertion>
    <AnnotationAssertion>
        <AnnotationProperty abbreviatedIRI="rdfs:label"/>
        <IRI>http://webprotege.stanford.edu/RCWoLb3uYH3euEHocoBK5L8</IRI>
        <Literal>Gram-</Literal>
    </AnnotationAssertion>
    <AnnotationAssertion>
        <AnnotationProperty abbreviatedIRI="rdfs:label"/>
        <IRI>http://webprotege.stanford.edu/RCX9z0AtJIyguJo6EQYoSEN</IRI>
        <Literal>SCF</Literal>
    </AnnotationAssertion>
    <AnnotationAssertion>
        <AnnotationProperty abbreviatedIRI="rdfs:label"/>
        <IRI>http://webprotege.stanford.edu/RCXA3Ij0QiZOiThcjKgBE4B</IRI>
        <Literal>Neurotoxicity</Literal>
    </AnnotationAssertion>
    <AnnotationAssertion>
        <AnnotationProperty abbreviatedIRI="rdfs:label"/>
        <IRI>http://webprotege.stanford.edu/RCZDjW7yjapbUS8wLfrA7QT</IRI>
        <Literal>Viral infection</Literal>
    </AnnotationAssertion>
    <AnnotationAssertion>
        <AnnotationProperty abbreviatedIRI="rdfs:label"/>
        <IRI>http://webprotege.stanford.edu/RCZOaq9681ZecYkUralfhHt</IRI>
        <Literal>CXCL13</Literal>
    </AnnotationAssertion>
    <AnnotationAssertion>
        <AnnotationProperty IRI="http://webprotege.stanford.edu/RnPKvQ3N96aInbij7RfQPu"/>
        <IRI>http://webprotege.stanford.edu/RCa3KuepVZox0DxV86I9NJH</IRI>
        <IRI>http://purl.obolibrary.org/obo/CL_0000066</IRI>
    </AnnotationAssertion>
    <AnnotationAssertion>
        <AnnotationProperty abbreviatedIRI="rdfs:label"/>
        <IRI>http://webprotege.stanford.edu/RCa3KuepVZox0DxV86I9NJH</IRI>
        <Literal>Epithelial</Literal>
    </AnnotationAssertion>
    <AnnotationAssertion>
        <AnnotationProperty IRI="http://webprotege.stanford.edu/RnPKvQ3N96aInbij7RfQPu"/>
        <IRI>http://webprotege.stanford.edu/RCaEGYj1TBA9eVTcaBYwQPL</IRI>
        <IRI>http://purl.obolibrary.org/obo/CL_0000771</IRI>
    </AnnotationAssertion>
    <AnnotationAssertion>
        <AnnotationProperty abbreviatedIRI="rdfs:label"/>
        <IRI>http://webprotege.stanford.edu/RCaEGYj1TBA9eVTcaBYwQPL</IRI>
        <Literal>Eosinophil</Literal>
    </AnnotationAssertion>
    <AnnotationAssertion>
        <AnnotationProperty abbreviatedIRI="rdfs:label"/>
        <IRI>http://webprotege.stanford.edu/RCaZPutImSOmKd4mzDyzcc1</IRI>
        <Literal>Tolerance</Literal>
    </AnnotationAssertion>
    <AnnotationAssertion>
        <AnnotationProperty abbreviatedIRI="rdfs:label"/>
        <IRI>http://webprotege.stanford.edu/RCadgXAcCQ1TpQ3SuRzKpSd</IRI>
        <Literal>CCL17</Literal>
    </AnnotationAssertion>
    <AnnotationAssertion>
        <AnnotationProperty abbreviatedIRI="rdfs:label"/>
        <IRI>http://webprotege.stanford.edu/RCaojgGMfdMPSNSMgvKbYr0</IRI>
        <Literal>CCL11</Literal>
    </AnnotationAssertion>
    <AnnotationAssertion>
        <AnnotationProperty abbreviatedIRI="rdfs:label"/>
        <IRI>http://webprotege.stanford.edu/RCbn3RXIFSX7AwtVPwOVXXY</IRI>
        <Literal>Cell</Literal>
    </AnnotationAssertion>
    <AnnotationAssertion>
        <AnnotationProperty abbreviatedIRI="rdfs:label"/>
        <IRI>http://webprotege.stanford.edu/RCckV8LuXyI3KPAojQJWr99</IRI>
        <Literal>Cancer</Literal>
    </AnnotationAssertion>
    <AnnotationAssertion>
        <AnnotationProperty abbreviatedIRI="rdfs:label"/>
        <IRI>http://webprotege.stanford.edu/RCd2Jcm4AKhhDgPJpbYvutk</IRI>
        <Literal>Metabolite</Literal>
    </AnnotationAssertion>
    <AnnotationAssertion>
        <AnnotationProperty abbreviatedIRI="rdfs:label"/>
        <IRI>http://webprotege.stanford.edu/RCdB9rAhtug4wepdVJIn2oC</IRI>
        <Literal>Microbial antigen</Literal>
    </AnnotationAssertion>
    <AnnotationAssertion>
        <AnnotationProperty abbreviatedIRI="rdfs:label"/>
        <IRI>http://webprotege.stanford.edu/RCdgY5hyTSEqk94tzvInlOj</IRI>
        <Literal>IL36</Literal>
    </AnnotationAssertion>
    <AnnotationAssertion>
        <AnnotationProperty abbreviatedIRI="rdfs:label"/>
        <IRI>http://webprotege.stanford.edu/RCeH5DKB3ZiOJmrLSTs4S7P</IRI>
        <Literal>CCL13</Literal>
    </AnnotationAssertion>
    <AnnotationAssertion>
        <AnnotationProperty abbreviatedIRI="rdfs:label"/>
        <IRI>http://webprotege.stanford.edu/RCeb5u1nTTQ6hsem9q542Hh</IRI>
        <Literal>CXCL4</Literal>
    </AnnotationAssertion>
    <AnnotationAssertion>
        <AnnotationProperty abbreviatedIRI="rdfs:label"/>
        <IRI>http://webprotege.stanford.edu/RCfvdUHP5lxg19uy7bTm4Mx</IRI>
        <Literal>Anti-EC bacteria</Literal>
    </AnnotationAssertion>
    <AnnotationAssertion>
        <AnnotationProperty abbreviatedIRI="rdfs:label"/>
        <IRI>http://webprotege.stanford.edu/RCgm4ra0hZYvjbyLXvM0rqa</IRI>
        <Literal>Type 3</Literal>
    </AnnotationAssertion>
    <AnnotationAssertion>
        <AnnotationProperty abbreviatedIRI="rdfs:label"/>
        <IRI>http://webprotege.stanford.edu/RChlZJuPVpKqEB2FoCQIzkd</IRI>
        <Literal>IL8</Literal>
    </AnnotationAssertion>
    <AnnotationAssertion>
        <AnnotationProperty abbreviatedIRI="rdfs:label"/>
        <IRI>http://webprotege.stanford.edu/RChuNhiNDhdNvynx9DqurRI</IRI>
        <Literal>Ficolin</Literal>
    </AnnotationAssertion>
    <AnnotationAssertion>
        <AnnotationProperty IRI="http://webprotege.stanford.edu/RnPKvQ3N96aInbij7RfQPu"/>
        <IRI>http://webprotege.stanford.edu/RCi3IqvuV0zo0g8HtmRtoae</IRI>
        <IRI>http://purl.obolibrary.org/obo/CL_0000792</IRI>
    </AnnotationAssertion>
    <AnnotationAssertion>
        <AnnotationProperty abbreviatedIRI="rdfs:label"/>
        <IRI>http://webprotege.stanford.edu/RCi3IqvuV0zo0g8HtmRtoae</IRI>
        <Literal>T_reg</Literal>
    </AnnotationAssertion>
    <AnnotationAssertion>
        <AnnotationProperty abbreviatedIRI="rdfs:label"/>
        <IRI>http://webprotege.stanford.edu/RCiEzSpXHboaIDDnFlZZFhs</IRI>
        <Literal>Chemokines</Literal>
    </AnnotationAssertion>
    <AnnotationAssertion>
        <AnnotationProperty abbreviatedIRI="rdfs:label"/>
        <IRI>http://webprotege.stanford.edu/RCmKyPsoylgmGIR447Gxig8</IRI>
        <Literal>Infection</Literal>
    </AnnotationAssertion>
    <AnnotationAssertion>
        <AnnotationProperty abbreviatedIRI="rdfs:label"/>
        <IRI>http://webprotege.stanford.edu/RCmse9c0fwDUp3rx9Zqz7Bk</IRI>
        <Literal>Bacterial_proteins</Literal>
    </AnnotationAssertion>
    <AnnotationAssertion>
        <AnnotationProperty IRI="http://webprotege.stanford.edu/RnPKvQ3N96aInbij7RfQPu"/>
        <IRI>http://webprotege.stanford.edu/RCneZCmho5NZ7mnQM40fnQY</IRI>
        <IRI>http://purl.obolibrary.org/obo/CL_0000814</IRI>
    </AnnotationAssertion>
    <AnnotationAssertion>
        <AnnotationProperty abbreviatedIRI="rdfs:label"/>
        <IRI>http://webprotege.stanford.edu/RCneZCmho5NZ7mnQM40fnQY</IRI>
        <Literal>T_NKT</Literal>
    </AnnotationAssertion>
    <AnnotationAssertion>
        <AnnotationProperty abbreviatedIRI="rdfs:label"/>
        <IRI>http://webprotege.stanford.edu/RCnpVEH88XSkho8Lx1WGmI0</IRI>
        <Literal>Cellular/Th1 delayed-type hypersensitivity</Literal>
    </AnnotationAssertion>
    <AnnotationAssertion>
        <AnnotationProperty abbreviatedIRI="rdfs:label"/>
        <IRI>http://webprotege.stanford.edu/RCnyC8VNH8qO81770Gv8K0c</IRI>
        <Literal>Vascular permeability increase</Literal>
    </AnnotationAssertion>
    <AnnotationAssertion>
        <AnnotationProperty IRI="http://webprotege.stanford.edu/RnPKvQ3N96aInbij7RfQPu"/>
        <IRI>http://webprotege.stanford.edu/RCo70h1tJCf7LElxQtYmt2</IRI>
        <IRI>http://purl.obolibrary.org/obo/CL_0000115</IRI>
    </AnnotationAssertion>
    <AnnotationAssertion>
        <AnnotationProperty abbreviatedIRI="rdfs:label"/>
        <IRI>http://webprotege.stanford.edu/RCo70h1tJCf7LElxQtYmt2</IRI>
        <Literal>Endothelial</Literal>
    </AnnotationAssertion>
    <AnnotationAssertion>
        <AnnotationProperty abbreviatedIRI="rdfs:label"/>
        <IRI>http://webprotege.stanford.edu/RCpV8vbaUnkuW94YlFWXh7m</IRI>
        <Literal>CCL22</Literal>
    </AnnotationAssertion>
    <AnnotationAssertion>
        <AnnotationProperty abbreviatedIRI="rdfs:label"/>
        <IRI>http://webprotege.stanford.edu/RCpl6ORnYe4J9wDIDRU4bUT</IRI>
        <Literal>Thromboxanes</Literal>
    </AnnotationAssertion>
    <AnnotationAssertion>
        <AnnotationProperty abbreviatedIRI="rdfs:label"/>
        <IRI>http://webprotege.stanford.edu/RCpsQthB4ldJ9Miw6XaiSjV</IRI>
        <Literal>Fibrinogen</Literal>
    </AnnotationAssertion>
    <AnnotationAssertion>
        <AnnotationProperty abbreviatedIRI="rdfs:label"/>
        <IRI>http://webprotege.stanford.edu/RCrONqfTK5UYN4SFIvMzga9</IRI>
        <Literal>C5a</Literal>
    </AnnotationAssertion>
    <AnnotationAssertion>
        <AnnotationProperty IRI="http://webprotege.stanford.edu/RnPKvQ3N96aInbij7RfQPu"/>
        <IRI>http://webprotege.stanford.edu/RCsFKbgFdxsDjRcAEJXlN5d</IRI>
        <IRI>http://purl.obolibrary.org/obo/CL_0000510</IRI>
    </AnnotationAssertion>
    <AnnotationAssertion>
        <AnnotationProperty abbreviatedIRI="rdfs:label"/>
        <IRI>http://webprotege.stanford.edu/RCsFKbgFdxsDjRcAEJXlN5d</IRI>
        <Literal>Paneth</Literal>
    </AnnotationAssertion>
    <AnnotationAssertion>
        <AnnotationProperty abbreviatedIRI="rdfs:label"/>
        <IRI>http://webprotege.stanford.edu/RCsPruxqqBEdZuypTx7DK0N</IRI>
        <Literal>C4bi</Literal>
    </AnnotationAssertion>
    <AnnotationAssertion>
        <AnnotationProperty abbreviatedIRI="rdfs:label"/>
        <IRI>http://webprotege.stanford.edu/RCtwneET4UFcxZLcTky5aRV</IRI>
        <Literal>IL9</Literal>
    </AnnotationAssertion>
    <AnnotationAssertion>
        <AnnotationProperty abbreviatedIRI="rdfs:label"/>
        <IRI>http://webprotege.stanford.edu/RCtySoR7KKtuZR84xYYN7cb</IRI>
        <Literal>Immediate/ab-mediated hypersensitivity</Literal>
    </AnnotationAssertion>
    <AnnotationAssertion>
        <AnnotationProperty IRI="http://webprotege.stanford.edu/RnPKvQ3N96aInbij7RfQPu"/>
        <IRI>http://webprotege.stanford.edu/RCvhHRgiTw3ddKQ9N403Fku</IRI>
        <IRI>http://purl.obolibrary.org/obo/CL_0002371</IRI>
    </AnnotationAssertion>
    <AnnotationAssertion>
        <AnnotationProperty abbreviatedIRI="rdfs:label"/>
        <IRI>http://webprotege.stanford.edu/RCvhHRgiTw3ddKQ9N403Fku</IRI>
        <Literal>Somatic</Literal>
    </AnnotationAssertion>
    <AnnotationAssertion>
        <AnnotationProperty abbreviatedIRI="rdfs:label"/>
        <IRI>http://webprotege.stanford.edu/RCxAWgnYc1NUcner2s2QE43</IRI>
        <Literal>Salmonella infection</Literal>
    </AnnotationAssertion>
    <AnnotationAssertion>
        <AnnotationProperty abbreviatedIRI="rdfs:label"/>
        <IRI>http://webprotege.stanford.edu/RD1v3UAbIfWqGNr3GyrB36c</IRI>
        <Literal>Prostaglandins</Literal>
    </AnnotationAssertion>
    <AnnotationAssertion>
        <AnnotationProperty IRI="http://webprotege.stanford.edu/RnPKvQ3N96aInbij7RfQPu"/>
        <IRI>http://webprotege.stanford.edu/RDAbGQVM6K4znZkK8SLdmFT</IRI>
        <IRI>http://purl.obolibrary.org/obo/CL_0000232</IRI>
    </AnnotationAssertion>
    <AnnotationAssertion>
        <AnnotationProperty abbreviatedIRI="rdfs:label"/>
        <IRI>http://webprotege.stanford.edu/RDAbGQVM6K4znZkK8SLdmFT</IRI>
        <Literal>Erythrocyte</Literal>
    </AnnotationAssertion>
    <AnnotationAssertion>
        <AnnotationProperty abbreviatedIRI="rdfs:label"/>
        <IRI>http://webprotege.stanford.edu/RDC7SXJzT7pbb8YcNiZRL8M</IRI>
        <Literal>SPA</Literal>
    </AnnotationAssertion>
    <AnnotationAssertion>
        <AnnotationProperty IRI="http://webprotege.stanford.edu/RnPKvQ3N96aInbij7RfQPu"/>
        <IRI>http://webprotege.stanford.edu/RDFQWBtiITArANT6cw0wHyS</IRI>
        <IRI>http://purl.obolibrary.org/obo/CL_0000129</IRI>
    </AnnotationAssertion>
    <AnnotationAssertion>
        <AnnotationProperty abbreviatedIRI="rdfs:label"/>
        <IRI>http://webprotege.stanford.edu/RDFQWBtiITArANT6cw0wHyS</IRI>
        <Literal>Microglia</Literal>
    </AnnotationAssertion>
    <AnnotationAssertion>
        <AnnotationProperty IRI="http://webprotege.stanford.edu/RnPKvQ3N96aInbij7RfQPu"/>
        <IRI>http://webprotege.stanford.edu/RDFg63ZvfCqtpGnJ3rZ7mIY</IRI>
        <IRI>http://purl.obolibrary.org/obo/CL_0000767</IRI>
    </AnnotationAssertion>
    <AnnotationAssertion>
        <AnnotationProperty abbreviatedIRI="rdfs:label"/>
        <IRI>http://webprotege.stanford.edu/RDFg63ZvfCqtpGnJ3rZ7mIY</IRI>
        <Literal>Basophil</Literal>
    </AnnotationAssertion>
    <AnnotationAssertion>
        <AnnotationProperty abbreviatedIRI="rdfs:label"/>
        <IRI>http://webprotege.stanford.edu/RDIkm0zSLBiwDP8ljtRUjTR</IRI>
        <Literal>IFNg</Literal>
    </AnnotationAssertion>
    <AnnotationAssertion>
        <AnnotationProperty abbreviatedIRI="rdfs:label"/>
        <IRI>http://webprotege.stanford.edu/RDJFn1gTyhyJYWowCRK9djB</IRI>
        <Literal>Germinal center</Literal>
    </AnnotationAssertion>
    <AnnotationAssertion>
        <AnnotationProperty abbreviatedIRI="rdfs:label"/>
        <IRI>http://webprotege.stanford.edu/RDKebNOTmeAiewt2LxaIJa</IRI>
        <Literal>ssRNA</Literal>
    </AnnotationAssertion>
    <AnnotationAssertion>
        <AnnotationProperty IRI="http://webprotege.stanford.edu/RnPKvQ3N96aInbij7RfQPu"/>
        <IRI>http://webprotege.stanford.edu/RDN4riRRtsN6C9dSktitx29</IRI>
        <IRI>http://purl.obolibrary.org/obo/CL_0000905</IRI>
    </AnnotationAssertion>
    <AnnotationAssertion>
        <AnnotationProperty abbreviatedIRI="rdfs:label"/>
        <IRI>http://webprotege.stanford.edu/RDN4riRRtsN6C9dSktitx29</IRI>
        <Literal>T_CD4_EffectorMemory</Literal>
    </AnnotationAssertion>
    <AnnotationAssertion>
        <AnnotationProperty abbreviatedIRI="rdfs:label"/>
        <IRI>http://webprotege.stanford.edu/RDNUimLExIIjtTSz3SStOq3</IRI>
        <Literal>Retinoic acid</Literal>
    </AnnotationAssertion>
    <AnnotationAssertion>
        <AnnotationProperty abbreviatedIRI="rdfs:label"/>
        <IRI>http://webprotege.stanford.edu/RDNzrIkqfX5uOiTMr7bX1dj</IRI>
        <Literal>LTb</Literal>
    </AnnotationAssertion>
    <AnnotationAssertion>
        <AnnotationProperty abbreviatedIRI="rdfs:label"/>
        <IRI>http://webprotege.stanford.edu/RDO1MFt4TuYWXnYKiFFRZ6s</IRI>
        <Literal>Antimicrobial</Literal>
    </AnnotationAssertion>
    <AnnotationAssertion>
        <AnnotationProperty abbreviatedIRI="rdfs:label"/>
        <IRI>http://webprotege.stanford.edu/RDOiFrGrDMMubdL2WybYppD</IRI>
        <Literal>HBD4</Literal>
    </AnnotationAssertion>
    <AnnotationAssertion>
        <AnnotationProperty abbreviatedIRI="rdfs:label"/>
        <IRI>http://webprotege.stanford.edu/RDS71CZv8ST8uQQvhYPYzM2</IRI>
        <Literal>CD4:CD8 Crosstalk</Literal>
    </AnnotationAssertion>
    <AnnotationAssertion>
        <AnnotationProperty IRI="http://webprotege.stanford.edu/RnPKvQ3N96aInbij7RfQPu"/>
        <IRI>http://webprotege.stanford.edu/RDSENR3jkC2i82uFtbT3wdP</IRI>
        <IRI>http://purl.obolibrary.org/obo/CL_0000913</IRI>
    </AnnotationAssertion>
    <AnnotationAssertion>
        <AnnotationProperty abbreviatedIRI="rdfs:label"/>
        <IRI>http://webprotege.stanford.edu/RDSENR3jkC2i82uFtbT3wdP</IRI>
        <Literal>T_CD8_EffectorMemory</Literal>
    </AnnotationAssertion>
    <AnnotationAssertion>
        <AnnotationProperty abbreviatedIRI="rdfs:label"/>
        <IRI>http://webprotege.stanford.edu/RDScnU2RL6QI7jblrJvvrHg</IRI>
        <Literal>Allergy</Literal>
    </AnnotationAssertion>
    <AnnotationAssertion>
        <AnnotationProperty abbreviatedIRI="rdfs:label"/>
        <IRI>http://webprotege.stanford.edu/RDTLJdbaBchDKJZKje1YEGt</IRI>
        <Literal>MMCP1</Literal>
    </AnnotationAssertion>
    <AnnotationAssertion>
        <AnnotationProperty abbreviatedIRI="rdfs:label"/>
        <IRI>http://webprotege.stanford.edu/RDUNt0ZXYrRKwiySZbpTcEe</IRI>
        <Literal>CCL16</Literal>
    </AnnotationAssertion>
    <AnnotationAssertion>
        <AnnotationProperty abbreviatedIRI="rdfs:label"/>
        <IRI>http://webprotege.stanford.edu/RDVybcTiW29bPrHAL2oc0N</IRI>
        <Literal>IL16</Literal>
    </AnnotationAssertion>
    <AnnotationAssertion>
        <AnnotationProperty abbreviatedIRI="rdfs:label"/>
        <IRI>http://webprotege.stanford.edu/RDYZ8AtKeaX0WH8BMh1DMtY</IRI>
        <Literal>Injury</Literal>
    </AnnotationAssertion>
    <AnnotationAssertion>
        <AnnotationProperty abbreviatedIRI="rdfs:label"/>
        <IRI>http://webprotege.stanford.edu/RDZAqGIOz6KZvOTzdOmeosd</IRI>
        <Literal>Leukotriene_E4</Literal>
    </AnnotationAssertion>
    <AnnotationAssertion>
        <AnnotationProperty abbreviatedIRI="rdfs:label"/>
        <IRI>http://webprotege.stanford.edu/RDbHqbMBgCgU8EAOorp75eX</IRI>
        <Literal>IL28</Literal>
    </AnnotationAssertion>
    <AnnotationAssertion>
        <AnnotationProperty abbreviatedIRI="rdfs:label"/>
        <IRI>http://webprotege.stanford.edu/RDbxHqRZu7H1TkZVfVORlG9</IRI>
        <Literal>Class switching</Literal>
    </AnnotationAssertion>
    <AnnotationAssertion>
        <AnnotationProperty abbreviatedIRI="rdfs:label"/>
        <IRI>http://webprotege.stanford.edu/RDc4gJ3ZK0zizi4GqiLboyV</IRI>
        <Literal>Lipoproteins</Literal>
    </AnnotationAssertion>
    <AnnotationAssertion>
        <AnnotationProperty abbreviatedIRI="rdfs:label"/>
        <IRI>http://webprotege.stanford.edu/RDcThziaqgp6B451ak21pCy</IRI>
        <Literal>Epidermis</Literal>
    </AnnotationAssertion>
    <AnnotationAssertion>
        <AnnotationProperty abbreviatedIRI="rdfs:label"/>
        <IRI>http://webprotege.stanford.edu/RDcz4XceOcT4OjqorauX9X1</IRI>
        <Literal>Phagocyte</Literal>
    </AnnotationAssertion>
    <AnnotationAssertion>
        <AnnotationProperty abbreviatedIRI="rdfs:label"/>
        <IRI>http://webprotege.stanford.edu/RDduHg7SSysNXsHTrJ1gX7W</IRI>
        <Literal>Chemotaxis</Literal>
    </AnnotationAssertion>
    <AnnotationAssertion>
        <AnnotationProperty abbreviatedIRI="rdfs:label"/>
        <IRI>http://webprotege.stanford.edu/RDeVY69KfoRvahHvhcxaOBR</IRI>
        <Literal>CCL28</Literal>
    </AnnotationAssertion>
    <AnnotationAssertion>
        <AnnotationProperty abbreviatedIRI="rdfs:label"/>
        <IRI>http://webprotege.stanford.edu/RDi1NEXvAg1GmKrxjYqn5c0</IRI>
        <Literal>B_IgA+</Literal>
    </AnnotationAssertion>
    <AnnotationAssertion>
        <AnnotationProperty abbreviatedIRI="rdfs:label"/>
        <IRI>http://webprotege.stanford.edu/RDjNRxv8undrEqnl0wRKEhs</IRI>
        <Literal>CCL12</Literal>
    </AnnotationAssertion>
    <AnnotationAssertion>
        <AnnotationProperty abbreviatedIRI="rdfs:label"/>
        <IRI>http://webprotege.stanford.edu/RDlUNsJuzBzq5eXvJn4LxGG</IRI>
        <Literal>Lymphotoxin</Literal>
    </AnnotationAssertion>
    <AnnotationAssertion>
        <AnnotationProperty abbreviatedIRI="rdfs:label"/>
        <IRI>http://webprotege.stanford.edu/RDmYs4NyRTs78wO8vW5Ts2N</IRI>
        <Literal>Intestinal epithelium</Literal>
    </AnnotationAssertion>
    <AnnotationAssertion>
        <AnnotationProperty abbreviatedIRI="rdfs:label"/>
        <IRI>http://webprotege.stanford.edu/RDmizVo2PbTucx9cBsD4Cmv</IRI>
        <Literal>Helminth</Literal>
    </AnnotationAssertion>
    <AnnotationAssertion>
        <AnnotationProperty abbreviatedIRI="rdfs:label"/>
        <IRI>http://webprotege.stanford.edu/RDnQHhUQdTir5n9hAbo6Bg2</IRI>
        <Literal>MCSF</Literal>
    </AnnotationAssertion>
    <AnnotationAssertion>
        <AnnotationProperty abbreviatedIRI="rdfs:label"/>
        <IRI>http://webprotege.stanford.edu/RDoAC6B1U9eDaqeRUzQLIZW</IRI>
        <Literal>CCL7</Literal>
    </AnnotationAssertion>
    <AnnotationAssertion>
        <AnnotationProperty abbreviatedIRI="rdfs:label"/>
        <IRI>http://webprotege.stanford.edu/RDooe2viajWXu7m0jyqfYKo</IRI>
        <Literal>Circulatory system</Literal>
    </AnnotationAssertion>
    <AnnotationAssertion>
        <AnnotationProperty IRI="http://webprotege.stanford.edu/RnPKvQ3N96aInbij7RfQPu"/>
        <IRI>http://webprotege.stanford.edu/RDoxb0nvoOlJ1uhgYMSmWdv</IRI>
        <IRI>http://purl.obolibrary.org/obo/CL_0000819</IRI>
    </AnnotationAssertion>
    <AnnotationAssertion>
        <AnnotationProperty abbreviatedIRI="rdfs:label"/>
        <IRI>http://webprotege.stanford.edu/RDoxb0nvoOlJ1uhgYMSmWdv</IRI>
        <Literal>B1</Literal>
    </AnnotationAssertion>
    <AnnotationAssertion>
        <AnnotationProperty abbreviatedIRI="rdfs:label"/>
        <IRI>http://webprotege.stanford.edu/RDrLLXX91wpS0doZnnHLjyc</IRI>
        <Literal>VEGF</Literal>
    </AnnotationAssertion>
    <AnnotationAssertion>
        <AnnotationProperty abbreviatedIRI="rdfs:label"/>
        <IRI>http://webprotege.stanford.edu/RDrMgkhDPOlnMUWfMtzAGAk</IRI>
        <Literal>LTi</Literal>
    </AnnotationAssertion>
    <AnnotationAssertion>
        <AnnotationProperty abbreviatedIRI="rdfs:label"/>
        <IRI>http://webprotege.stanford.edu/RDtPjo4tQRUZZNdwFSd9qVW</IRI>
        <Literal>IL7</Literal>
    </AnnotationAssertion>
    <AnnotationAssertion>
        <AnnotationProperty IRI="http://webprotege.stanford.edu/RnPKvQ3N96aInbij7RfQPu"/>
        <IRI>http://webprotege.stanford.edu/RDucoZiqCdR1WFN2Vy1N23R</IRI>
        <IRI>http://purl.obolibrary.org/obo/CL_0000492</IRI>
    </AnnotationAssertion>
    <AnnotationAssertion>
        <AnnotationProperty abbreviatedIRI="rdfs:label"/>
        <IRI>http://webprotege.stanford.edu/RDucoZiqCdR1WFN2Vy1N23R</IRI>
        <Literal>T_CD4 (effector)</Literal>
    </AnnotationAssertion>
    <AnnotationAssertion>
        <AnnotationProperty abbreviatedIRI="rdfs:label"/>
        <IRI>http://webprotege.stanford.edu/RDvKDUijKxfqejci1QG9KF</IRI>
        <Literal>Fever</Literal>
    </AnnotationAssertion>
    <AnnotationAssertion>
        <AnnotationProperty abbreviatedIRI="rdfs:label"/>
        <IRI>http://webprotege.stanford.edu/RDz3TgfxCQV7jSOSueB7GQ8</IRI>
        <Literal>Gut lymphatics</Literal>
    </AnnotationAssertion>
    <AnnotationAssertion>
        <AnnotationProperty abbreviatedIRI="rdfs:label"/>
        <IRI>http://webprotege.stanford.edu/RE1ht1lzUHd0KIZH6ketjm</IRI>
        <Literal>IL17</Literal>
    </AnnotationAssertion>
    <AnnotationAssertion>
        <AnnotationProperty abbreviatedIRI="rdfs:label"/>
        <IRI>http://webprotege.stanford.edu/REEdlsAJ9s14mTAsh8DPb9</IRI>
        <Literal>IL22</Literal>
    </AnnotationAssertion>
    <AnnotationAssertion>
        <AnnotationProperty IRI="http://webprotege.stanford.edu/RnPKvQ3N96aInbij7RfQPu"/>
        <IRI>http://webprotege.stanford.edu/REz2KmJlw4sa0YidLMotTw</IRI>
        <IRI>http://purl.obolibrary.org/obo/CL_0000845</IRI>
    </AnnotationAssertion>
    <AnnotationAssertion>
        <AnnotationProperty abbreviatedIRI="rdfs:label"/>
        <IRI>http://webprotege.stanford.edu/REz2KmJlw4sa0YidLMotTw</IRI>
        <Literal>B_marginalzone</Literal>
    </AnnotationAssertion>
    <AnnotationAssertion>
        <AnnotationProperty IRI="http://webprotege.stanford.edu/RnPKvQ3N96aInbij7RfQPu"/>
        <IRI>http://webprotege.stanford.edu/RFPPUq2eIhYrB4MMvuZKw5</IRI>
        <IRI>http://purl.obolibrary.org/obo/CL_0000192</IRI>
    </AnnotationAssertion>
    <AnnotationAssertion>
        <AnnotationProperty abbreviatedIRI="rdfs:label"/>
        <IRI>http://webprotege.stanford.edu/RFPPUq2eIhYrB4MMvuZKw5</IRI>
        <Literal>Smooth muscle</Literal>
    </AnnotationAssertion>
    <AnnotationAssertion>
        <AnnotationProperty abbreviatedIRI="rdfs:label"/>
        <IRI>http://webprotege.stanford.edu/RGB1cyyy7LKwbyE4OpATb5</IRI>
        <Literal>MIF</Literal>
    </AnnotationAssertion>
    <AnnotationAssertion>
        <AnnotationProperty IRI="http://webprotege.stanford.edu/RnPKvQ3N96aInbij7RfQPu"/>
        <IRI>http://webprotege.stanford.edu/RGCOhp0rnx6Awkp8E1eZEX</IRI>
        <IRI>http://purl.obolibrary.org/obo/CL_0000624</IRI>
    </AnnotationAssertion>
    <AnnotationAssertion>
        <AnnotationProperty abbreviatedIRI="rdfs:label"/>
        <IRI>http://webprotege.stanford.edu/RGCOhp0rnx6Awkp8E1eZEX</IRI>
        <Literal>T_CD4+</Literal>
    </AnnotationAssertion>
    <AnnotationAssertion>
        <AnnotationProperty abbreviatedIRI="rdfs:label"/>
        <IRI>http://webprotege.stanford.edu/RGCu3iGtba103qJS775or8</IRI>
        <Literal>ImmuneProcess</Literal>
    </AnnotationAssertion>
    <AnnotationAssertion>
        <AnnotationProperty abbreviatedIRI="rdfs:label"/>
        <IRI>http://webprotege.stanford.edu/RGPmlU6dQg7TC974zrTogQ</IRI>
        <Literal>Microbiome tuning of immune response</Literal>
    </AnnotationAssertion>
    <AnnotationAssertion>
        <AnnotationProperty IRI="http://webprotege.stanford.edu/RnPKvQ3N96aInbij7RfQPu"/>
        <IRI>http://webprotege.stanford.edu/RGf6ifFilu0dKOXLV8fEgV</IRI>
        <IRI>http://purl.obolibrary.org/obo/CL_0000094</IRI>
    </AnnotationAssertion>
    <AnnotationAssertion>
        <AnnotationProperty abbreviatedIRI="rdfs:label"/>
        <IRI>http://webprotege.stanford.edu/RGf6ifFilu0dKOXLV8fEgV</IRI>
        <Literal>Granulocyte</Literal>
    </AnnotationAssertion>
    <AnnotationAssertion>
        <AnnotationProperty IRI="http://webprotege.stanford.edu/RnPKvQ3N96aInbij7RfQPu"/>
        <IRI>http://webprotege.stanford.edu/RH6MEna9cvGIvWMLzTCHmf</IRI>
        <IRI>http://purl.obolibrary.org/obo/CL_0000784</IRI>
    </AnnotationAssertion>
    <AnnotationAssertion>
        <AnnotationProperty abbreviatedIRI="rdfs:label"/>
        <IRI>http://webprotege.stanford.edu/RH6MEna9cvGIvWMLzTCHmf</IRI>
        <Literal>pDC</Literal>
    </AnnotationAssertion>
    <AnnotationAssertion>
        <AnnotationProperty abbreviatedIRI="rdfs:label"/>
        <IRI>http://webprotege.stanford.edu/RH82hijwt8HT0klFTTjS5D</IRI>
        <Literal>Mucosal epithelium</Literal>
    </AnnotationAssertion>
    <AnnotationAssertion>
        <AnnotationProperty abbreviatedIRI="rdfs:label"/>
        <IRI>http://webprotege.stanford.edu/RJn7DLbNPscy6HnkTbJo6s</IRI>
        <Literal>Eosinophil_collagenase</Literal>
    </AnnotationAssertion>
    <AnnotationAssertion>
        <AnnotationProperty abbreviatedIRI="rdfs:label"/>
        <IRI>http://webprotege.stanford.edu/RKedE3sOCws6hqi8nfD3J4</IRI>
        <Literal>CCL9</Literal>
    </AnnotationAssertion>
    <AnnotationAssertion>
        <AnnotationProperty abbreviatedIRI="rdfs:label"/>
        <IRI>http://webprotege.stanford.edu/RLzQAR0gIQlRdUZf9anz3z</IRI>
        <Literal>LN development</Literal>
    </AnnotationAssertion>
    <AnnotationAssertion>
        <AnnotationProperty abbreviatedIRI="rdfs:label"/>
        <IRI>http://webprotege.stanford.edu/RMCNmIImpuhbArsyuxNurG</IRI>
        <Literal>Airway</Literal>
    </AnnotationAssertion>
    <AnnotationAssertion>
        <AnnotationProperty abbreviatedIRI="rdfs:label"/>
        <IRI>http://webprotege.stanford.edu/RMS6EozXBoCJs5aJHHJGqK</IRI>
        <Literal>IL13</Literal>
    </AnnotationAssertion>
    <AnnotationAssertion>
        <AnnotationProperty IRI="http://webprotege.stanford.edu/RnPKvQ3N96aInbij7RfQPu"/>
        <IRI>http://webprotege.stanford.edu/RMf0JhWECQkxFfR2AoJgdr</IRI>
        <IRI>http://purl.obolibrary.org/obo/CL_0000765</IRI>
    </AnnotationAssertion>
    <AnnotationAssertion>
        <AnnotationProperty abbreviatedIRI="rdfs:label"/>
        <IRI>http://webprotege.stanford.edu/RMf0JhWECQkxFfR2AoJgdr</IRI>
        <Literal>Erythroblast</Literal>
    </AnnotationAssertion>
    <AnnotationAssertion>
        <AnnotationProperty abbreviatedIRI="rdfs:label"/>
        <IRI>http://webprotege.stanford.edu/RMlNQKWWkmT11yeVVKQ3Ev</IRI>
        <Literal>IL33</Literal>
    </AnnotationAssertion>
    <AnnotationAssertion>
        <AnnotationProperty abbreviatedIRI="rdfs:label"/>
        <IRI>http://webprotege.stanford.edu/RMmrfO52hUOJvzCMl5sPqA</IRI>
        <Literal>Contact dermatitis</Literal>
    </AnnotationAssertion>
    <AnnotationAssertion>
        <AnnotationProperty abbreviatedIRI="rdfs:label"/>
        <IRI>http://webprotege.stanford.edu/RNpgMUOoUumKhWOmWuoHIe</IRI>
        <Literal>IL3</Literal>
    </AnnotationAssertion>
    <AnnotationAssertion>
        <AnnotationProperty abbreviatedIRI="rdfs:label"/>
        <IRI>http://webprotege.stanford.edu/RPk13adB878ttdtGw0yiTn</IRI>
        <Literal>Developing LN</Literal>
    </AnnotationAssertion>
    <AnnotationAssertion>
        <AnnotationProperty IRI="http://webprotege.stanford.edu/RnPKvQ3N96aInbij7RfQPu"/>
        <IRI>http://webprotege.stanford.edu/RPlQGW1DCTboIOoW0Xwlth</IRI>
        <IRI>http://purl.obolibrary.org/obo/CL_0000484</IRI>
    </AnnotationAssertion>
    <AnnotationAssertion>
        <AnnotationProperty abbreviatedIRI="rdfs:label"/>
        <IRI>http://webprotege.stanford.edu/RPlQGW1DCTboIOoW0Xwlth</IRI>
        <Literal>MCct</Literal>
    </AnnotationAssertion>
    <AnnotationAssertion>
        <AnnotationProperty abbreviatedIRI="rdfs:label"/>
        <IRI>http://webprotege.stanford.edu/RPoNv3XQuHj83cSFbycTfP</IRI>
        <Literal>Defensins</Literal>
    </AnnotationAssertion>
    <AnnotationAssertion>
        <AnnotationProperty abbreviatedIRI="rdfs:label"/>
        <IRI>http://webprotege.stanford.edu/RPtPY7CE7aXaSEEIDqwMNu</IRI>
        <Literal>Mucosal connective tissue</Literal>
    </AnnotationAssertion>
    <AnnotationAssertion>
        <AnnotationProperty abbreviatedIRI="rdfs:label"/>
        <IRI>http://webprotege.stanford.edu/RQMGF4Rs3nWM0Xqqm8WkFk</IRI>
        <Literal>IL11</Literal>
    </AnnotationAssertion>
    <AnnotationAssertion>
        <AnnotationProperty abbreviatedIRI="rdfs:label"/>
        <IRI>http://webprotege.stanford.edu/RQOuAzM2Fp0UUvkWvyQiFu</IRI>
        <Literal>C3b</Literal>
    </AnnotationAssertion>
    <AnnotationAssertion>
        <AnnotationProperty abbreviatedIRI="rdfs:label"/>
        <IRI>http://webprotege.stanford.edu/RRNTnsBr43utMEdMPkOJ7A</IRI>
        <Literal>Toxic_mediators</Literal>
    </AnnotationAssertion>
    <AnnotationAssertion>
        <AnnotationProperty IRI="http://webprotege.stanford.edu/RnPKvQ3N96aInbij7RfQPu"/>
        <IRI>http://webprotege.stanford.edu/RRaBRhR4eMjajijMDMN1IY</IRI>
        <IRI>http://purl.obolibrary.org/obo/CL_0000160</IRI>
    </AnnotationAssertion>
    <AnnotationAssertion>
        <AnnotationProperty abbreviatedIRI="rdfs:label"/>
        <IRI>http://webprotege.stanford.edu/RRaBRhR4eMjajijMDMN1IY</IRI>
        <Literal>Goblet</Literal>
    </AnnotationAssertion>
    <AnnotationAssertion>
        <AnnotationProperty abbreviatedIRI="rdfs:label"/>
        <IRI>http://webprotege.stanford.edu/RRwDYF6ZNyHEZg8dbFJFCp</IRI>
        <Literal>IL17F</Literal>
    </AnnotationAssertion>
    <AnnotationAssertion>
        <AnnotationProperty abbreviatedIRI="rdfs:label"/>
        <IRI>http://webprotege.stanford.edu/RSi1Vj392DCvMu3LmFi4UZ</IRI>
        <Literal>Serum Amyloid A</Literal>
    </AnnotationAssertion>
    <AnnotationAssertion>
        <AnnotationProperty abbreviatedIRI="rdfs:label"/>
        <IRI>http://webprotege.stanford.edu/RUQ1FqZqAIGmgklpqhekoH</IRI>
        <Literal>CCL27</Literal>
    </AnnotationAssertion>
    <AnnotationAssertion>
        <AnnotationProperty IRI="http://webprotege.stanford.edu/RnPKvQ3N96aInbij7RfQPu"/>
        <IRI>http://webprotege.stanford.edu/RUT750PNj3gXwLOSZbgglV</IRI>
        <IRI>http://purl.obolibrary.org/obo/CL_0000557</IRI>
    </AnnotationAssertion>
    <AnnotationAssertion>
        <AnnotationProperty abbreviatedIRI="rdfs:label"/>
        <IRI>http://webprotege.stanford.edu/RUT750PNj3gXwLOSZbgglV</IRI>
        <Literal>Granulocyte_progenitor</Literal>
    </AnnotationAssertion>
    <AnnotationAssertion>
        <AnnotationProperty abbreviatedIRI="rdfs:label"/>
        <IRI>http://webprotege.stanford.edu/RUYsGf3yTUcvwASsGtT87j</IRI>
        <Literal>IL23</Literal>
    </AnnotationAssertion>
    <AnnotationAssertion>
        <AnnotationProperty abbreviatedIRI="rdfs:label"/>
        <IRI>http://webprotege.stanford.edu/RUrLbKo2026vCVMSwCvmzz</IRI>
        <Literal>Peyers patch</Literal>
    </AnnotationAssertion>
    <AnnotationAssertion>
        <AnnotationProperty abbreviatedIRI="rdfs:label"/>
        <IRI>http://webprotege.stanford.edu/RUxFY43Fjt6P2oqGGe89lD</IRI>
        <Literal>Mannose-binding lectin</Literal>
    </AnnotationAssertion>
    <AnnotationAssertion>
        <AnnotationProperty abbreviatedIRI="rdfs:label"/>
        <IRI>http://webprotege.stanford.edu/RVsCy9RSHMEqeWS2bvVp8G</IRI>
        <Literal>IL1RA</Literal>
    </AnnotationAssertion>
    <AnnotationAssertion>
        <AnnotationProperty abbreviatedIRI="rdfs:label"/>
        <IRI>http://webprotege.stanford.edu/RWEJHdxnXRKKJ9coVFnlK7</IRI>
        <Literal>Apoptosis</Literal>
    </AnnotationAssertion>
    <AnnotationAssertion>
        <AnnotationProperty abbreviatedIRI="rdfs:label"/>
        <IRI>http://webprotege.stanford.edu/RWgHRpHpsjvU4bVQAXf6T7</IRI>
        <Literal>Tissue Remodeling</Literal>
    </AnnotationAssertion>
    <AnnotationAssertion>
        <AnnotationProperty abbreviatedIRI="rdfs:label"/>
        <IRI>http://webprotege.stanford.edu/RWilZ8QtfoCydO2w3AAcVK</IRI>
        <Literal>CCL26</Literal>
    </AnnotationAssertion>
    <AnnotationAssertion>
        <AnnotationProperty IRI="http://webprotege.stanford.edu/RnPKvQ3N96aInbij7RfQPu"/>
        <IRI>http://webprotege.stanford.edu/RXAVilRa0y8lVb0rQF0taN</IRI>
        <IRI>http://purl.obolibrary.org/obo/CL_0000312</IRI>
    </AnnotationAssertion>
    <AnnotationAssertion>
        <AnnotationProperty abbreviatedIRI="rdfs:label"/>
        <IRI>http://webprotege.stanford.edu/RXAVilRa0y8lVb0rQF0taN</IRI>
        <Literal>Keratinocyte</Literal>
    </AnnotationAssertion>
    <AnnotationAssertion>
        <AnnotationProperty abbreviatedIRI="rdfs:label"/>
        <IRI>http://webprotege.stanford.edu/RXNJYiXGmcIbrs10qYgcAb</IRI>
        <Literal>Large intestine</Literal>
    </AnnotationAssertion>
    <AnnotationAssertion>
        <AnnotationProperty abbreviatedIRI="rdfs:label"/>
        <IRI>http://webprotege.stanford.edu/RXUqXOFi5Vi2F42S38KQSQ</IRI>
        <Literal>Lung</Literal>
    </AnnotationAssertion>
    <AnnotationAssertion>
        <AnnotationProperty abbreviatedIRI="rdfs:label"/>
        <IRI>http://webprotege.stanford.edu/RXt2hOEEIawXYbuqizqeAL</IRI>
        <Literal>CCL8</Literal>
    </AnnotationAssertion>
    <AnnotationAssertion>
        <AnnotationProperty abbreviatedIRI="rdfs:label"/>
        <IRI>http://webprotege.stanford.edu/RY3xEOPD2h8kBQ7OgkKR4W</IRI>
        <Literal>Bacterial_enzymes</Literal>
    </AnnotationAssertion>
    <AnnotationAssertion>
        <AnnotationProperty abbreviatedIRI="rdfs:label"/>
        <IRI>http://webprotege.stanford.edu/RYNhgPdU0zFX29LX2rGLA3</IRI>
        <Literal>LIF</Literal>
    </AnnotationAssertion>
    <AnnotationAssertion>
        <AnnotationProperty abbreviatedIRI="rdfs:label"/>
        <IRI>http://webprotege.stanford.edu/RYNzSL3L0Xp4vLDyZEYcSR</IRI>
        <Literal>Acute_phase_proteins</Literal>
    </AnnotationAssertion>
    <AnnotationAssertion>
        <AnnotationProperty abbreviatedIRI="rdfs:label"/>
        <IRI>http://webprotege.stanford.edu/RZCLbUsPVauadxQY956bwY</IRI>
        <Literal>Synovial membrane</Literal>
    </AnnotationAssertion>
    <AnnotationAssertion>
        <AnnotationProperty abbreviatedIRI="rdfs:label"/>
        <IRI>http://webprotege.stanford.edu/RZMHdudUMnFQsKeBN11WVH</IRI>
        <Literal>IL2</Literal>
    </AnnotationAssertion>
    <AnnotationAssertion>
        <AnnotationProperty abbreviatedIRI="rdfs:label"/>
        <IRI>http://webprotege.stanford.edu/RZeONEArDeXLpV92pp232d</IRI>
        <Literal>Eosinophil_peroxidase</Literal>
    </AnnotationAssertion>
    <AnnotationAssertion>
        <AnnotationProperty abbreviatedIRI="rdfs:label"/>
        <IRI>http://webprotege.stanford.edu/RaTFfODBCC9Wo1fHLddebu</IRI>
        <Literal>CX3CL1</Literal>
    </AnnotationAssertion>
    <AnnotationAssertion>
        <AnnotationProperty abbreviatedIRI="rdfs:label"/>
        <IRI>http://webprotege.stanford.edu/RamsGTxJ7nY4gJq8DuB3HX</IRI>
        <Literal>Heat-shock_proteins</Literal>
    </AnnotationAssertion>
    <AnnotationAssertion>
        <AnnotationProperty IRI="http://webprotege.stanford.edu/RnPKvQ3N96aInbij7RfQPu"/>
        <IRI>http://webprotege.stanford.edu/RbCCKmCi1V02e7id5jDvFp</IRI>
        <IRI>http://purl.obolibrary.org/obo/CL_0001000</IRI>
    </AnnotationAssertion>
    <AnnotationAssertion>
        <AnnotationProperty abbreviatedIRI="rdfs:label"/>
        <IRI>http://webprotege.stanford.edu/RbCCKmCi1V02e7id5jDvFp</IRI>
        <Literal>DC (CD8a+)</Literal>
    </AnnotationAssertion>
    <AnnotationAssertion>
        <AnnotationProperty abbreviatedIRI="rdfs:label"/>
        <IRI>http://webprotege.stanford.edu/RbX4U3O7ZZkPNMSHGIk6j5</IRI>
        <Literal>IL17A</Literal>
    </AnnotationAssertion>
    <AnnotationAssertion>
        <AnnotationProperty abbreviatedIRI="rdfs:label"/>
        <IRI>http://webprotege.stanford.edu/RbgOxVxOfCFniVn96s0vOP</IRI>
        <Literal>Lysozyme</Literal>
    </AnnotationAssertion>
    <AnnotationAssertion>
        <AnnotationProperty IRI="http://webprotege.stanford.edu/RnPKvQ3N96aInbij7RfQPu"/>
        <IRI>http://webprotege.stanford.edu/RcJiEPVfz41lfy5L8GcXYb</IRI>
        <IRI>http://purl.obolibrary.org/obo/CL_0000863</IRI>
    </AnnotationAssertion>
    <AnnotationAssertion>
        <AnnotationProperty abbreviatedIRI="rdfs:label"/>
        <IRI>http://webprotege.stanford.edu/RcJiEPVfz41lfy5L8GcXYb</IRI>
        <Literal>M1</Literal>
    </AnnotationAssertion>
    <AnnotationAssertion>
        <AnnotationProperty abbreviatedIRI="rdfs:label"/>
        <IRI>http://webprotege.stanford.edu/RcOO9Asj9ETE9jx9nFzRgc</IRI>
        <Literal>Cytotoxicity</Literal>
    </AnnotationAssertion>
    <AnnotationAssertion>
        <AnnotationProperty abbreviatedIRI="rdfs:label"/>
        <IRI>http://webprotege.stanford.edu/RcjPIop5SRIb1ZnjtEhtFE</IRI>
        <Literal>Barrier tissues</Literal>
    </AnnotationAssertion>
    <AnnotationAssertion>
        <AnnotationProperty abbreviatedIRI="rdfs:label"/>
        <IRI>http://webprotege.stanford.edu/RdPr4Jqi2CrWCmJzGLKis8</IRI>
        <Literal>TGFb</Literal>
    </AnnotationAssertion>
    <AnnotationAssertion>
        <AnnotationProperty IRI="http://webprotege.stanford.edu/RnPKvQ3N96aInbij7RfQPu"/>
        <IRI>http://webprotege.stanford.edu/Rfk7c0qIyOPXwQKXpNYg6K</IRI>
        <IRI>http://purl.obolibrary.org/obo/CL_0000084</IRI>
    </AnnotationAssertion>
    <AnnotationAssertion>
        <AnnotationProperty abbreviatedIRI="rdfs:label"/>
        <IRI>http://webprotege.stanford.edu/Rfk7c0qIyOPXwQKXpNYg6K</IRI>
        <Literal>T</Literal>
    </AnnotationAssertion>
    <AnnotationAssertion>
        <AnnotationProperty IRI="http://webprotege.stanford.edu/RnPKvQ3N96aInbij7RfQPu"/>
        <IRI>http://webprotege.stanford.edu/Rg4cM50RnLJ6SdAK0jXYr5</IRI>
        <IRI>http://purl.obolibrary.org/obo/CL_0001042</IRI>
    </AnnotationAssertion>
    <AnnotationAssertion>
        <AnnotationProperty abbreviatedIRI="rdfs:label"/>
        <IRI>http://webprotege.stanford.edu/Rg4cM50RnLJ6SdAK0jXYr5</IRI>
        <Literal>Th22</Literal>
    </AnnotationAssertion>
    <AnnotationAssertion>
        <AnnotationProperty abbreviatedIRI="rdfs:label"/>
        <IRI>http://webprotege.stanford.edu/RhHJFgUSeZzHG7VtBsgkrN</IRI>
        <Literal>Stromal_PeripheralNerveEndings</Literal>
    </AnnotationAssertion>
    <AnnotationAssertion>
        <AnnotationProperty abbreviatedIRI="rdfs:label"/>
        <IRI>http://webprotege.stanford.edu/RhPTvpW1agszjjixqH9BRP</IRI>
        <Literal>IL5</Literal>
    </AnnotationAssertion>
    <AnnotationAssertion>
        <AnnotationProperty abbreviatedIRI="rdfs:label"/>
        <IRI>http://webprotege.stanford.edu/RhSKVy4MkYXFeJgD5K7Qiq</IRI>
        <Literal>Diseases</Literal>
    </AnnotationAssertion>
    <AnnotationAssertion>
        <AnnotationProperty abbreviatedIRI="rdfs:label"/>
        <IRI>http://webprotege.stanford.edu/Rhln4gEajfa0QNfB3qcdUT</IRI>
        <Literal>IL27</Literal>
    </AnnotationAssertion>
    <AnnotationAssertion>
        <AnnotationProperty abbreviatedIRI="rdfs:label"/>
        <IRI>http://webprotege.stanford.edu/RhzeZDXvy5GRZnsyk0Uwmd</IRI>
        <Literal>Bacteria</Literal>
    </AnnotationAssertion>
    <AnnotationAssertion>
        <AnnotationProperty abbreviatedIRI="rdfs:label"/>
        <IRI>http://webprotege.stanford.edu/Rj9UcINF62sxOsUJTDOZk2</IRI>
        <Literal>Microbial_lipids</Literal>
    </AnnotationAssertion>
    <AnnotationAssertion>
        <AnnotationProperty abbreviatedIRI="rdfs:label"/>
        <IRI>http://webprotege.stanford.edu/RjJBRT3m7zrdsMHGsPvyHv</IRI>
        <Literal>IL21</Literal>
    </AnnotationAssertion>
    <AnnotationAssertion>
        <AnnotationProperty abbreviatedIRI="rdfs:label"/>
        <IRI>http://webprotege.stanford.edu/RjQ1UjTaAxQyyqHywLnbtw</IRI>
        <Literal>Listeria infection</Literal>
    </AnnotationAssertion>
    <AnnotationAssertion>
        <AnnotationProperty abbreviatedIRI="rdfs:label"/>
        <IRI>http://webprotege.stanford.edu/RjRK07NHZJltUIFQ4ShQm9</IRI>
        <Literal>CD30L</Literal>
    </AnnotationAssertion>
    <AnnotationAssertion>
        <AnnotationProperty abbreviatedIRI="rdfs:label"/>
        <IRI>http://webprotege.stanford.edu/RjUBkwjvlvattZZbPHnAJ2</IRI>
        <Literal>TGFb1</Literal>
    </AnnotationAssertion>
    <AnnotationAssertion>
        <AnnotationProperty abbreviatedIRI="rdfs:label"/>
        <IRI>http://webprotege.stanford.edu/Rjcg48Q6qbYiIFw5DwNDK0</IRI>
        <Literal>Hematopoietic</Literal>
    </AnnotationAssertion>
    <AnnotationAssertion>
        <AnnotationProperty abbreviatedIRI="rdfs:label"/>
        <IRI>http://webprotege.stanford.edu/RjnyEdHj3Rv5uVcCV60j7n</IRI>
        <Literal>Microbial_nucleotides</Literal>
    </AnnotationAssertion>
    <AnnotationAssertion>
        <AnnotationProperty abbreviatedIRI="rdfs:label"/>
        <IRI>http://webprotege.stanford.edu/RkctPAdnxDE9zusdPXv69J</IRI>
        <Literal>Heparin</Literal>
    </AnnotationAssertion>
    <AnnotationAssertion>
        <AnnotationProperty abbreviatedIRI="rdfs:label"/>
        <IRI>http://webprotege.stanford.edu/Rl2k2uKZpa3F7s2V4rOfsO</IRI>
        <Literal>GCSF</Literal>
    </AnnotationAssertion>
    <AnnotationAssertion>
        <AnnotationProperty IRI="http://webprotege.stanford.edu/RnPKvQ3N96aInbij7RfQPu"/>
        <IRI>http://webprotege.stanford.edu/RlEHYSeeOZMg3FVAsNx7UK</IRI>
        <IRI>http://purl.obolibrary.org/obo/CL_0002032</IRI>
    </AnnotationAssertion>
    <AnnotationAssertion>
        <AnnotationProperty abbreviatedIRI="rdfs:label"/>
        <IRI>http://webprotege.stanford.edu/RlEHYSeeOZMg3FVAsNx7UK</IRI>
        <Literal>Hematopoietic_stem_cells</Literal>
    </AnnotationAssertion>
    <AnnotationAssertion>
        <AnnotationProperty IRI="http://webprotege.stanford.edu/RnPKvQ3N96aInbij7RfQPu"/>
        <IRI>http://webprotege.stanford.edu/RlHx0sckp7zA9iPkNk9Wm</IRI>
        <IRI>http://purl.obolibrary.org/obo/CL_0000800</IRI>
    </AnnotationAssertion>
    <AnnotationAssertion>
        <AnnotationProperty abbreviatedIRI="rdfs:label"/>
        <IRI>http://webprotege.stanford.edu/RlHx0sckp7zA9iPkNk9Wm</IRI>
        <Literal>T_gd</Literal>
    </AnnotationAssertion>
    <AnnotationAssertion>
        <AnnotationProperty abbreviatedIRI="rdfs:label"/>
        <IRI>http://webprotege.stanford.edu/RlRzzMmTHhv7919EzW49js</IRI>
        <Literal>CCL1</Literal>
    </AnnotationAssertion>
    <AnnotationAssertion>
        <AnnotationProperty abbreviatedIRI="rdfs:label"/>
        <IRI>http://webprotege.stanford.edu/RlsXnc4yOLhplnyMulaAix</IRI>
        <Literal>Leukotriene_B4</Literal>
    </AnnotationAssertion>
    <AnnotationAssertion>
        <AnnotationProperty IRI="http://webprotege.stanford.edu/RnPKvQ3N96aInbij7RfQPu"/>
        <IRI>http://webprotege.stanford.edu/RmA2aHp9MhkXsUHQzUjeSY</IRI>
        <IRI>http://purl.obolibrary.org/obo/CL_0010001</IRI>
    </AnnotationAssertion>
    <AnnotationAssertion>
        <AnnotationProperty abbreviatedIRI="rdfs:label"/>
        <IRI>http://webprotege.stanford.edu/RmA2aHp9MhkXsUHQzUjeSY</IRI>
        <Literal>BM stroma</Literal>
    </AnnotationAssertion>
    <AnnotationAssertion>
        <AnnotationProperty abbreviatedIRI="rdfs:label"/>
        <IRI>http://webprotege.stanford.edu/RmL2qr7x8lzz9BDL8ngBiw</IRI>
        <Literal>Barrier immunity</Literal>
    </AnnotationAssertion>
    <AnnotationAssertion>
        <AnnotationProperty abbreviatedIRI="rdfs:label"/>
        <IRI>http://webprotege.stanford.edu/RmRolYZxnBSzgs6ZhNpO80</IRI>
        <Literal>EC fluid</Literal>
    </AnnotationAssertion>
    <AnnotationAssertion>
        <AnnotationProperty abbreviatedIRI="rdfs:label"/>
        <IRI>http://webprotege.stanford.edu/RmyODcojkULCIy0tEgqM7a</IRI>
        <Literal>IL15</Literal>
    </AnnotationAssertion>
    <AnnotationAssertion>
        <AnnotationProperty abbreviatedIRI="rdfs:label"/>
        <IRI>http://webprotege.stanford.edu/RnPKvQ3N96aInbij7RfQPu</IRI>
        <Literal>CLID</Literal>
    </AnnotationAssertion>
    <AnnotationAssertion>
        <AnnotationProperty abbreviatedIRI="rdfs:label"/>
        <IRI>http://webprotege.stanford.edu/RnSR988h4fn2E1lpqYHs7M</IRI>
        <Literal>Microbial_toxins</Literal>
    </AnnotationAssertion>
    <AnnotationAssertion>
        <AnnotationProperty abbreviatedIRI="rdfs:label"/>
        <IRI>http://webprotege.stanford.edu/RoRPx3JEiG5HQT0xaniiRb</IRI>
        <Literal>Rickettsia infection</Literal>
    </AnnotationAssertion>
    <AnnotationAssertion>
        <AnnotationProperty IRI="http://webprotege.stanford.edu/RnPKvQ3N96aInbij7RfQPu"/>
        <IRI>http://webprotege.stanford.edu/RoZtH9Ebyss77XN77387iW</IRI>
        <IRI>http://purl.obolibrary.org/obo/CL_0002368</IRI>
    </AnnotationAssertion>
    <AnnotationAssertion>
        <AnnotationProperty abbreviatedIRI="rdfs:label"/>
        <IRI>http://webprotege.stanford.edu/RoZtH9Ebyss77XN77387iW</IRI>
        <Literal>Epithelial_airway</Literal>
    </AnnotationAssertion>
    <AnnotationAssertion>
        <AnnotationProperty IRI="http://webprotege.stanford.edu/RnPKvQ3N96aInbij7RfQPu"/>
        <IRI>http://webprotege.stanford.edu/RpsUvPkqQ47Vopi0gRURbN</IRI>
        <IRI>http://purl.obolibrary.org/obo/CL_0000071</IRI>
    </AnnotationAssertion>
    <AnnotationAssertion>
        <AnnotationProperty abbreviatedIRI="rdfs:label"/>
        <IRI>http://webprotege.stanford.edu/RpsUvPkqQ47Vopi0gRURbN</IRI>
        <Literal>Endothelial_vascular</Literal>
    </AnnotationAssertion>
    <AnnotationAssertion>
        <AnnotationProperty IRI="http://webprotege.stanford.edu/RnPKvQ3N96aInbij7RfQPu"/>
        <IRI>http://webprotege.stanford.edu/RrKZyNFdZlKziFxfsjeVJX</IRI>
        <IRI>http://purl.obolibrary.org/obo/CL_0001071</IRI>
    </AnnotationAssertion>
    <AnnotationAssertion>
        <AnnotationProperty abbreviatedIRI="rdfs:label"/>
        <IRI>http://webprotege.stanford.edu/RrKZyNFdZlKziFxfsjeVJX</IRI>
        <Literal>ILC3</Literal>
    </AnnotationAssertion>
    <AnnotationAssertion>
        <AnnotationProperty abbreviatedIRI="rdfs:label"/>
        <IRI>http://webprotege.stanford.edu/Rs7PfF9fkhf8jHuo8C7uGd</IRI>
        <Literal>IL12</Literal>
    </AnnotationAssertion>
    <AnnotationAssertion>
        <AnnotationProperty abbreviatedIRI="rdfs:label"/>
        <IRI>http://webprotege.stanford.edu/Rshc5cTwHemN6DteVieywV</IRI>
        <Literal>LPS</Literal>
    </AnnotationAssertion>
    <AnnotationAssertion>
        <AnnotationProperty abbreviatedIRI="rdfs:label"/>
        <IRI>http://webprotege.stanford.edu/RsujhGu9YCEwyKo6CmUg1X</IRI>
        <Literal>Innate</Literal>
    </AnnotationAssertion>
    <AnnotationAssertion>
        <AnnotationProperty IRI="http://webprotege.stanford.edu/RnPKvQ3N96aInbij7RfQPu"/>
        <IRI>http://webprotege.stanford.edu/RtKmoXW8o7PoKaRZWriUJA</IRI>
        <IRI>http://purl.obolibrary.org/obo/CL_0000898</IRI>
    </AnnotationAssertion>
    <AnnotationAssertion>
        <AnnotationProperty abbreviatedIRI="rdfs:label"/>
        <IRI>http://webprotege.stanford.edu/RtKmoXW8o7PoKaRZWriUJA</IRI>
        <Literal>T (naive)</Literal>
    </AnnotationAssertion>
    <AnnotationAssertion>
        <AnnotationProperty abbreviatedIRI="rdfs:label"/>
        <IRI>http://webprotege.stanford.edu/RtuQg7SiJGI5pTksNKytke</IRI>
        <Literal>CCL15</Literal>
    </AnnotationAssertion>
    <AnnotationAssertion>
        <AnnotationProperty IRI="http://webprotege.stanford.edu/RnPKvQ3N96aInbij7RfQPu"/>
        <IRI>http://webprotege.stanford.edu/Ru9crQSLrwoKpiUAP82GHN</IRI>
        <IRI>http://purl.obolibrary.org/obo/CL_0000763</IRI>
    </AnnotationAssertion>
    <AnnotationAssertion>
        <AnnotationProperty abbreviatedIRI="rdfs:label"/>
        <IRI>http://webprotege.stanford.edu/Ru9crQSLrwoKpiUAP82GHN</IRI>
        <Literal>Myeloid</Literal>
    </AnnotationAssertion>
    <AnnotationAssertion>
        <AnnotationProperty abbreviatedIRI="rdfs:label"/>
        <IRI>http://webprotege.stanford.edu/RuGmqRa2tRg5YInB4eX1He</IRI>
        <Literal>Respiratory</Literal>
    </AnnotationAssertion>
    <AnnotationAssertion>
        <AnnotationProperty abbreviatedIRI="rdfs:label"/>
        <IRI>http://webprotege.stanford.edu/RuN5WzDpid6lopErQbFySw</IRI>
        <Literal>S1P</Literal>
    </AnnotationAssertion>
    <AnnotationAssertion>
        <AnnotationProperty IRI="http://webprotege.stanford.edu/RnPKvQ3N96aInbij7RfQPu"/>
        <IRI>http://webprotege.stanford.edu/Rv8Ngs2CZjbBsazzV1NdTT</IRI>
        <IRI>http://purl.obolibrary.org/obo/CL_0000136</IRI>
    </AnnotationAssertion>
    <AnnotationAssertion>
        <AnnotationProperty abbreviatedIRI="rdfs:label"/>
        <IRI>http://webprotege.stanford.edu/Rv8Ngs2CZjbBsazzV1NdTT</IRI>
        <Literal>Adipocyte</Literal>
    </AnnotationAssertion>
    <AnnotationAssertion>
        <AnnotationProperty abbreviatedIRI="rdfs:label"/>
        <IRI>http://webprotege.stanford.edu/Rvi3jACktfNyEevw1WMTYI</IRI>
        <Literal>Intestine</Literal>
    </AnnotationAssertion>
    <AnnotationAssertion>
        <AnnotationProperty abbreviatedIRI="rdfs:label"/>
        <IRI>http://webprotege.stanford.edu/RvmREIVcHL00hP5hTSoj0q</IRI>
        <Literal>Histamine</Literal>
    </AnnotationAssertion>
    <AnnotationAssertion>
        <AnnotationProperty abbreviatedIRI="rdfs:label"/>
        <IRI>http://webprotege.stanford.edu/Rw0FqKpS8b79sHJN5MXPaw</IRI>
        <Literal>IL4</Literal>
    </AnnotationAssertion>
    <AnnotationAssertion>
        <AnnotationProperty abbreviatedIRI="rdfs:label"/>
        <IRI>http://webprotege.stanford.edu/Rw5VLlBZEaZ8qoTVcfXrrk</IRI>
        <Literal>Ornithine</Literal>
    </AnnotationAssertion>
    <AnnotationAssertion>
        <AnnotationProperty abbreviatedIRI="rdfs:label"/>
        <IRI>http://webprotege.stanford.edu/RwJoL2Nf6K9NuHIU3cGTTk</IRI>
        <Literal>Lactoferrin</Literal>
    </AnnotationAssertion>
    <AnnotationAssertion>
        <AnnotationProperty abbreviatedIRI="rdfs:label"/>
        <IRI>http://webprotege.stanford.edu/RwRAsj7DJ9LpF5yHN8Lxpc</IRI>
        <Literal>a-defensins</Literal>
    </AnnotationAssertion>
    <AnnotationAssertion>
        <AnnotationProperty IRI="http://webprotege.stanford.edu/RnPKvQ3N96aInbij7RfQPu"/>
        <IRI>http://webprotege.stanford.edu/RwhDONqNi1F3ssqJBRB1R6</IRI>
        <IRI>http://purl.obolibrary.org/obo/CL_0000485</IRI>
    </AnnotationAssertion>
    <AnnotationAssertion>
        <AnnotationProperty abbreviatedIRI="rdfs:label"/>
        <IRI>http://webprotege.stanford.edu/RwhDONqNi1F3ssqJBRB1R6</IRI>
        <Literal>Mct</Literal>
    </AnnotationAssertion>
    <AnnotationAssertion>
        <AnnotationProperty abbreviatedIRI="rdfs:label"/>
        <IRI>http://webprotege.stanford.edu/RxWg2fMT2QYs1b7n0ycWvU</IRI>
        <Literal>Anti-IC bacteria</Literal>
    </AnnotationAssertion>
    <AnnotationAssertion>
        <AnnotationProperty abbreviatedIRI="rdfs:label"/>
        <IRI>http://webprotege.stanford.edu/RxXU0db0iUydAIk4MIy0cL</IRI>
        <Literal>IL24</Literal>
    </AnnotationAssertion>
    <AnnotationAssertion>
        <AnnotationProperty abbreviatedIRI="rdfs:label"/>
        <IRI>http://webprotege.stanford.edu/RyeTTdFFN4IXFJLwA7nrhO</IRI>
        <Literal>CCL6</Literal>
    </AnnotationAssertion>
    <AnnotationAssertion>
        <AnnotationProperty abbreviatedIRI="rdfs:label"/>
        <IRI>http://webprotege.stanford.edu/RzQLWZVFIqGZQ9aYMNjQl4</IRI>
        <Literal>Upper respiratory tract</Literal>
    </AnnotationAssertion>
</Ontology>


<!-- Generated by the OWL API (version 4.5.6) https://github.com/owlcs/owlapi -->
